# Supplementary material for: Integrated omics study delineates the dynamics of lipid droplets in Rhodococcus opacus PD630
Source: Nucleic Acids Res. 2013 Oct 21;42(2):1052–64. doi: 10.1093/nar/gkt932 (PMC3902926; doi:10.1093/nar/gkt932)
Supplement: Supplementary Data [file supp_gkt932_nar-02216-h-2013-File007.xls]

## Sheet:  Table S1
Table S1. Information statistic of R. opacus PD630 chromosome and plasmids.
Name	NCBI ID	Type	Length (bp)	Gene	trna	rrna
PD630 chromosome	CP003949	Circular	8376953	7990	51	12
Plasmid 1	CP003950	Circular	172218	210	0	0
Plasmid 2	CP003951	Circular	97588	125	0	0
Plasmid 3	CP003952	Linear	82420	96	0	0
Plasmid 4	CP003953	Linear	62932	73	0	0
Plasmid 5	CP003954	Linear	95987	123	0	0
Plasmid 6	CP003955	Linear	45950	43	0	0
Plasmid 7	CP003956	Linear	37095	49	0	0
Plasmid 8	CP003957	Linear	158587	195	0	0
Plasmid 9	CP003958	Linear	39302	39	0	0

## Sheet: Table S2
Table S2. Detailed annotation information of 8947 genes of R. opacus PD630. Their expressions and fold changes of three conditions, NB, MSM3, MSM24 are also presented. 532 genes are markered as horizontally transferred genes (HTG). The proteins of PD630 partial genome that published by Holder et al (2011. PLOS Genet. Sep 7(9)) was downloaded from NCBI database. All pd630 proteins were aligned wit…
Gene ID	Chromosome/Plasmids	Start	End	Gene length	Strand	Prediction Method	COG Category	Enzyme Commission Numbers	HTG	1st Hit Gene in RHA1(e-value)	1st Hit Gene in PD630 Patrial Genome(e-value)	Predicted PFAM Domains	BlastP to UniProt				FPKM			Fold Change
													1st Hit Gene Name	evalue	score	1st Hit Annotation	NB	MSM3	MSM24	NB to MSM3	NB to MSM24	MSM3 to MSM24
PD630_LPD00001	Chr	482	2068	1587	+	Glimmer	COG0593L			GI111020655(0.0)	GI356661157(0.0)	PF00308;PF08299;	sp|Q0SAG7|DNAA_RHOSR	0	2783	Chromosomal replication initiator protein DnaA	2.96074	13.7847	5.88679	2.21522	0.989105	-1.22611
PD630_LPD00002	Chr	2635	3876	1242	+	Glimmer	COG0592L	EC:2.7.7.7		GI111020656(0.0)	GI356661156(0.0)	PF00712;PF02767;PF02768;	sp|P52851|DPO3B_MYCSM	1e-155	1409	DNA polymerase III subunit beta	2.21259	24.9273	9.68755	3.48799	2.12538	-1.36261
PD630_LPD00003	Chr	3939	4850	912	+	Glimmer	COG1023G	EC:1.1.1.44		GI111020657(0.0)	GI356661155(0.0)	PF03446;PF00393;	sp|P54448|YQEC_BACSU	5e-60	589	Putative 6-phosphogluconate dehydrogenase YqeC	4.76871	31.836	17.7617	2.73642	1.89489	-0.841529
PD630_LPD00004	Chr	4851	6083	1233	+	Glimmer	COG1195L			GI111020658(0.0)	GI356661154(0.0)	PF02463;	sp|C1B7T0|RECF_RHOOB	0	2022	DNA replication and repair protein recF	1.22653	8.31092	4.40465	2.75045	1.836	-0.914445
PD630_LPD00005	Chr	6073	6636	564	+	Glimmer	COG5512R			GI111020659(3e-99)	GI356661153(3e-129)	PF05258;	sp|Q0SAG3|Y3670_RHOSR	4e-77	734	UPF0232 protein RHA1_ro03670	1.35735	6.93575	4.3182	2.34474	1.66238	-0.682363
PD630_LPD00006	Chr	6761	7669	909	+	Glimmer	COG3687R		yes	GI111020660(0.0)	GI356661152(0.0)	PF10118;	-	-	-	hypothetical protein	0.294507	1.43568	1.1891	2.2472	1.9774	-0.2698
PD630_LPD00007	Chr	7666	8784	1119	+	Glimmer	COG1018C	EC:1.14.12.7	yes	GI111020661(0.0)	GI356661151(0.0)	PF00111;PF00175;PF00970;	sp|P33164|PDR_BURCE	1e-48	492	Phthalate dioxygenase reductase	0.291003	0.909874	0.838559	1.61166	1.49524	-0.116422
PD630_LPD00008	Chr	8831	9769	939	+	Glimmer	COG0596R			GI111020662(0.0)	GI356661150(0.0)	PF12697;	sp|P66777|EPHD_MYCTU	3e-60	591	Probable oxidoreductase ephD	0.227856	0.539831	0.416377	1.2089	0.842041	-0.366858
PD630_LPD00009	Chr	9967	12009	2043	+	Glimmer	COG0187L	EC:5.99.1.3		GI111020663(0.0)	GI356661149(0.0)	PF00204;PF00986;PF02518;PF01751;	sp|P0C5C5|GYRB_MYCTU	0	2955	DNA gyrase subunit B	9.01774	41.535	20.5165	2.20224	1.18505	-1.01719
PD630_LPD00010	Chr	11969	12394	426	-	Glimmer	-			-	-		-	-	-	hypothetical protein	14.069	46.6129	23.4017	1.72749	0.733683	-0.993808
PD630_LPD00011	Chr	12434	15268	2835	+	Glimmer	COG0642T	EC:2.7.13.3 EC:2.7.11.1		GI111020664(0.0)	GI356661148(0.0)	PF02518;PF00672;	-	-	-	hypothetical protein	1.70341	8.99006	5.41876	2.39307	1.66375	-0.729313
PD630_LPD00012	Chr	15265	15681	417	+	Glimmer	COG2018R			GI111020665(3e-95)	GI356661145(3e-95)	PF03259;	-	-	-	hypothetical protein	2.42277	13.0836	6.80344	2.42819	1.48578	-0.94241
PD630_LPD00013	Chr	15689	16063	375	+	Glimmer	S			GI111020666(1e-83)	GI356661144(3e-85)	PF05331;	-	-	-	hypothetical protein	0.982462	15.9854	7.88255	4.0105	2.99141	-1.0191
PD630_LPD00014	Chr	16044	16628	585	+	Glimmer	COG2229R			GI111020667(4e-87)	GI356661143(3e-129)	PF03029;	sp|Q58735|Y1339_METJA	4e-09	147	Uncharacterized protein MJ1339	1.96963	18.9704	11.1404	3.2612	2.49379	-0.767416
PD630_LPD00015	Chr	16640	17482	843	+	Glimmer	COG3300T			GI111020668(2e-177)	GI356661142(0.0)	PF03707;	sp|Q9HYT3|Y3311_PSEAE	6e-06	122	Uncharacterized signaling protein PA3311	1.33835	7.89194	4.93409	2.55101	1.87451	-0.676503
PD630_LPD00016	Chr	17634	20156	2523	+	Glimmer	COG0188L	EC:5.99.1.3		GI111020669(0.0)	GI356661141(0.0)	PF00521;PF03989;PF03989;PF03989;PF03989;PF03989;PF03989;	sp|P48354|GYRA_MYCS2	0	3780	DNA gyrase subunit A	7.74578	36.1007	20.8656	2.21908	1.42847	-0.790607
PD630_LPD00017	Chr	20462	21562	1101	+	Glimmer	S			GI111020670(0.0)	GI356661140(0.0)	PF12089;	sp|P71575|Y007_MYCTU	3e-40	419	Uncharacterized protein Rv0007/MT0007	6.61716	26.1654	18.3959	1.98175	1.47371	-0.508043
PD630_LPD00020	Chr	22055	22888	834	+	Glimmer	COG2375P			GI111020671(0.0)	GI356661139(0.0)	PF08021;PF04954;	sp|P0C6Q2|VIUB_VIBCH	3e-29	323	Vibriobactin utilization protein viuB	0.610698	2.74911	1.24183	2.15224	1.01207	-1.14017
PD630_LPD00021	Chr	22908	23498	591	+	Glimmer	COG1605E	EC:5.4.99.5		GI111020672(8e-103)	GI356661138(6e-135)	PF01817;	-	-	-	hypothetical protein	1.11257	2.51483	2.21758	1.16939	0.988679	-0.180707
PD630_LPD00022	Chr	23549	24520	972	+	Glimmer	COG4977K			GI111020673(0.0)	GI356661137(0.0)	PF12833;PF01965;	sp|O87389|GLXA_RHIME	2e-13	188	HTH-type transcriptional regulator glxA	4.07222	3.27522	4.43889	-0.313366	0.124091	0.437457
PD630_LPD00023	Chr	24510	24974	465	-	Glimmer	-			GI111020674(6e-90)	GI356661136(3e-105)		-	-	-	hypothetical protein	2.29051	2.3377	4.19969	0.0292909	0.871758	0.842467
PD630_LPD00024	Chr	25136	25696	561	-	Glimmer	-			GI111020676(2e-122)	GI356661135(3e-129)		-	-	-	hypothetical protein	6.1282	9.21686	7.25243	0.588023	0.242637	-0.345387
PD630_LPD00025	Chr	25797	26324	528	+	Glimmer	COG0652O	EC:5.2.1.8		GI111020677(2e-125)	GI356661134(1e-125)	PF00160;	sp|P65762|PPIA_MYCTU	5e-73	697	Probable peptidyl-prolyl cis-trans isomerase A	9.9299	21.8441	15.197	1.1366	0.613431	-0.523168
PD630_LPD00026	Chr	26338	27255	918	+	Glimmer	COG0705R	EC:3.4.21.105		GI111020678(0.0)	GI356661133(0.0)	PF01694;PF00643;	sp|Q6IUY1|RHBL3_TOXGO	1e-10	163	Rhomboid-like protease 3	6.76353	12.5235	10.7212	0.887807	0.66383	-0.223977
PD630_LPD00027	Chr	27249	27707	459	-	Glimmer	S			GI111020679(2e-88)	GI356661132(3e-102)	PF10756;	sp|P71580|Y010_MYCTU	3e-16	206	Uncharacterized protein Rv0010c/MT0013	3.92465	14.3596	8.2137	1.86871	1.06355	-0.80516
PD630_LPD00028	Chr	27775	28038	264	-	Glimmer	S			GI111020680(5e-59)	GI356661131(5e-59)	PF06781;	sp|A1U8T1|Y020_MYCSK	8e-27	297	UPF0233 membrane protein Mkms_0020	21.6685	67.5017	43.6965	1.63887	1.01159	-0.627288
PD630_LPD00029	Chr	28158	28859	702	+	Glimmer	COG3879S			GI111020681(3e-166)	GI356661130(1e-169)	PF05949;	sp|P64892|Y1854_MYCBO	9e-14	188	UPF0749 protein Mb1854	2.16246	2.38106	3.43742	0.138317	0.666183	0.527867
PD630_LPD00030	Chr	28914	29567	654	+	Glimmer	COG0512EH	EC:4.1.3.27 EC:2.6.1.85		GI111020682(1e-149)	GI356661129(5e-158)	PF00117;	sp|Q7DAK6|TRPG_MYCTU	1e-85	807	Anthranilate synthase component 2	4.05907	17.6632	10.0995	2.11879	1.31294	-0.805848
PD630_LPD00031	Chr	29628	31547	1920	-	Glimmer	COG0515RTKL	EC:2.7.11.1		GI111020683(0.0)	GI356661128(0.0)	PF00069;PF03793;PF03793;PF03793;PF03793;	sp|P0A5S4|PKNB_MYCTU	1e-180	1627	Serine/threonine-protein kinase pknB	10.8946	71.3979	43.0237	2.71114	1.98053	-0.730617
PD630_LPD00032	Chr	31544	32929	1386	-	Glimmer	COG0515RTKL	EC:2.7.11.1		GI111020684(0.0)	GI356661127(0.0)	PF00069;	sp|P65726|PKNA_MYCTU	1e-123	1133	Probable serine/threonine-protein kinase pknA	2.10508	16.3864	7.21829	2.9546	1.77294	-1.18165
PD630_LPD00033	Chr	32932	34419	1488	-	Glimmer	COG0768M	EC:2.4.1.129		GI111020685(0.0)	GI356661126(0.0)	PF00905;	sp|A0QNG3|PBPA_MYCS2	0	1661	Penicillin-binding protein A	0.980916	6.54466	3.98291	2.72569	2.01061	-0.715079
PD630_LPD00034	Chr	34416	35870	1455	-	Glimmer	COG0772D			GI111020686(0.0)	GI356661125(0.0)	PF01098;	sp|P63760|FTSW_MYCTU	1e-159	1447	Probable cell division protein ftsW	1.56948	13.2667	7.39326	3.07137	2.22871	-0.842663
PD630_LPD00035	Chr	35870	37342	1473	-	Glimmer	COG0631T	EC:3.1.3.16		GI111020687(0.0)	GI356661124(0.0)	PF00481;	sp|P71588|PSTP_MYCTU	1e-142	1298	PP2C-family Ser/Thr phosphatase	8.48239	38.3703	20.6322	2.17612	1.28135	-0.894771
PD630_LPD00036	Chr	37339	37803	465	-	Glimmer	COG1716T			GI111020688(1e-104)	GI356661123(1e-104)	PF00498;	sp|Q4JVU0|ODHI_CORJK	1e-07	132	Oxoglutarate dehydrogenase inhibitor	14.8361	28.3112	29.7788	0.931795	1.00468	0.0728864
PD630_LPD00037	Chr	38060	39322	1263	-	Glimmer	COG1716T			GI111020690(0.0)	GI356661121(0.0)	PF12401;PF00498;	-	-	-	hypothetical protein	12.5636	29.4781	23.0789	1.22974	0.876806	-0.352933
PD630_LPD00040	Chr	39987	40382	396	+	Glimmer	-			-	-		-	-	-	hypothetical protein	86.2785	436.768	205.775	2.33966	1.25389	-1.08576
PD630_LPD00041	Chr	40437	41090	654	+	Glimmer	-			GI111020691(1e-87)	GI356661120(4e-92)		-	-	-	hypothetical protein	0.22666	0.488886	0.466919	1.07589	1.01093	-0.0649645
PD630_LPD00038	Chr	39477	39707	231	-	Glimmer	-			GI111020692(7e-135)	GI356661119(5e-143)		-	-	-	hypothetical protein	2.8151	1.2071	1.43852	-1.21486	-0.963722	0.251133
PD630_LPD00042	Chr	41087	41548	462	+	Glimmer	-			GI111020693(2e-96)	GI356661118(1e-106)	PF06271;	-	-	-	hypothetical protein	1.19731	1.01902	0.866548	-0.230518	-0.46189	-0.231372
PD630_LPD00043	Chr	41610	42272	663	+	Glimmer	COG2207K			GI111020694(4e-143)	GI356661117(2e-157)	PF12833;	sp|P43458|YMCR_STRLA	4e-36	381	Uncharacterized HTH-type transcriptional regulator in mcrB 3'region	7.96858	5.48706	8.22585	-0.537473	0.0457845	0.583258
PD630_LPD00044	Chr	42262	42708	447	-	Glimmer	-			GI111020695(4e-101)	GI356661116(5e-92)	PF12681;	-	-	-	hypothetical protein	2.22164	2.37498	3.58433	0.0958737	0.687618	0.591745
PD630_LPD00045	Chr	42757	43164	408	+	Glimmer	S			GI111020696(3e-88)	GI356661115(4e-94)	PF10604;	-	-	-	hypothetical protein	0.227668	0.106539	0.149731	-1.02814	-0.573303	0.454837
PD630_LPD00046	Chr	43228	44220	993	-	Glimmer	COG2801L			GI111025733(6e-77)	GI356661114(0.0)	PF00665;	sp|P35878|T904_LACLA	7e-10	157	Transposase for insertion sequence element IS904	0.645344	1.98263	1.16972	1.60435	0.848118	-0.756234
PD630_LPD00047	Chr	44242	44502	261	-	Glimmer	-			-	GI356661113(7e-56)		-	-	-	hypothetical protein	1.24763	9.70306	6.10591	2.94922	2.28186	-0.667359
PD630_LPD00048	Chr	44539	44700	162	-	Glimmer	-			-	GI356661112(6e-34)		-	-	-	hypothetical protein	0.570165	2.50569	1.74221	2.11642	1.59464	-0.521783
PD630_LPD00049	Chr	44818	45585	768	-	Glimmer	-			GI111020697(5e-163)	GI356661111(0.0)		-	-	-	hypothetical protein	0.0883333	0.833306	0.439617	3.1003	2.19294	-0.907361
PD630_LPD00050	Chr	45582	46250	669	-	Glimmer	-			GI111020698(9e-119)	GI356661110(1e-157)		-	-	-	hypothetical protein	0.0374419	0.345863	0.32752	2.90709	2.83074	-0.0763504
PD630_LPD00051	Chr	46321	47181	861	-	Glimmer	-			GI111020699(1e-128)	GI356661109(2e-112)		-	-	-	hypothetical protein	0.0321229	0.824851	0.410107	4.30884	3.31808	-0.990762
PD630_LPD00052	Chr	47482	48513	1032	-	Glimmer	COG0654HC	EC:1.14.13.90		GI111020700(0.0)	GI356661108(0.0)	PF01494;PF01494;	sp|Q53552|NHG2_PSEPU	1e-18	233	Salicylate hydroxylase	0.218447	0.302615	0.0568282	0.452529	-1.77333	-2.22586
PD630_LPD00053	Chr	48559	49107	549	+	Glimmer	COG3226S			GI111020701(4e-122)	GI356661107(6e-129)	PF00440;	-	-	-	hypothetical protein	4.78026	5.22502	25.6379	0.128092	2.42066	2.29257
PD630_LPD00054	Chr	49414	54012	4599	+	Glimmer	COG0069E	EC:1.4.1.13 EC:1.4.1.14		GI111020703(0.0)	GI356661105(0.0)	PF01645;PF00310;PF04898;PF01493;	sp|P55037|GLTB_SYNY3	0	4558	Ferredoxin-dependent glutamate synthase 1	2.81904	59.0589	5.62543	4.38402	0.994215	-3.3898
PD630_LPD00055	Chr	54005	55456	1452	+	Glimmer	COG0493ER	EC:1.4.1.13 EC:1.4.1.14		GI111020704(0.0)	GI356661104(0.0)	PF07992;	sp|Q0DG35|GLT2_ORYSJ	1e-136	1248	Glutamate synthase 2 [NADH], chloroplastic	6.35452	105.867	10.6919	4.0562	0.749747	-3.30645
PD630_LPD00056	Chr	55632	56552	921	+	Glimmer	S	EC:3.1.1		GI111020705(0.0)	GI356661103(0.0)	PF01083;	-	-	-	hypothetical protein	21.9391	59.6274	30.8772	1.44206	0.492852	-0.949206
PD630_LPD00057	Chr	56575	57024	450	+	Glimmer	COG0824R			GI111020706(1e-101)	GI356661102(2e-107)	PF03061;	-	-	-	hypothetical protein	14.1838	55.9887	20.2458	1.98014	0.513075	-1.46706
PD630_LPD00058	Chr	57057	57722	666	-	Glimmer	COG1309K			GI111020707(1e-151)	GI356661101(2e-158)		sp|O53757|Y472_MYCTU	1e-09	152	Uncharacterized HTH-type transcriptional regulator Rv0472c/MT0489	0.591582	3.45262	1.13619	2.52503	0.930018	-1.59501
PD630_LPD00059	Chr	57839	58282	444	+	Glimmer	-			GI111020708(1e-89)	GI356661100(1e-102)	PF10604;	-	-	-	hypothetical protein	2.60335	6.25433	3.4627	1.26126	0.410156	-0.851101
PD630_LPD00060	Chr	58284	59123	840	+	Glimmer	COG1028IQR	EC:1.1.1.105		GI111020709(2e-139)	GI356661099(0.0)	PF00106;	sp|Q8N3Y7|RDHE2_HUMAN	2e-43	445	Epidermal retinol dehydrogenase 2	2.15324	6.01503	3.19415	1.47778	0.566751	-0.911027
PD630_LPD00061	Chr	59132	60040	909	-	Glimmer	COG1028IQR	EC:1.1.1		GI111020710(0.0)	GI356661098(0.0)	PF00106;	sp|P66777|EPHD_MYCTU	7e-68	656	Probable oxidoreductase ephD	6.38386	8.02445	4.69815	0.329512	-0.441526	-0.771039
PD630_LPD00062	Chr	60072	60569	498	+	Glimmer	-			GI111020711(2e-109)	GI356661097(7e-120)		sp|Q8RX28|HDA5_ARATH	8e-12	169	Histone deacetylase 5	2.4531	1.33344	3.37346	-0.874539	0.458027	1.33257
PD630_LPD00063	Chr	60630	60923	294	+	Glimmer	COG1359S			GI111020712(3e-65)	GI356661096(2e-66)	PF03992;	sp|P94425|YCNE_BACSU	5e-06	117	Putative monooxygenase ycnE	4.42682	23.2715	10.3937	2.39159	1.22949	-1.16209
PD630_LPD00064	Chr	60935	61621	687	+	Glimmer	COG0412Q	EC:3.1.1.45		GI111020713(4e-151)	GI356661095(3e-165)	PF01738;	sp|P56262|DLHH_ECOLI	8e-34	361	Putative carboxymethylenebutenolidase	4.06615	26.6185	15.4501	2.70769	1.92327	-0.784417
PD630_LPD00065	Chr	61776	63299	1524	+	Glimmer	COG0443O			GI111020714(0.0)	GI356661094(0.0)	PF00012;	sp|Q6FCE6|HSCA_ACIAD	7e-09	150	Chaperone protein hscA homolog	4.84454	38.2456	36.0013	2.97826	2.89104	-0.0872194
PD630_LPD00066	Chr	63371	64600	1230	+	Glimmer	COG0443O			GI111020715(0.0)	GI356661093(0.0)	PF00012;	sp|A8H2N0|HSCA_SHEPA	2e-09	154	Chaperone protein hscA homolog	1.18667	8.26975	12.482	2.79056	3.3839	0.593341
PD630_LPD00067	Chr	64608	65207	600	-	Glimmer	COG0406G	EC:3.1.3 EC:5.4.2.1		GI111020716(5e-138)	GI356661092(8e-141)	PF00300;	sp|O07617|PHOE_BACSU	7e-07	128	Uncharacterized phosphatase phoE	0.447048	6.21199	6.33167	3.76696	3.79445	0.0274871
PD630_LPD00068	Chr	65213	66019	807	-	Glimmer	COG0596R			GI111020717(0.0)	GI356661091(0.0)	PF12697;	sp|Q6Q2C2|HYES_PIG	2e-06	127	Epoxide hydrolase 2	0.702261	0.64346	0.849864	-0.124306	0.271703	0.396009
PD630_LPD00069	Chr	66046	66726	681	-	Glimmer	-			GI111020718(9e-150)	GI356661090(7e-159)		-	-	-	hypothetical protein	1.19235	1.34189	1.02445	0.169116	-0.216995	-0.386111
PD630_LPD00070	Chr	66723	70067	3345	-	Glimmer	COG2898S	EC:6.1.1.6 EC:2.3.2.3		GI111020719(0.0)	GI356661089(0.0)	PF09924;PF00152;PF01336;	sp|C1B7Z5|LYSX_RHOOB	0	5738	Lysylphosphatidylglycerol biosynthesis bifunctional protein LysX	2.63123	2.82608	2.17587	0.10269	-0.272998	-0.375688
PD630_LPD00071	Chr	70178	70405	228	+	Glimmer	COG2501S			GI111020720(2e-47)	GI356661088(3e-47)	PF01479;	sp|P05650|YAAA_BACSU	2e-08	139	Uncharacterized protein yaaA	8.37242	24.4074	16.389	1.54247	0.968168	-0.5743
PD630_LPD00072	Chr	70396	71751	1356	-	Glimmer	COG0624E	EC:3.4.13		GI111020721(0.0)	GI356661087(0.0)	PF01546;PF07687;	sp|Q66HG3|CNDP1_RAT	3e-37	394	Beta-Ala-His dipeptidase	3.02024	5.4601	3.10347	0.852135	0.0390914	-0.813043
PD630_LPD00073	Chr	71773	72264	492	-	Glimmer	-			-	GI356661086(3e-118)		-	-	-	hypothetical protein	0.426386	0.655143	0.543025	0.608058	0.341738	-0.266319
PD630_LPD00074	Chr	72264	73733	1470	-	Glimmer	COG0531E			GI111018787(4e-10)	GI356661085(0.0)	PF00324;	sp|P37034|Y1691_LEGPH	1e-73	709	Uncharacterized transporter lpg1691	0.853414	1.52649	1.07331	0.831514	0.327317	-0.504198
PD630_LPD00075	Chr	73865	74323	459	-	Glimmer	COG0684H			GI111020722(9e-106)	GI356661084(7e-106)	PF03737;	sp|Q5Z3P5|RRAAH_NOCFA	5e-72	688	Putative regulator of ribonuclease activity	4.4283	16.9675	8.24741	1.93555	0.895682	-1.03986
PD630_LPD00076	Chr	74377	75222	846	+	Glimmer	COG0702MG			GI111020723(0.0)	GI356661083(0.0)	PF05368;	sp|P39315|QOR2_ECOLI	2e-26	299	Quinone oxidoreductase 2	2.77701	2.90971	1.27284	0.0671057	-1.11938	-1.18649
PD630_LPD00077	Chr	75259	75936	678	+	Glimmer	COG1309K			GI111020724(2e-163)	GI356661082(4e-165)	PF00440;	sp|Q0S7V2|KSTR2_RHOSR	6e-09	146	HTH-type transcriptional repressor KstR2	13.7266	49.1954	33.5558	1.8408	1.28897	-0.551824
PD630_LPD00078	Chr	75967	76371	405	-	Glimmer	-			GI111020725(1e-59)	GI356661081(6e-88)		-	-	-	hypothetical protein	2.62469	10.85	6.90044	2.04332	1.39114	-0.652177
PD630_LPD00079	Chr	76506	77411	906	-	Glimmer	-			GI111020726(0.0)	GI356661080(0.0)	PF09995;	-	-	-	hypothetical protein	1.07019	0.828906	1.02806	-0.3647	-0.0573901	0.30731
PD630_LPD00080	Chr	77527	78432	906	+	Glimmer	COG1414K			GI111020727(0.0)	GI356661079(0.0)	PF09339;	-	-	-	hypothetical protein	0.796017	0.824478	1.0384	0.0500637	0.379308	0.329244
PD630_LPD00081	Chr	78472	80253	1782	-	Glimmer	COG4770I	EC:6.3.4.14		GI111025703(0.0)	GI356663532(3e-146)	PF02786;PF00289;PF02785;PF00364;	sp|P46392|BCCA_MYCLE	0	2397	Acetyl-/propionyl-coenzyme A carboxylase alpha chain	1.21061	6.07115	4.5099	2.31674	1.88868	-0.428055
PD630_LPD00082	Chr	80280	80579	300	-	Glimmer	-			GI111025702(1e-41)	GI356662528(2e-62)		-	-	-	hypothetical protein	2.55879	4.38802	4.37271	0.775766	0.770737	-0.00502986
PD630_LPD00083	Chr	80576	82198	1623	-	Glimmer	COG4799I	EC:6.4.1.3		GI111020730(0.0)	GI356666424(0.0)	PF01039;	sp|P96885|PCC5_MYCTU	0	2314	Probable propionyl-CoA carboxylase beta chain 5	1.2559	6.74462	4.68698	2.41571	1.89157	-0.524142
PD630_LPD00084	Chr	82367	82756	390	-	Glimmer	-			GI111020731(4e-76)	GI356667589(6e-90)		-	-	-	hypothetical protein	1.66723	3.88981	4.21575	1.21732	1.33313	0.115806
PD630_LPD00085	Chr	82827	83588	762	-	Glimmer	COG0789K			GI111020732(0.0)	GI356667588(0.0)	PF09278;PF00376;PF07739;	sp|P0A4T9|TIPA_STRLI	1e-73	705	HTH-type transcriptional activator tipA	4.95617	2.63545	3.49759	-0.908621	-0.501651	0.40697
PD630_LPD00086	Chr	83628	85478	1851	-	Glimmer	COG1022I	EC:6.2.1.3		GI111020733(0.0)	GI356667587(0.0)	PF00501;	sp|B2HGV4|FAC15_MYCMM	1e-100	938	Long-chain-fatty-acid--CoA ligase FadD15	4.29205	1.99573	1.86494	-1.1009	-1.19818	-0.0972787
PD630_LPD00087	Chr	85529	86848	1320	-	Glimmer	COG0477GEPR			GI111020734(0.0)	GI356667586(0.0)	PF07690;	sp|O31444|YBFB_BACSU	3e-52	524	Uncharacterized MFS-type transporter ybfB	0.0948811	0.355139	0.236956	1.79969	1.2355	-0.564189
PD630_LPD00088	Chr	86920	87912	993	+	Glimmer	COG4977K			GI111020735(0.0)	GI356667585(0.0)	PF12833;PF01965;	sp|P49322|YCP1_STRLI	1e-11	172	Uncharacterized protein in cpoL 5'region (Fragment)	1.73003	1.01085	1.33583	-0.769343	-0.370619	0.398724
PD630_LPD00089	Chr	87890	89308	1419	-	Glimmer	-			GI111020736(0.0)	GI356667584(0.0)		-	-	-	hypothetical protein	3.71471	1.01017	1.02635	-1.86831	-1.84561	0.0227021
PD630_LPD00091	Chr	89879	90286	408	+	Glimmer	-			GI111020737(6e-86)	GI356667583(1e-88)		-	-	-	hypothetical protein	19.3606	4.89149	8.08617	-1.98258	-1.25856	0.724021
PD630_LPD00090	Chr	89315	89713	399	-	Glimmer	-			GI111020738(1e-90)	GI356667582(1e-91)		-	-	-	hypothetical protein	4.13	1.67757	4.40809	-1.29468	0.0937897	1.38847
PD630_LPD00092	Chr	90283	90927	645	-	Glimmer	-			GI111020739(4e-116)	GI356667581(4e-150)	PF07885;	-	-	-	hypothetical protein	1.85518	1.19802	2.23587	-0.626672	0.26796	0.894632
PD630_LPD00093	Chr	90992	91774	783	-	Glimmer	COG2220R	EC:3.1.4.54		GI111020740(4e-163)	GI356667580(2e-179)	PF12706;	sp|P64760|Y930_MYCBO	1e-15	205	Uncharacterized protein Mb0930	0.673801	0.681973	0.950294	0.0171386	0.489899	0.47276
PD630_LPD00094	Chr	91809	93839	2031	+	Glimmer	-			GI111020741(0.0)	GI356667579(0.0)	PF01663;PF04020;	-	-	-	hypothetical protein	0.930895	0.760929	0.881714	-0.287437	-0.0774534	0.209983
PD630_LPD00095	Chr	94029	95321	1293	+	Glimmer	COG1597IR	EC:2.7.1.107		GI111020742(0.0)	GI356667578(0.0)	PF00781;	sp|O31502|DAGK_BACSU	5e-08	142	Diacylglycerol kinase	2.49259	1.68244	2.58472	-0.564319	0.0521577	0.616476
PD630_LPD00096	Chr	95288	95554	267	-	Glimmer	-			GI111021198(8e-27)	GI356667577(1e-57)		-	-	-	hypothetical protein	4.54612	0.621147	1.52688	-2.85176	-1.5678	1.28395
PD630_LPD00097	Chr	95581	97296	1716	-	Glimmer	COG0659P			GI111020743(0.0)	GI356667576(0.0)	PF00916;PF01740;	sp|P71997|Y1739_MYCTU	5e-98	920	Probable sulfate transporter Rv1739c/MT1781	0.631324	0.103272	0.745235	-2.50126	0.235872	2.73714
PD630_LPD00098	Chr	97307	100066	2760	-	Glimmer	COG0474P	EC:3.1.3		GI111020744(0.0)	GI356667575(0.0)	PF00122;PF00689;PF00702;PF00690;	sp|P37278|ATCL_SYNE7	1e-144	1318	Probable calcium-transporting ATPase	1.93102	0.463995	2.17726	-2.03387	0.172313	2.20618
PD630_LPD00099	Chr	100094	100936	843	-	Glimmer	COG2326S			GI111020745(0.0)	GI356667574(0.0)	PF03976;	sp|Q04605|YUF2_PLEBO	7e-14	190	Uncharacterized protein in chlN 3'region (Fragment)	2.68661	0.551329	3.12626	-2.26423	0.217898	2.48212
PD630_LPD00100	Chr	100961	101359	399	-	Glimmer	-			GI111020746(7e-81)	GI356667573(3e-88)		-	-	-	hypothetical protein	4.7267	0.336043	4.82088	-3.77486	0.0284043	3.80326
PD630_LPD00101	Chr	101579	101803	225	+	Glimmer	-			GI111020747(3e-35)	GI356667572(3e-48)		-	-	-	hypothetical protein	2.39817	0.864897	5.08814	-1.46075	1.08203	2.54279
PD630_LPD00102	Chr	101884	102333	450	+	Glimmer	-			GI111020748(2e-95)	GI356667571(2e-100)		-	-	-	hypothetical protein	7.58764	2.50924	21.6785	-1.59256	1.5133	3.10587
PD630_LPD00103	Chr	102392	102787	396	+	Glimmer	-			GI111020749(8e-82)	GI356667570(4e-87)		-	-	-	hypothetical protein	17.2249	2.09908	26.5506	-3.03064	0.623959	3.6546
PD630_LPD00104	Chr	102917	104632	1716	+	Glimmer	COG4425S			GI111020761(0.0)	GI356667569(0.0)	PF10081;	-	-	-	hypothetical protein	1.9627	0.45693	1.92242	-2.07889	-0.0297616	2.04913
PD630_LPD00106	Chr	105480	105932	453	-	Glimmer	COG0596R			GI111020762(7e-161)	GI356667568(0.0)	PF01575;	sp|P96807|ECH1_MYCTU	1e-39	407	Probable enoyl-CoA hydratase 1	0.800038	0.270391	0.796404	-1.53055	-0.00648747	1.52406
PD630_LPD00105	Chr	104653	105483	831	-	Glimmer	COG2030I			GI111020763(8e-97)	GI356667567(2e-106)	PF12697;	sp|P26495|PHAB_PSEOL	5e-55	545	Poly(3-hydroxyalkanoate) depolymerase	0.00230396	0.163862	0	3.82075	-0.299122	-4.11987
PD630_LPD00107	Chr	105960	107657	1698	-	Glimmer	COG3243I	EC:2.3.1.-		GI111020764(0.0)	GI356667566(0.0)	PF07167;PF00561;	sp|P26494|PHAA_PSEOL	1e-124	1147	Poly(3-hydroxyalkanoate) polymerase 1	0.0147518	0.0468666	0.0230258	1.20005	0.416058	-0.783988
PD630_LPD00108	Chr	107674	109245	1572	-	Glimmer	COG0318IQ	EC:6.2.1.n1 EC:6.2.1.3		GI111020765(0.0)	GI356667565(0.0)	PF00501;	sp|O07610|LCFB_BACSU	1e-101	947	Long-chain-fatty-acid--CoA ligase	0	0.0204194	0.0497427	1.60499	2.57876	0.973773
PD630_LPD00109	Chr	109282	109929	648	-	Glimmer	COG2057I	EC:2.8.3.5		GI111020766(2e-150)	GI356667564(5e-156)	PF01144;	sp|P63650|SCOB_MYCTU	2e-77	737	Probable succinyl-CoA:3-ketoacid-coenzyme A transferase subunit B	0.0386553	0.0743039	0.0301681	0.793003	-0.276547	-1.06955
PD630_LPD00111	Chr	110686	111294	609	-	Glimmer	COG1788I			GI111020767(2e-170)	GI356667563(1e-179)	PF06821;	-	-	-	hypothetical protein	0	0.0214855	0	1.65469	0	-1.65469
PD630_LPD00110	Chr	109931	110677	747	-	Glimmer	COG3545R	EC:2.8.3.5		GI111020768(5e-127)	GI356667562(5e-142)	PF01144;	sp|P63648|SCOA_MYCTU	5e-88	829	Probable succinyl-CoA:3-ketoacid-coenzyme A transferase subunit A	0.0248498	0	0.018725	-1.80115	-0.278844	1.52231
PD630_LPD00112	Chr	111322	112653	1332	-	Glimmer	COG0477GEPR			GI111020769(0.0)	GI356667561(0.0)	PF07690;	sp|P39398|YJJL_ECOLI	8e-18	227	L-galactonate transporter	0.0101862	0.0160657	0.0880581	0.368785	2.28027	1.91148
PD630_LPD00113	Chr	112760	113812	1053	-	Glimmer	COG3246S			GI111020770(0.0)	GI356667560(0.0)	PF05853;	-	-	-	hypothetical protein	0.0441066	0.121935	0.241344	1.28594	2.21579	0.929843
PD630_LPD00114	Chr	113862	114776	915	-	Glimmer	COG2175Q	EC:1.14.11.17		GI111020771(0.0)	GI356667559(0.0)	PF02668;	sp|P37610|TAUD_ECOLI	4e-45	460	Alpha-ketoglutarate-dependent taurine dioxygenase	0.0712904	0.132285	0.0640948	0.807629	-0.133714	-0.941343
PD630_LPD00115	Chr	114815	115789	975	-	Glimmer	COG0604CR	EC:1.6.5.5		GI111020772(0.0)	GI356667558(0.0)	PF00107;PF08240;	sp|P43903|QOR_PSEAE	6e-95	891	Quinone oxidoreductase	0.044959	0.0610435	0.254804	0.370346	2.2685	1.89815
PD630_LPD00116	Chr	115994	117004	1011	+	Glimmer	COG2207K			GI111020773(0.0)	GI356667557(0.0)	PF12625;PF12833;	sp|Q06861|VIRS_MYCTU	1e-33	363	Putative virulence-regulating 38 kDa protein	0.476939	1.16681	1.28989	1.27307	1.41657	0.143499
PD630_LPD00117	Chr	116980	117567	588	-	Glimmer	COG1670J	EC:2.3.1		GI111020774(1e-131)	GI356667556(1e-142)	PF00583;PF10331;	sp|P19650|AAC6_KLEPN	4e-09	147	Aminoglycoside N(6')-acetyltransferase	0.220986	1.74974	1.40605	2.92949	2.61599	-0.313495
PD630_LPD00118	Chr	117757	119118	1362	+	Glimmer	COG0477GEPR			GI111020775(0.0)	GI356667555(0.0)	PF07690;	sp|Q44470|TUB4_AGRVI	5e-74	712	Putative tartrate transporter	0.236785	1.46316	0.144727	2.57759	-0.673529	-3.25112
PD630_LPD00119	Chr	119168	120763	1596	+	Glimmer	COG1012C	EC:1.2.1.4		GI111020776(0.0)	GI356667554(0.0)	PF00171;	sp|Q56694|ALDH_VIBHA	1e-125	1152	NADP-dependent fatty aldehyde dehydrogenase	0.179834	1.28886	0.24625	2.77444	0.43281	-2.34163
PD630_LPD00120	Chr	120789	121724	936	+	Glimmer	COG0329EM	EC:4.2.1.52 EC:4.2.1.41		GI111020777(0.0)	GI356667553(0.0)	PF00701;	sp|Q829P9|KDGD1_STRAW	6e-77	735	Probable 5-dehydro-4-deoxyglucarate dehydratase 1	0.187329	1.36998	0.0208856	2.80597	-2.6756	-5.48157
PD630_LPD00121	Chr	121724	122995	1272	+	Glimmer	COG4948MR	EC:4.2.1.40		GI111020778(0.0)	GI356667552(0.0)	PF01188;PF02746;	sp|Q9RDE9|GUDH_STRCO	1e-119	1103	Probable glucarate dehydratase	0.602667	3.20094	0.276635	2.38982	-1.09589	-3.48571
PD630_LPD00122	Chr	123077	123979	903	+	Glimmer	COG0583K			GI111020779(0.0)	GI356667551(0.0)	PF03466;PF00126;	sp|Q04778|ALSR_BACSU	4e-51	512	HTH-type transcriptional regulator AlsR	0.518379	1.71146	1.17174	1.70399	1.16127	-0.542714
PD630_LPD00123	Chr	123992	124441	450	-	Glimmer	-	EC:1.11.1.15		GI111020780(3e-104)	GI356667550(1e-106)	PF02627;	-	-	-	hypothetical protein	0.715509	0.80694	1.02451	0.171237	0.511878	0.340641
PD630_LPD00124	Chr	124619	126037	1419	-	Glimmer	COG0471P			GI111017751(0.0)	GI356667549(0.0)	PF07158;	-	-	-	hypothetical protein	0.156296	0.206888	0.333507	0.383196	1.04658	0.663386
PD630_LPD00125	Chr	126351	126824	474	-	Glimmer	COG1522K		yes	GI111017749(7e-112)	GI356667548(4e-112)	PF01037;	sp|O57880|REG3_PYRHO	6e-15	195	Uncharacterized HTH-type transcriptional regulator PH0140	0.428266	0.603131	0.401254	0.484389	-0.0917765	-0.576165
PD630_LPD00126	Chr	127058	128470	1413	+	Glimmer	COG0065E	EC:4.2.1.33 EC:4.2.1.35		GI111017748(0.0)	GI356667547(0.0)	PF00330;	sp|Q47SA3|LEUC_THEFY	0	1686	3-isopropylmalate dehydratase large subunit	0.0177273	0.136539	0.16602	2.40191	2.66637	0.264455
PD630_LPD00127	Chr	128477	129094	618	+	Glimmer	COG0066E	EC:4.2.1.33 EC:4.2.1.35	yes	GI111017747(3e-133)	GI356667546(3e-148)	PF00694;	sp|B1VZ02|LEUD_STRGG	4e-65	631	3-isopropylmalate dehydratase small subunit	0.0810635	0.180169	0.173979	1.06234	1.0146	-0.0477409
PD630_LPD00128	Chr	129087	129863	777	+	Glimmer	COG0684H	EC:4.1.2.43		GI111017746(1e-170)	GI356667545(0.0)	PF03737;	sp|Q48806|DLPA_LEGPH	2e-16	213	Protein dlpA	0.0967128	0.0619677	0.268368	-0.568311	1.38326	1.95157
PD630_LPD00129	Chr	129899	133408	3510	+	Glimmer	COG4231C	EC:1.2.7.8		GI111017745(0.0)	GI356667544(0.0)	PF01558;PF02775;	sp|P80910|IORA_METTM	1e-24	291	Indolepyruvate oxidoreductase subunit iorA	0.1121	0.141749	0.534207	0.31362	2.15609	1.84247
PD630_LPD00130	Chr	133490	134635	1146	+	Glimmer	COG1960I	EC:1.3.99.13	yes	GI111018872(0.0)	GI356667543(0.0)	PF00441;PF02771;PF02770;	sp|Q60HI0|ACADL_MACFA	4e-86	815	Long-chain specific acyl-CoA dehydrogenase, mitochondrial	0.488149	2.17076	70.283	2.13018	7.14066	5.01048
PD630_LPD00131	Chr	134739	135974	1236	-	Glimmer	COG3239I	EC:1.14.19.n4 EC:1.14.19.3		GI111023299(0.0)	GI356667542(0.0)	PF00487;	sp|Q7D5W1|DESA3_MYCTU	1e-154	1405	Stearoyl-CoA 9-desaturase	3.66854	9.45102	242.311	1.36286	6.04164	4.67878
PD630_LPD00132	Chr	136122	137663	1542	-	Glimmer	COG0654HC	EC:1.14.13.127		GI111018857(3e-64)	GI356667541(0.0)	PF01494;	sp|A0KE38|MHPA_BURCH	7e-51	513	3-(3-hydroxy-phenyl)propionate/3-hydroxycinnamic acid hydroxylase	0.0162442	0.257172	2.56141	3.3477	6.61441	3.26672
PD630_LPD00133	Chr	137660	138016	357	-	Glimmer	-			-	GI356667540(3e-74)		-	-	-	hypothetical protein	0.190028	0.222912	0.328553	0.219581	0.75918	0.539599
PD630_LPD00134	Chr	138013	139098	1086	-	Glimmer	COG0318IQ	EC:6.2.1.3		GI111024976(3e-56)	GI356659614(5e-59)	PF00501;	sp|O07610|LCFB_BACSU	2e-39	413	Long-chain-fatty-acid--CoA ligase	0.18452	0.263861	0.739909	0.493523	1.9468	1.45327
PD630_LPD00135	Chr	139098	139904	807	-	Glimmer	COG0318IQ	EC:6.2.1		GI111022286(6e-08)	GI356667539(0.0)	PF00501;	sp|B5BL55|CAIC_SALPK	8e-07	130	Probable crotonobetaine/carnitine-CoA ligase	0.155196	0.206338	0.946761	0.389111	2.53398	2.14487
PD630_LPD00136	Chr	139901	140839	939	-	Glimmer	COG0179Q	EC:4.1.1.68 EC:5.3.3.-		GI111026378(9e-27)	GI356667538(0.0)	PF01557;	sp|B2RYW9|FAHD2_RAT	4e-25	288	Fumarylacetoacetate hydrolase domain-containing protein 2	0	0.253891	0.624565	4.72187	5.9877	1.26582
PD630_LPD00137	Chr	140836	141969	1134	-	Glimmer	COG0346E	EC:1.13.11.39		GI111021872(2e-21)	GI356667537(0.0)	PF00903;	sp|P17296|MPC2_CUPNE	2e-18	231	Metapyrocatechase 2	0.167506	0.661069	0.619882	1.91859	1.82721	-0.0913794
PD630_LPD00138	Chr	142366	142848	483	+	Glimmer	-			GI111017788(7e-86)	GI356667536(1e-106)		-	-	-	hypothetical protein	0.186914	0.70681	0.149248	1.86403	-0.306293	-2.17032
PD630_LPD00139	Chr	142963	143625	663	+	Glimmer	COG1309K			GI111017787(5e-151)	GI356667535(1e-157)	PF00440;	-	-	-	hypothetical protein	2.90124	7.12258	3.88656	1.29279	0.420565	-0.872223
PD630_LPD00140	Chr	143831	144259	429	+	Glimmer	-			GI111023917(9e-90)	GI356667534(1e-98)		-	-	-	hypothetical protein	1.18723	0.446603	0.930357	-1.39069	-0.348419	1.04227
PD630_LPD00141	Chr	144403	145659	1257	+	Glimmer	COG0025P			GI111020754(0.0)	GI356667533(0.0)	PF00999;	sp|Q4KJF1|CVRA_PSEF5	6e-13	185	Cell volume regulation protein A homolog	0.175609	0.205089	0.295165	0.212667	0.717318	0.504651
PD630_LPD00142	Chr	146411	147433	1023	-	Glimmer	COG0834ET			GI111020803(5e-178)	GI356667532(0.0)	PF00497;	sp|O34563|GLNH_BACSU	7e-41	425	ABC transporter glutamine-binding protein glnH	1.87365	0.926946	5.20412	-1.00749	1.4689	2.47639
PD630_LPD00143	Chr	147433	148878	1446	-	Glimmer	S			GI111020804(0.0)	GI356667531(0.0)		-	-	-	hypothetical protein	0.355837	0.520513	1.46994	0.536186	2.01627	1.48008
PD630_LPD00144	Chr	148846	148965	120	+	Glimmer	-			-	-		-	-	-	hypothetical protein	0	0.147679	0	3.97892	0	-3.97892
PD630_LPD00145	Chr	149362	150501	1140	-	Glimmer	S			GI111020897(0.0)	GI356667529(0.0)	PF12006;	-	-	-	hypothetical protein	0.22888	0.263388	0.304023	0.194663	0.394583	0.19992
PD630_LPD00146	Chr	150789	152366	1578	+	Glimmer	COG0654HC	EC:1.14.13.n3 EC:1.14.13.127		GI111018857(5e-86)	GI356667527(0.0)	PF01494;	sp|Q9S158|MHPA_COMTE	4e-52	524	3-(3-hydroxy-phenyl)propionate/3-hydroxycinnamic acid hydroxylase	0.0952419	0.124805	0.371652	0.357166	1.85855	1.50138
PD630_LPD00147	Chr	152402	153235	834	+	Glimmer	COG0179Q			GI111020895(8e-118)	GI356667526(0.0)	PF01557;	sp|Q6GLT8|FAHD2_XENLA	1e-36	387	Fumarylacetoacetate hydrolase domain-containing protein 2	0	0.0136313	0.114758	1.2407	3.64106	2.40036
PD630_LPD00148	Chr	153232	153609	378	+	Glimmer	-			GI111025291(6e-10)	GI356667525(2e-86)		-	-	-	hypothetical protein	0.205701	0.697041	0.998778	1.71276	2.2255	0.512743
PD630_LPD00149	Chr	153626	154321	696	+	Glimmer	S			-	GI356667524(4e-171)		-	-	-	hypothetical protein	0.020244	0.0350701	0.276779	0.575522	3.24522	2.66969
PD630_LPD00150	Chr	154559	155863	1305	+	Glimmer	COG0477GEPR			GI111018865(1e-41)	GI356667523(0.0)	PF07690;	sp|O30513|BENK_ACIAD	4e-26	298	Benzoate transport protein	0.13436	0.122986	0.493716	-0.118403	1.80294	1.92134
PD630_LPD00151	Chr	155904	156392	489	-	Glimmer	-			GI111019632(2e-95)	GI356667522(6e-112)		-	-	-	hypothetical protein	2.08525	3.05512	15.2197	0.548821	2.86169	2.31287
PD630_LPD00152	Chr	156501	157292	792	-	Glimmer	COG1414K			GI111020209(1e-26)	GI356667521(0.0)	PF01614;PF09339;	sp|Q9R9U0|SRPS_PSEPU	4e-26	295	HTH-type transcriptional regulator srpS	1.69732	7.1851	7.91089	2.07528	2.21393	0.138647
PD630_LPD00153	Chr	157496	158281	786	+	Glimmer	S			GI111020805(2e-169)	GI356667520(0.0)		-	-	-	hypothetical protein	3.1729	1.38639	1.80421	-1.18864	-0.811001	0.377639
PD630_LPD00154	Chr	158469	158744	276	+	Glimmer	COG5416S			GI111020806(1e-43)	GI356667519(1e-57)	PF06305;	-	-	-	hypothetical protein	9.46508	0.116302	1.90944	-6.22919	-2.30345	3.92574
PD630_LPD00155	Chr	158699	158893	195	-	Glimmer	-			-	-		-	-	-	hypothetical protein	11.8633	0.740752	2.47703	-3.98324	-2.25523	1.72801
PD630_LPD00156	Chr	158994	159179	186	+	Glimmer	-			GI111020807(8e-39)	GI356667518(7e-39)		-	-	-	hypothetical protein	3.3443	0.535707	2.44799	-2.61981	-0.448533	2.17128
PD630_LPD00157	Chr	159209	159460	252	+	Glimmer	-			-	GI356667517(2e-53)		-	-	-	hypothetical protein	2.84323	0.577182	1.70342	-2.28072	-0.735721	1.545
PD630_LPD00158	Chr	159669	160862	1194	+	Glimmer	COG0673R	EC:1.1.1.18		GI111020808(0.0)	GI356667516(0.0)	PF01408;PF02894;	sp|P74041|Y816_SYNY3	2e-20	248	Uncharacterized oxidoreductase sll0816	0.696669	0.390935	1.43499	-0.817664	1.03195	1.84962
PD630_LPD00159	Chr	161129	161416	288	+	Glimmer	COG4875S			GI111020809(2e-64)	GI356667515(8e-67)	PF12680;	-	-	-	hypothetical protein	7.77333	2.08051	2.85512	-1.89653	-1.44179	0.454743
PD630_LPD00160	Chr	161471	162877	1407	-	Glimmer	COG0402FR	EC:3.5.4.3		GI111020810(0.0)	GI356667514(0.0)	PF01979;	sp|P76641|GUAD_ECOLI	9e-64	623	Guanine deaminase	2.72866	0.672775	1.08258	-2.00399	-1.32573	0.678252
PD630_LPD00161	Chr	163079	163858	780	-	Glimmer	-			GI111020811(3e-173)	GI356667513(0.0)		-	-	-	hypothetical protein	1.22032	3.58073	5.2616	1.54525	2.09921	0.553962
PD630_LPD00162	Chr	164003	165232	1230	+	Glimmer	COG2124Q	EC:1.14.99.28		GI111020812(0.0)	GI356667512(0.0)	PF00067;PF00067;	sp|P0A516|CP124_MYCTU	2e-78	749	Putative cytochrome P450 124	1.06151	3.09521	2.1966	1.53504	1.04218	-0.492864
PD630_LPD00163	Chr	165236	165916	681	-	Glimmer	COG0500QR	EC:2.1.1.33 EC:2.1.1.103		GI111020813(6e-161)	GI356667511(1e-167)	PF08241;	sp|P46326|YXBB_BACSU	2e-12	177	Uncharacterized protein yxbB	4.61922	6.33727	6.61079	0.455367	0.516235	0.0608675
PD630_LPD00164	Chr	166244	167590	1347	+	Glimmer	COG0477GEPR			GI111021784(4e-07)	GI356667510(0.0)	PF07690;	sp|P39398|YJJL_ECOLI	2e-08	146	L-galactonate transporter	0.151479	0.817177	0.246115	2.35685	0.665447	-1.69141
PD630_LPD00165	Chr	167554	168156	603	-	Glimmer	COG1309K			GI111022690(1e-09)	GI356667509(3e-141)	PF00440;	sp|P46330|YXBF_BACSU	2e-07	133	Uncharacterized HTH-type transcriptional regulator yxbF	3.18646	6.71119	5.26005	1.07224	0.72134	-0.350901
PD630_LPD00166	Chr	168276	169826	1551	+	Glimmer	COG0318IQ	EC:6.2.1.3		GI111022475(2e-99)	GI356667508(0.0)	PF00501;	sp|O07610|LCFB_BACSU	8e-72	693	Long-chain-fatty-acid--CoA ligase	0.0225427	1.01647	0.602632	4.97921	4.23462	-0.744597
PD630_LPD00167	Chr	169841	171025	1185	+	Glimmer	COG1960I	EC:1.3.99.3		GI111026421(2e-50)	GI356667507(0.0)	PF00441;PF02770;PF02771;	sp|Q07417|ACADS_MOUSE	3e-45	463	Short-chain specific acyl-CoA dehydrogenase, mitochondrial	0.253657	2.23673	1.63698	3.0911	2.64309	-0.448007
PD630_LPD00168	Chr	171022	171360	339	+	Glimmer	COG2149S			GI111027057(1e-18)	GI356667506(8e-74)	PF02656;	sp|P64970|Y2295_MYCBO	1e-11	165	Uncharacterized protein Mb2295	0	0.366916	0.828954	5.23617	6.39052	1.15435
PD630_LPD00169	Chr	171617	172804	1188	+	Glimmer	COG1680V			GI111020023(6e-39)	GI356667505(0.0)	PF00144;	sp|P07062|NYLC_FLASK	1e-30	337	6-aminohexanoate-dimer hydrolase	0.345701	2.1064	1.44361	2.57288	2.0309	-0.541974
PD630_LPD00170	Chr	172977	173282	306	-	Glimmer	-			GI111020815(7e-34)	GI356667504(2e-67)		-	-	-	hypothetical protein	3.21464	2.92735	4.00747	-0.134621	0.31715	0.45177
PD630_LPD00171	Chr	173401	173634	234	-	Glimmer	-			GI111020816(1e-49)	GI356667503(2e-51)		-	-	-	hypothetical protein	9.94184	4.43108	14.9663	-1.16405	0.589642	1.75369
PD630_LPD00172	Chr	173638	174276	639	-	Glimmer	COG1595K			GI111020817(9e-141)	GI356667502(1e-153)	PF04542;PF08281;	sp|Q45585|SIGW_BACSU	7e-12	171	RNA polymerase sigma factor sigW	14.6468	4.33108	28.7599	-1.75545	0.972991	2.72844
PD630_LPD00173	Chr	174542	174709	168	+	Glimmer	-			GI111023683(2e-04)	GI356667501(2e-35)		-	-	-	hypothetical protein	17.895	1.88679	16.6932	-3.23873	-0.100238	3.13849
PD630_LPD00174	Chr	174771	175211	441	+	Glimmer	COG2207K			GI111020819(2e-88)	GI356667500(3e-103)	PF12833;	sp|P55922|RAMA_ENTCL	1e-08	141	Transcriptional activator ramA	16.0897	7.58734	28.5227	-1.08346	0.825584	1.90905
PD630_LPD00175	Chr	175225	175638	414	+	Glimmer	COG0346E			GI111020820(1e-98)	GI356667499(1e-99)	PF12681;	-	-	-	hypothetical protein	7.8113	8.4351	14.8043	0.110706	0.921511	0.810805
PD630_LPD00176	Chr	175697	178111	2415	+	Glimmer	COG0178L			GI111020821(0.0)	GI356667498(0.0)	PF00005;	sp|O26543|UVRA_METTH	1e-123	1137	UvrABC system protein A	8.08872	5.97542	11.716	-0.436243	0.533947	0.97019
PD630_LPD00177	Chr	178096	178416	321	-	Glimmer	COG3553S			-	GI356667497(2e-71)	PF09981;	-	-	-	hypothetical protein	8.50235	5.41134	11.8121	-0.650909	0.473852	1.12476
PD630_LPD00178	Chr	178448	179416	969	-	Glimmer	COG0346E	EC:1.13.11.2		GI111020851(1e-65)	GI356667496(0.0)	PF00903;PF12681;	sp|P31003|PHEB_GEOSE	5e-64	624	Metapyrocatechase	0.625784	0.799169	1.23526	0.347904	0.969832	0.621929
PD630_LPD00179	Chr	179413	180504	1092	-	Glimmer	COG2828S			GI111017795(1e-43)	GI356667495(0.0)	PF04303;	sp|P0AAW0|YBHH_SHIFL	8e-90	847	Uncharacterized protein ybhH	0.0458766	0.109006	0.0223774	1.09072	-0.787256	-1.87798
PD630_LPD00180	Chr	180504	181220	717	-	Glimmer	COG0684H	EC:4.1.3.17		GI111020278(6e-42)	GI356667494(1e-170)	PF03737;	sp|Q9AQI0|HMGA_PSEOC	1e-54	541	4-hydroxy-4-methyl-2-oxoglutarate aldolase	0.0334797	0.0447689	0.0272649	0.333015	-0.222525	-0.55554
PD630_LPD00181	Chr	181217	181954	738	-	Glimmer	COG2120S	EC:3.5.1.103		GI111022815(5e-06)	GI356667493(0.0)	PF02585;	-	-	-	hypothetical protein	0.0381839	0.130485	0.238401	1.54379	2.36605	0.822258
PD630_LPD00182	Chr	182314	183288	975	+	Glimmer	COG3618R	EC:4.1.1.45 EC:3.5.2.3 EC:3.1.1.57		GI111019235(6e-14)	GI356667492(0.0)	PF04909;	-	-	-	hypothetical protein	0.101693	0.318249	0.21178	1.55525	0.989588	-0.565664
PD630_LPD00183	Chr	183328	184695	1368	+	Glimmer	COG0477GEPR			GI111020956(1e-56)	GI356667491(0.0)	PF00083;	sp|P37514|YYAJ_BACSU	1e-117	1087	Putative metabolite transport protein yyaJ	0.067901	0.371031	0.321528	2.29019	2.08942	-0.200776
PD630_LPD00184	Chr	184731	186077	1347	+	Glimmer	COG0477GEPR			GI111019533(3e-97)	GI356667490(0.0)	PF07690;	sp|O30513|BENK_ACIAD	4e-55	548	Benzoate transport protein	0.33705	0.613379	0.325029	0.844968	-0.0508572	-0.895825
PD630_LPD00185	Chr	186092	186760	669	-	Glimmer	COG1802K			GI111025635(2e-16)	GI356667489(1e-156)	PF07729;PF00392;	sp|O07007|LUTR_BACSU	2e-08	141	HTH-type transcriptional regulator lutR	3.47663	7.37108	4.77217	1.082	0.45583	-0.626167
PD630_LPD00186	Chr	186868	187677	810	+	Glimmer	COG2084I	EC:1.1.1		GI111025627(2e-06)	GI356667488(0.0)	PF09130;PF03446;	sp|P21336|Y7SR_METFE	7e-11	164	Uncharacterized 28.5 kDa protein in 7S RNA 5'region	0.0283472	0.00701759	0.0965378	-1.17209	1.47417	2.64627
PD630_LPD00187	Chr	187749	188942	1194	+	Glimmer	COG1680V			GI111020822(0.0)	GI356667487(0.0)	PF00144;	sp|Q11037|Y1367_MYCTU	7e-26	296	Uncharacterized protein Rv1367c/MT1414	0.530587	0.295722	0.391237	-0.822307	-0.430072	0.392235
PD630_LPD00188	Chr	188964	190289	1326	-	Glimmer	COG4941K			GI111020824(0.0)	GI356667486(0.0)	PF04542;PF08281;	sp|Q52997|Y370_RHIME	8e-67	649	Uncharacterized protein R00370	0.786311	0.344454	0.647453	-1.16773	-0.276445	0.891289
PD630_LPD00189	Chr	190262	190684	423	-	Glimmer	COG3795S			GI111020825(3e-97)	GI356667485(2e-100)	PF03795;	-	-	-	hypothetical protein	4.26236	3.29467	3.95811	-0.370529	-0.10658	0.263949
PD630_LPD00190	Chr	190788	191075	288	-	Glimmer	S			GI111020826(4e-48)	GI356667484(1e-63)	PF02467;	-	-	-	hypothetical protein	0.112342	0.0835919	0.610903	-0.386463	2.34345	2.72991
PD630_LPD00191	Chr	191143	191916	774	-	Glimmer	COG1028IQR	EC:1.1.1.14 EC:1.1.1.63 EC:1.1.1.100		GI111020827(0.0)	GI356667483(0.0)	PF00106;	sp|P55575|Y4MP_RHISN	3e-45	460	Uncharacterized short-chain type dehydrogenase/reductase y4mP	0.815806	0.694223	0.774547	-0.229771	-0.0739423	0.155828
PD630_LPD00192	Chr	192154	193545	1392	+	Glimmer	COG0477GEPR			GI111020828(0.0)	GI356667482(0.0)	PF07690;	sp|P76350|SHIA_ECOLI	1e-66	648	Shikimate transporter	0.38876	0.433092	0.758948	0.152085	0.947364	0.795278
PD630_LPD00193	Chr	193542	194429	888	+	Glimmer	COG3959G	EC:2.2.1.1		GI111020829(0.0)	GI356667481(0.0)	PF00456;	sp|P55574|Y4MO_RHISN	2e-91	859	Putative uncharacterized transketolase family protein y4mO	1.1007	0.529792	1.28602	-1.04099	0.222619	1.26361
PD630_LPD00194	Chr	194431	195423	993	+	Glimmer	COG3958G	EC:2.2.1.7		GI111020830(0.0)	GI356667480(0.0)	PF02779;PF02780;	sp|P55573|Y4MN_RHISN	1e-115	1068	Putative uncharacterized transketolase family protein y4mN	0.563888	0.541453	0.872777	-0.0575313	0.62128	0.678812
PD630_LPD00195	Chr	195540	196190	651	+	Glimmer	COG1802K			GI111020831(9e-154)	GI356667479(9e-154)	PF07729;PF00392;	sp|P32425|YIN1_STRAM	1e-08	144	Uncharacterized HTH-type transcriptional regulator in instable DNA locus	6.21245	13.2643	7.43281	1.09308	0.258364	-0.834713
PD630_LPD00197	Chr	197277	197396	120	+	Glimmer	S			GI111020832(0.0)	GI356667478(0.0)		-	-	-	hypothetical protein	0.627049	1.41188	0.983623	1.15833	0.641295	-0.517034
PD630_LPD00196	Chr	196259	197260	1002	-	Glimmer	-	EC:2.3.1.164		-	-	PF03417;	sp|P15802|AAAA_PENCH	1e-14	198	Acyl-coenzyme A:6-aminopenicillanic-acid-acyltransferase 40 kDa form	0.365292	0.668735	0.736478	0.854834	0.992085	0.137251
PD630_LPD00199	Chr	198772	199023	252	+	Glimmer	COG1457F			GI111020835(9e-72)	GI356667477(0.0)		-	-	-	hypothetical protein	0.221669	0.232282	0.36462	0.0646203	0.693361	0.628741
PD630_LPD00198	Chr	197428	198783	1356	-	Glimmer	-			-	GI356667476(9e-54)	PF02133;	sp|P94369|YXLA_BACSU	6e-29	323	Putative purine-cytosine permease yxlA	0.105612	0	0	-3.53122	-3.53122	0
PD630_LPD00200	Chr	199020	200051	1032	+	Glimmer	COG1609K			GI111020836(0.0)	GI356667475(0.0)	PF00356;	sp|Q0I4B4|PURR_HAES1	1e-26	302	HTH-type transcriptional repressor purR	1.15797	2.41736	2.34022	1.05538	1.00879	-0.0465943
PD630_LPD00201	Chr	200220	203483	3264	+	Glimmer	COG0515RTKL	EC:2.7.11.1	yes	GI111017776(0.0)	GI356667474(0.0)	PF00069;PF00196;PF00931;	sp|P95078|PKNK_MYCTU	1e-111	1036	Serine/threonine-protein kinase pknK	3.20862	2.04226	3.92221	-0.649225	0.288898	0.938123
PD630_LPD00202	Chr	203480	204715	1236	-	Glimmer	COG0477GEPR			GI111021941(1e-84)	GI356667473(0.0)	PF05977;	sp|O31561|YFIS_BACSU	6e-18	228	Uncharacterized MFS-type transporter yfiS	0.240235	0.21669	0.430334	-0.142565	0.815315	0.957881
PD630_LPD00203	Chr	204855	205073	219	-	Glimmer	-			-	GI356667472(3e-45)		-	-	-	hypothetical protein	0.464657	1.54969	1.10093	1.7163	1.22681	-0.489498
PD630_LPD00204	Chr	205087	205941	855	-	Glimmer	COG3618R	EC:4.1.1.45 EC:3.5.2.3		GI111019597(6e-05)	GI356667471(0.0)	PF04909;	-	-	-	hypothetical protein	0.0585932	0.122015	0.393931	0.944561	2.55797	1.61341
PD630_LPD00205	Chr	205973	206953	981	-	Glimmer	-	EC:4.1.1.55		-	GI356667470(0.0)		sp|Q59727|PHTD_COMTE	2e-31	342	4,5-dihydroxyphthalate decarboxylase	0.0691539	0.151675	0.278985	1.03037	1.86826	0.837897
PD630_LPD00206	Chr	206988	207869	882	-	Glimmer	-	EC:4.1.1.55		-	GI356667469(0.0)		sp|Q59727|PHTD_COMTE	2e-14	196	4,5-dihydroxyphthalate decarboxylase	0.131941	0.0727875	0.159768	-0.777804	0.258273	1.03608
PD630_LPD00207	Chr	207911	209563	1653	-	Glimmer	COG0028EH	EC:2.2.1.9 EC:2.2.1.6		GI111020571(2e-44)	GI356667468(0.0)	PF02776;PF00205;PF02775;	sp|Q57725|ILVB_METJA	9e-43	443	Probable acetolactate synthase large subunit	0.0855537	0.181444	0.220265	1.00254	1.26891	0.26637
PD630_LPD00208	Chr	209560	210618	1059	-	Glimmer	COG2159R	EC:3.5.2.3 EC:4.1.1.45		GI111018856(2e-15)	GI356667467(0.0)	PF04909;	sp|Q0II68|ACMSD_BOVIN	1e-13	190	2-amino-3-carboxymuconate-6-semialdehyde decarboxylase	0.0842641	0.238067	0.419191	1.39595	2.18684	0.790888
PD630_LPD00209	Chr	210650	211504	855	-	Glimmer	COG3836G	EC:4.1.2.-		GI111026206(8e-17)	GI356667465(8e-82)	PF03328;	sp|B5FNS9|RHMA_SALDC	7e-18	225	2-keto-3-deoxy-L-rhamnonate aldolase	0.174559	0.547502	0.367733	1.5949	1.03328	-0.561612
PD630_LPD00210	Chr	211488	212063	576	-	Glimmer	-			GI111022202(7e-12)	GI356667464(3e-136)	PF06240;	-	-	-	hypothetical protein	1.36803	1.3723	1.44877	0.00445904	0.0821447	0.0776856
PD630_LPD00211	Chr	212634	213539	906	+	Glimmer	-	EC:4.1.1.55		-	GI356667463(0.0)		sp|Q59727|PHTD_COMTE	5e-19	235	4,5-dihydroxyphthalate decarboxylase	0.369785	0.169029	0.281852	-1.08499	-0.379948	0.705041
PD630_LPD00212	Chr	213591	214478	888	+	Glimmer	COG3618R	EC:4.1.1.45 EC:3.5.2.3		-	GI356667462(0.0)	PF04909;	-	-	-	hypothetical protein	0.09814	0.191659	0.138967	0.899017	0.46209	-0.436927
PD630_LPD00213	Chr	214484	215548	1065	+	Glimmer	COG1840P	EC:2.5.1.2		GI111021738(2e-16)	GI356667461(0.0)	PF01547;	-	-	-	hypothetical protein	0.454227	0.903263	0.762147	0.976201	0.734047	-0.242155
PD630_LPD00214	Chr	215622	217427	1806	+	Glimmer	COG1178P			GI111021735(7e-35)	GI356667460(0.0)	PF00528;PF00528;	sp|P71338|FBPB2_HAEIN	1e-21	261	Fe(3+)-transport system permease protein fbpB 2	0.375059	0.715946	0.518896	0.914784	0.457904	-0.45688
PD630_LPD00215	Chr	217434	218588	1155	+	Glimmer	COG3839G	EC:3.6.3.31		GI111021736(2e-70)	GI356667459(0.0)	PF00005;PF08402;	sp|Q0SRL2|POTA_CLOPS	1e-70	682	Spermidine/putrescine import ATP-binding protein PotA	0.79926	2.08813	2.37803	1.37443	1.56114	0.186713
PD630_LPD00216	Chr	218703	219305	603	-	Glimmer	COG1802K			GI111020831(2e-13)	GI356667458(2e-145)	PF07729;PF00392;	sp|P54988|NTRA_CHEHE	3e-10	157	Nta operon transcriptional regulator	1.14148	2.40933	1.83372	1.07111	0.679127	-0.391987
PD630_LPD00217	Chr	219672	220145	474	-	Glimmer	COG1853R			GI111020837(1e-110)	GI356667457(1e-111)	PF01613;	sp|P54990|NTAB_CHEHE	4e-20	240	Nitrilotriacetate monooxygenase component B	0.454689	1.15336	0.821411	1.32396	0.839298	-0.484659
PD630_LPD00218	Chr	220204	220551	348	-	Glimmer	-			GI111020838(6e-81)	GI356667456(4e-83)	PF12973;	-	-	-	hypothetical protein	1.37809	1.8592	1.78707	0.429315	0.37254	-0.0567753
PD630_LPD00219	Chr	220558	222693	2136	-	Glimmer	COG2368Q	EC:1.14.14.9		GI111020839(0.0)	GI356667455(0.0)	PF11794;PF03241;PF11010;	sp|Q5SJP8|HPAB_THET8	3e-71	690	4-hydroxyphenylacetate 3-monooxygenase oxygenase component	0.31687	0.637114	0.443305	0.985303	0.471766	-0.513537
PD630_LPD00220	Chr	222690	223502	813	-	Glimmer	COG0388R	EC:3.5.1		GI111020841(0.0)	GI356667453(0.0)	PF00795;	sp|Q10166|YAUB_SCHPO	6e-34	363	UPF0012 hydrolase C26A3.11	0.277291	0.362334	0.216408	0.374086	-0.343584	-0.71767
PD630_LPD00221	Chr	223520	224164	645	-	Glimmer	COG1802K			GI111020842(2e-154)	GI356667452(5e-157)	PF07729;PF00392;	sp|P32425|YIN1_STRAM	4e-14	191	Uncharacterized HTH-type transcriptional regulator in instable DNA locus	0.551781	1.06842	0.970499	0.940839	0.803508	-0.137331
PD630_LPD00222	Chr	224186	225553	1368	-	Glimmer	COG0477GEPR			GI111020843(0.0)	GI356667451(0.0)	PF00083;	sp|P37643|YHJE_ECOLI	2e-75	724	Inner membrane metabolite transport protein yhjE	1.51595	3.13054	3.69638	1.04131	1.28031	0.238999
PD630_LPD00223	Chr	225882	227495	1614	+	Glimmer	COG1574R			GI111020844(0.0)	GI356667450(0.0)	PF07969;	sp|O34355|YTCJ_BACSU	9e-44	452	Putative amidohydrolase ytcJ	0.697735	1.19473	0.633109	0.767431	-0.138146	-0.905578
PD630_LPD00224	Chr	227505	228134	630	-	Glimmer	COG1309K			GI111020845(6e-145)	GI356667449(9e-149)	PF02909;	sp|P21337|TETR5_ECOLX	9e-07	127	Tetracycline repressor protein class E	2.0178	3.12713	1.33688	0.629527	-0.590302	-1.21983
PD630_LPD00225	Chr	228299	229804	1506	+	Glimmer	COG0531E			GI111020846(0.0)	GI356667448(0.0)	PF00324;	sp|P76037|PUUP_ECOLI	1e-12	183	Putrescine importer PuuP	0.190581	0.191828	0.361295	0.00894212	0.888381	0.879439
PD630_LPD00226	Chr	229831	230112	282	+	Glimmer	-			GI111020847(3e-43)	GI356667447(7e-64)		-	-	-	hypothetical protein	0.912305	1.01377	1.17559	0.15058	0.36229	0.21171
PD630_LPD00227	Chr	230155	230706	552	+	Glimmer	-			GI111020848(7e-126)	GI356667446(3e-129)	PF00440;	-	-	-	hypothetical protein	1.07489	1.57674	2.63397	0.548514	1.28516	0.736641
PD630_LPD00228	Chr	230817	232430	1614	+	Glimmer	COG2303E	EC:1.1.3.6		GI111020849(0.0)	GI356667445(0.0)	PF05199;PF00732;	sp|P12676|CHOD_STRS0	7e-67	651	Cholesterol oxidase	0.0465588	0.476484	0.29397	3.10457	2.42611	-0.678462
PD630_LPD00229	Chr	232543	232926	384	+	Glimmer	-			-	GI356667444(2e-89)		-	-	-	hypothetical protein	1.5601	1.78416	3.04285	0.192453	0.959298	0.766845
PD630_LPD00230	Chr	232967	234343	1377	-	Glimmer	COG1760E	EC:4.3.1.17		GI111022303(0.0)	GI356667443(0.0)	PF03313;PF03315;	sp|O86564|SDHL_STRCO	1e-131	1204	L-serine dehydratase	0.250501	0.308628	0.633825	0.290584	1.30538	1.01479
PD630_LPD00232	Chr	235697	237067	1371	-	Glimmer	COG1473R			GI111017454(6e-119)	GI356667442(0.0)	PF11299;	-	-	-	hypothetical protein	0.0392919	0.159972	0.153325	1.78587	1.72832	-0.057553
PD630_LPD00231	Chr	234348	235622	1275	-	Glimmer	S			-	GI356667441(0.0)	PF07687;	sp|A3KG59|P20D2_MOUSE	2e-55	552	Peptidase M20 domain-containing protein 2	0.0468177	0.214376	0.25666	1.9815	2.23059	0.249083
PD630_LPD00233	Chr	237295	238290	996	+	Glimmer	COG1522K			GI111017451(6e-65)	GI356667440(0.0)	PF01037;	sp|Q8U1H7|REG3_PYRFU	2e-10	162	Uncharacterized HTH-type transcriptional regulator PF1231	2.59142	6.05789	2.57364	1.2219	-0.00988995	-1.23179
PD630_LPD00234	Chr	238565	239191	627	+	Glimmer	-			-	GI356667439(1e-142)		-	-	-	hypothetical protein	0.183104	0.429292	0.172781	1.1858	-0.0792636	-1.26507
PD630_LPD00235	Chr	239253	239882	630	+	Glimmer	COG1072H	EC:3.6.1		GI111020871(1e-121)	GI356667438(3e-144)	PF00485;	sp|Q9UTC5|YIDE_SCHPO	2e-21	254	Putative uridine kinase C227.14	1.14143	1.58002	3.13403	0.465611	1.44918	0.983571
PD630_LPD00236	Chr	239889	240890	1002	-	Glimmer	COG0673R	EC:1.1.1.18		GI111020872(0.0)	GI356667437(0.0)	PF01408;PF02894;	sp|O05389|YRBE_BACSU	1e-52	526	Uncharacterized oxidoreductase yrbE	0.0999945	0.146161	0.0390198	0.5056	-1.166	-1.6716
PD630_LPD00237	Chr	240892	241239	348	-	Glimmer	COG0673R			GI111020873(4e-70)	GI356667436(7e-73)		-	-	-	hypothetical protein	0	0.16334	0	4.11554	0	-4.11554
PD630_LPD00238	Chr	241212	242039	828	-	Glimmer	COG0673R	EC:1.1.1.18		GI111020873(0.0)	GI356667436(0.0)	PF01408;PF02894;	sp|P55480|Y4HM_RHISN	2e-49	498	Uncharacterized oxidoreductase y4hM	0.0605039	0.0468437	0.0472196	-0.310701	-0.301194	0.00950683
PD630_LPD00239	Chr	242084	242443	360	-	Glimmer	-		yes	GI111020874(2e-76)	GI356667435(2e-78)	PF00582;	-	-	-	hypothetical protein	0.0695795	0.0260064	0.18214	-1.14414	1.27169	2.41583
PD630_LPD00240	Chr	242480	243922	1443	-	Glimmer	COG0477GEPR		yes	GI111020875(0.0)	GI356667434(0.0)	PF00083;	sp|O34718|IOLT_BACSU	1e-131	1209	Major myo-inositol transporter iolT	0.208304	0.383955	0.528349	0.851689	1.3022	0.45051
PD630_LPD00241	Chr	244076	244714	639	+	Glimmer	S			GI111020876(3e-139)	GI356667433(2e-147)	PF00440;	-	-	-	hypothetical protein	0.169049	0.686003	0.305292	1.95874	0.816337	-1.1424
PD630_LPD00242	Chr	244711	245373	663	+	Glimmer	COG1024I			GI111020877(2e-152)	GI356667432(2e-159)	PF00378;	sp|P59395|CAID_SHIFL	1e-10	161	Carnitinyl-CoA dehydratase	2.2692	2.37991	1.67576	0.068426	-0.435131	-0.503556
PD630_LPD00243	Chr	245407	246606	1200	-	Glimmer	COG0183I	EC:2.3.1.9		GI111020878(0.0)	GI356667431(0.0)	PF00108;PF02803;	sp|A0R1Y7|THIL_MYCS2	1e-171	1551	Probable acetyl-CoA acetyltransferase	1.54379	1.34249	0.728672	-0.200183	-1.07279	-0.872608
PD630_LPD00244	Chr	246639	247301	663	-	Glimmer	COG2057I	EC:2.8.3.5		GI111020879(6e-156)	GI356667430(3e-157)	PF01144;	sp|P63650|SCOB_MYCTU	1e-81	773	Probable succinyl-CoA:3-ketoacid-coenzyme A transferase subunit B	2.55256	0.926445	1.16345	-1.45232	-1.12683	0.32549
PD630_LPD00245	Chr	247298	248065	768	-	Glimmer	COG1788I	EC:2.8.3.5		GI111020880(0.0)	GI356667429(0.0)	PF01144;	sp|P63648|SCOA_MYCTU	7e-86	811	Probable succinyl-CoA:3-ketoacid-coenzyme A transferase subunit A	0.922743	0.562068	0.669236	-0.705293	-0.457568	0.247726
PD630_LPD00246	Chr	248264	249046	783	+	Glimmer	COG1414K			GI111020881(0.0)	GI356667428(0.0)	PF01614;PF09339;	sp|P42968|KIPR_BACSU	2e-21	255	HTH-type transcriptional regulator kipR	0.899735	2.4358	7.34748	1.42679	3.01569	1.58891
PD630_LPD00248	Chr	249289	249528	240	-	Glimmer	-			-	GI356667427(7e-53)		-	-	-	hypothetical protein	1.36296	11.5533	25.3899	3.07419	4.20945	1.13527
PD630_LPD00247	Chr	249066	249302	237	-	Glimmer	-			GI111020882(5e-51)	GI356667426(5e-51)		-	-	-	hypothetical protein	1.21547	5.3666	14.4258	2.13336	3.55825	1.42489
PD630_LPD00249	Chr	249696	250250	555	-	Glimmer	COG2353S			GI111022129(8e-131)	GI356667425(2e-131)	PF04264;	sp|Q7N562|Y2095_PHOLL	1e-27	306	UPF0312 protein plu2095	0.135398	0.862728	0.534219	2.58553	1.90418	-0.681345
PD630_LPD00250	Chr	250374	250850	477	-	Glimmer	COG2128S	EC:1.11.1.15		GI111020884(1e-105)	GI356667424(3e-115)	PF02627;	sp|P96684|YDFG_BACSU	2e-18	225	Uncharacterized protein ydfG	0.538256	1.77278	2.77831	1.7012	2.34647	0.645262
PD630_LPD00251	Chr	250868	251329	462	-	Glimmer	COG1846K			GI111020885(1e-105)	GI356667423(3e-108)	PF12802;	-	-	-	hypothetical protein	0.454074	1.43952	1.48627	1.64315	1.68894	0.0457949
PD630_LPD00252	Chr	251430	251939	510	+	Glimmer	COG0346E	EC:2.5.1		GI111020886(2e-118)	GI356667422(2e-122)	PF12681;	sp|Q5WE80|FOSB_BACSK	8e-08	135	Metallothiol transferase fosB	0.0746956	0.188819	0.0766623	1.2311	0.0331182	-1.19798
PD630_LPD00253	Chr	251992	252780	789	+	Glimmer	COG1741R			GI111020887(3e-179)	GI356667421(0.0)	PF02678;	sp|P65725|Y187_MYCBO	3e-78	745	Putative quercetin 2,3-dioxygenase Mb0187c	0.412715	0.645003	0.123884	0.631817	-1.6587	-2.29052
PD630_LPD00255	Chr	255448	256731	1284	-	Glimmer	S			GI111020888(0.0)	GI356667420(0.0)	PF07690;PF07690;	-	-	-	hypothetical protein	0.0620282	0.333874	0.326837	2.25524	2.22542	-0.029827
PD630_LPD00254	Chr	252743	255451	2709	-	Glimmer	COG0477GEPR			GI111020889(0.0)	GI356667419(0.0)	PF05592;PF08531;	-	-	-	hypothetical protein	0.0975413	0.0374992	0.045675	-1.17892	-0.94979	0.229128
PD630_LPD00256	Chr	256827	257549	723	+	Glimmer	COG1309K			GI111020890(6e-163)	GI356667418(1e-150)	PF00440;	sp|Q8X4Z7|RUTR_ECO57	3e-06	124	HTH-type transcriptional regulator RutR	0.942643	1.14231	3.39785	0.274517	1.83885	1.56434
PD630_LPD00257	Chr	257623	258567	945	+	Glimmer	COG0657I	EC:3.1.1		GI111020891(0.0)	GI356667417(0.0)	PF07859;	sp|Q94AS5|ICME_ARATH	2e-16	213	Isoprenylcysteine alpha-carbonyl methylesterase ICME	0.369986	2.10563	2.50912	2.47707	2.7289	0.251832
PD630_LPD00258	Chr	258564	259634	1071	+	Glimmer	COG1917S	EC:1.13.11.24		GI111020892(0.0)	GI356667416(0.0)	PF07883;PF07883;	sp|P42106|QDOI_BACSU	5e-57	564	Quercetin 2,3-dioxygenase	0.0935522	0.311889	0.273794	1.6362	1.45449	-0.181718
PD630_LPD00259	Chr	259686	260363	678	+	Glimmer	COG2186K			GI111020893(2e-156)	GI356667415(3e-158)	PF07729;PF00392;	sp|A9MNY5|NANR_SALAR	2e-08	143	Transcriptional regulator nanR	1.46702	3.27019	3.95315	1.15109	1.42396	0.272867
PD630_LPD00260	Chr	260500	261777	1278	+	Glimmer	COG0477GEPR			GI111020894(0.0)	GI356667414(0.0)	PF07690;	sp|O30513|BENK_ACIAD	2e-53	533	Benzoate transport protein	0.0661495	0.0842459	0.0611859	0.307596	-0.0972428	-0.404839
PD630_LPD00261	Chr	261819	262664	846	+	Glimmer	COG0179Q			GI111020895(0.0)	GI356667413(0.0)	PF01557;	sp|O28058|Y2225_ARCFU	1e-38	404	Uncharacterized protein AF_2225	0.116583	0.32251	0.478517	1.39332	1.94833	0.555008
PD630_LPD00262	Chr	262661	264295	1635	+	Glimmer	COG0654HC	EC:1.14.13.n3 EC:1.14.13.127		GI111020896(0.0)	GI356667412(0.0)	PF01494;	sp|Q8KN28|TFDB_DELAC	2e-47	484	2,4-dichlorophenol 6-monooxygenase	1.40276	0.451549	0.83596	-1.61396	-0.739856	0.874104
PD630_LPD00263	Chr	264404	265483	1080	+	Glimmer	S			GI111020897(0.0)	GI356667529(0.0)	PF12006;	-	-	-	hypothetical protein	0.460964	0.511149	0.579981	0.146078	0.325051	0.178973
PD630_LPD00264	Chr	265634	266194	561	+	Glimmer	-			GI111020898(1e-110)	GI356667410(4e-130)		-	-	-	hypothetical protein	3.25572	3.91347	14.245	0.264727	2.12599	1.86126
PD630_LPD00265	Chr	266344	266544	201	+	Glimmer	-			GI111021681(1e-06)	GI356667409(3e-42)		-	-	-	hypothetical protein	18.101	5.18519	37.6288	-1.80162	1.05535	2.85697
PD630_LPD00266	Chr	266727	267671	945	+	Glimmer	COG3485Q	EC:1.13.11		GI111020899(0.0)	GI356667408(0.0)	PF00775;	-	-	-	hypothetical protein	1.64727	0.523312	1.49073	-1.63575	-0.143138	1.49262
PD630_LPD00267	Chr	267698	268237	540	-	Glimmer	S			GI111020900(3e-119)	GI356667407(5e-129)		sp|P71991|Y1733_MYCTU	1e-09	151	Probable membrane protein Rv1733c/MT1774	9.34008	0.708364	12.8976	-3.70219	0.46517	4.16736
PD630_LPD00268	Chr	268444	269346	903	-	Glimmer	COG0583K			GI111020901(0.0)	GI356667406(0.0)	PF03466;PF00126;	sp|P39647|CYSL_BACSU	1e-18	232	HTH-type transcriptional regulator CysL	0.352521	0.773526	0.389679	1.11192	0.140779	-0.971138
PD630_LPD00269	Chr	269421	270377	957	+	Glimmer	COG0697GER			GI111020902(0.0)	GI356667405(0.0)	PF00892;PF00892;	-	-	-	hypothetical protein	3.82687	0.446522	0.564729	-3.07117	-2.73898	0.332197
PD630_LPD00270	Chr	270404	271450	1047	-	Glimmer	COG2199T			GI111020903(0.0)	GI356667404(0.0)	PF00990;	sp|P38097|YEGE_ECOLI	6e-15	201	Probable diguanylate cyclase YegE	8.04849	2.87358	2.58481	-1.48265	-1.63488	-0.15223
PD630_LPD00271	Chr	271521	272420	900	-	Glimmer	COG0388R	EC:3.5.1.3		GI111020904(0.0)	GI356667403(0.0)	PF00795;	sp|Q17WY3|AMIF_HELAH	7e-24	277	Formamidase	1.68324	0.622295	0.360207	-1.42112	-2.19339	-0.772267
PD630_LPD00272	Chr	272425	273930	1506	-	Glimmer	COG0531E			GI111020905(0.0)	GI356667402(0.0)	PF00324;	sp|P76037|PUUP_ECOLI	6e-17	220	Putrescine importer PuuP	0.0280674	0.202485	0.120071	2.48074	1.77267	-0.708062
PD630_LPD00273	Chr	274059	274655	597	+	Glimmer	-			GI111020906(2e-138)	GI356667401(3e-141)	PF00440;	-	-	-	hypothetical protein	0.587405	1.59287	1.10379	1.42387	0.898693	-0.525181
PD630_LPD00274	Chr	274689	275066	378	+	Glimmer	-			GI111020907(3e-76)	GI356667400(8e-83)		-	-	-	hypothetical protein	0.484571	1.90625	0.912584	1.95403	0.899501	-1.05453
PD630_LPD00275	Chr	275095	275484	390	-	Glimmer	-			GI111020908(1e-87)	GI356667399(6e-92)		-	-	-	hypothetical protein	1.14003	2.25655	5.51379	0.978824	2.26398	1.28516
PD630_LPD00276	Chr	275872	276945	1074	-	Glimmer	COG1902C	EC:1.-.-.-		GI111020909(0.0)	GI356667398(0.0)	PF00724;	sp|P77258|NEMA_ECOLI	7e-70	675	N-ethylmaleimide reductase	0.483461	0.562572	0.840324	0.214521	0.785077	0.570556
PD630_LPD00277	Chr	277109	277564	456	-	Glimmer	-			GI111020910(7e-98)	GI356667397(3e-105)		-	-	-	hypothetical protein	0	0.778724	0.130397	6.30145	3.81144	-2.49
PD630_LPD00278	Chr	277662	278057	396	-	Glimmer	COG0589T			GI111020912(3e-90)	GI356667396(2e-90)	PF00582;	-	-	-	hypothetical protein	0.114648	0.824942	0.826879	2.74382	2.74716	0.00334317
PD630_LPD00279	Chr	278054	279055	1002	-	Glimmer	COG1052CHR	EC:1.1.1.81 EC:1.1.1.79		GI111020913(0.0)	GI356667395(0.0)	PF02826;PF00389;	sp|Q8U3Y2|GYAR_PYRFU	4e-45	461	Glyoxylate reductase	0.339564	2.01121	1.21286	2.53159	1.80663	-0.724955
PD630_LPD00280	Chr	279412	280995	1584	+	Glimmer	COG0747E			GI111020914(0.0)	GI356667394(0.0)	PF00496;	sp|P23847|DPPA_ECOLI	4e-26	299	Periplasmic dipeptide transport protein	0.26883	1.51774	0.522199	2.45394	0.93258	-1.52136
PD630_LPD00281	Chr	281063	281989	927	+	Glimmer	COG0601EP			GI111020915(0.0)	GI356667393(0.0)	PF00528;	sp|P45096|DPPB_HAEIN	2e-44	454	Dipeptide transport system permease protein dppB	0.234746	0.708772	0.489425	1.55425	1.02898	-0.525266
PD630_LPD00282	Chr	282002	283033	1032	+	Glimmer	COG1173EP			GI111020916(0.0)	GI356667392(0.0)	PF00528;PF12911;	sp|P42063|APPC_BACSU	3e-43	446	Oligopeptide transport system permease protein AppC	0.218447	0.399815	0.435683	0.843113	0.964157	0.121043
PD630_LPD00283	Chr	283030	284058	1029	+	Glimmer	COG0444EP			GI111020917(0.0)	GI356667391(0.0)	PF08352;PF00005;	sp|P26905|DPPD_BACSU	1e-85	811	Dipeptide transport ATP-binding protein DppD	0.389483	1.12008	0.683926	1.50022	0.79665	-0.703573
PD630_LPD00284	Chr	284051	285061	1011	+	Glimmer	COG4608E			GI111020918(0.0)	GI356667390(0.0)	PF00005;PF08352;	sp|C0SP98|YKFD_BACSU	4e-90	849	Putative oligopeptide transport ATP-binding protein YkfD	0.215758	0.56687	0.0580086	1.35347	-1.73099	-3.08446
PD630_LPD00285	Chr	285058	285774	717	+	Glimmer	COG0730R			GI111020919(2e-160)	GI356667389(3e-162)	PF01925;	-	-	-	hypothetical protein	0.419951	0.720965	0.264696	0.765629	-0.646336	-1.41197
PD630_LPD00286	Chr	285896	287236	1341	+	Glimmer	COG4948MR	EC:4.2.1.40		GI111020920(0.0)	GI356667388(0.0)	PF01188;	sp|P0AES2|GUDH_ECOLI	0	1758	Glucarate dehydratase	6.35127	11.7861	7.79794	0.890929	0.295627	-0.595302
PD630_LPD00287	Chr	287236	288213	978	+	Glimmer	COG0111HE	EC:1.1.1.95		GI111019781(3e-157)	GI356667387(0.0)	PF02826;PF00389;	sp|Q07511|FDH_SOLTU	1e-20	250	Formate dehydrogenase, mitochondrial	0.461017	2.46981	1.04691	2.39638	1.16599	-1.23038
PD630_LPD00288	Chr	288220	288600	381	-	Glimmer	S			-	GI356667386(7e-88)		-	-	-	hypothetical protein	0.402684	2.67933	1.53821	2.70413	1.90749	-0.79664
PD630_LPD00289	Chr	288708	288875	168	+	Glimmer	-			GI111020926(3e-18)	GI356661880(2e-18)		-	-	-	hypothetical protein	0.447297	3.68998	1.43756	3.01632	1.66242	-1.35389
PD630_LPD00290	Chr	289203	289373	171	+	Glimmer	-			-	-		-	-	-	hypothetical protein	0	0.756726	0.228642	6.26064	4.57678	-1.68386
PD630_LPD00291	Chr	289437	289568	132	-	Glimmer	-			GI111018408(3e-04)	GI356667385(2e-25)		-	-	-	hypothetical protein	0.0395338	1.57305	1.28968	4.99815	4.7136	-0.284543
PD630_LPD00295	Chr	295854	295985	132	+	Glimmer	-			-	-		-	-	-	hypothetical protein	0	0.694066	0.0277683	6.13764	1.91718	-4.22046
PD630_LPD00296	Chr	296113	296406	294	-	Glimmer	-			GI111025367(2e-11)	GI356661911(3e-66)		-	-	-	hypothetical protein	0.122474	2.58168	0.627526	4.29011	2.26677	-2.02333
PD630_LPD00297	Chr	296557	297801	1245	+	Glimmer	COG3547L			GI111018407(0.0)	GI356661910(0.0)	PF02371;PF01548;	sp|P14322|YI90_MYCPA	1e-07	139	Insertion element IS900 uncharacterized 42 kDa protein	0.181074	0.59085	0.805378	1.65287	2.09334	0.440464
PD630_LPD00299	Chr	297999	298127	129	-	Glimmer	-			GI111025555(1e-06)	GI356663578(5e-06)		-	-	-	hypothetical protein	1.696	2.99158	0.620159	0.815103	-1.43683	-2.25193
PD630_LPD00298	Chr	297860	297991	132	-	Glimmer	-			-	-		-	-	-	hypothetical protein	1.69094	5.58834	1.55646	1.71866	-0.118826	-1.83749
PD630_LPD00300	Chr	298275	299273	999	-	Glimmer	COG1403V			GI111018337(2e-04)	GI356661909(0.0)	PF01844;	-	-	-	hypothetical protein	1.83456	12.5701	4.11631	2.76979	1.16158	-1.60822
PD630_LPD00301	Chr	299436	300812	1377	+	Glimmer	S			GI111024865(0.0)	GI356661908(0.0)	PF01609;	-	-	-	hypothetical protein	0.994047	1.99673	2.32531	0.999024	1.21779	0.218762
PD630_LPD00302	Chr	301160	301507	348	+	Glimmer	S			GI111025282(2e-70)	GI356661907(5e-81)	PF11774;	sp|P24094|LSR2_MYCLE	5e-10	151	Protein lsr2	0.502352	6.08875	1.711	3.57331	1.74804	-1.82527
PD630_LPD00303	Chr	301816	302790	975	+	Glimmer	-			GI111020811(1e-08)	GI356661906(0.0)		-	-	-	hypothetical protein	0.188935	0.898162	0.497912	2.19065	1.35228	-0.838371
PD630_LPD00304	Chr	302965	303687	723	-	Glimmer	COG1793L		yes	GI111026974(2e-110)	GI356661905(1e-168)	PF04679;PF01068;	sp|P0CL74|DNLI_PYRAY	3e-10	158	DNA ligase	4.59773	2.85068	2.52642	-0.687699	-0.861264	-0.173565
PD630_LPD00305	Chr	303684	304004	321	-	Glimmer	COG1793L		yes	GI111026974(2e-55)	GI356663586(4e-57)	PF01068;	sp|P59971|Y963_MYCBO	9e-07	124	Putative DNA ligase-like protein Mb0963	1.98984	0.323951	1.44003	-2.58218	-0.463803	2.11838
PD630_LPD00306	Chr	304921	305874	954	-	Glimmer	-	EC:2.3.1		GI111025174(2e-07)	GI356661904(0.0)	PF00583;	-	-	-	hypothetical protein	4.37935	3.72571	6.64309	-0.232625	0.600018	0.832643
PD630_LPD00307	Chr	305988	306155	168	-	Glimmer	-			-	GI356661903(2e-34)		-	-	-	hypothetical protein	0	0.409998	0	5.39231	0	-5.39231
PD630_LPD00308	Chr	306171	307673	1503	-	Glimmer	COG2610GE			GI111019456(2e-92)	GI356661902(0.0)	PF02447;PF02447;	sp|Q46892|YGBN_ECOLI	1e-66	648	Inner membrane permease ygbN	0.111799	0.275414	0.486663	1.22855	2.02776	0.799213
PD630_LPD00309	Chr	308090	309265	1176	+	Glimmer	COG2828S			GI111017795(3e-58)	GI356661901(0.0)	PF04303;	sp|O07931|YRAM_BACSU	4e-73	703	Uncharacterized protein yraM	0.394047	1.28658	0.442247	1.68211	0.162587	-1.51952
PD630_LPD00310	Chr	309278	310138	861	-	Glimmer	COG1802K			GI111021952(3e-06)	GI356661900(0.0)	PF00392;PF07729;PF01047;	sp|O05494|YDHC_BACSU	6e-08	139	Uncharacterized HTH-type transcriptional regulator ydhC	1.94859	7.25045	3.54906	1.89024	0.86168	-1.02856
PD630_LPD00311	Chr	310450	310581	132	+	Glimmer	-			-	-		-	-	-	hypothetical protein	0.399291	0.364764	1.92527	-0.127144	2.24134	2.36848
PD630_LPD00312	Chr	310994	311317	324	-	Glimmer	COG2329R	EC:1.14.99.3		GI111017681(1e-54)	GI356661899(6e-76)	PF03992;	sp|O31484|YCZJ_BACSU	6e-12	168	Uncharacterized protein yczJ	0.409102	0.667703	1.36008	0.693353	1.70888	1.01553
PD630_LPD00313	Chr	311347	311814	468	-	Glimmer	COG1917S			GI111017680(1e-87)	GI356661898(4e-111)	PF07883;	sp|Q02586|CURC_STRCN	2e-07	130	Polyketide synthase CurC	0.317791	0.652302	1.09823	1.01471	1.75741	0.7427
PD630_LPD00314	Chr	311847	313265	1419	-	Glimmer	COG1012C	EC:1.2.1.16		GI111017679(0.0)	GI356661897(0.0)	PF00171;	sp|Q55585|GABD_SYNY3	1e-117	1087	Probable succinate-semialdehyde dehydrogenase [NADP+]	0.275817	0.469387	0.238219	0.746098	-0.203478	-0.949576
PD630_LPD00315	Chr	313342	314415	1074	-	Glimmer	COG0473CE	EC:1.1.1.85		GI111017998(6e-96)	GI356661896(0.0)	PF00180;	sp|O27441|LEU3_METTH	2e-61	602	3-isopropylmalate dehydrogenase	0.209905	0.673716	0.541508	1.63652	1.3265	-0.310015
PD630_LPD00316	Chr	314454	315728	1275	-	Glimmer	COG3493C			-	GI356661895(0.0)	PF03390;	sp|P94363|CIMH_BACSU	1e-109	1018	Citrate/malate transporter	0.735905	1.61808	1.28346	1.1261	0.794166	-0.331938
PD630_LPD00317	Chr	315864	316730	867	-	Glimmer	COG3618R	EC:4.1.1.45 EC:3.5.2.3		GI111019235(2e-15)	GI356661894(0.0)	PF04909;	-	-	-	hypothetical protein	0.489344	1.05285	0.332579	1.08984	-0.543595	-1.63343
PD630_LPD00318	Chr	317004	317882	879	-	Glimmer	COG1802K			GI111019124(1e-06)	GI356661893(0.0)	PF00392;PF07729;	sp|O05494|YDHC_BACSU	1e-07	137	Uncharacterized HTH-type transcriptional regulator ydhC	3.25041	9.49733	10.5213	1.54399	1.69157	0.147577
PD630_LPD00319	Chr	318205	319386	1182	+	Glimmer	COG1840P	EC:2.5.1.2		GI111021738(8e-08)	GI356661892(0.0)	PF01547;	sp|P43951|Y131_HAEIN	1e-10	165	Uncharacterized protein HI_0131	0.293152	0.957558	0.314238	1.67431	0.0970105	-1.5773
PD630_LPD00320	Chr	319409	321190	1782	+	Glimmer	COG1178P			GI111021735(5e-29)	GI356661891(0.0)	PF00528;PF00528;	sp|Q57341|FBPB1_HAEIN	2e-28	320	Putative ferric transport system permease protein fbpB 1	0.136465	0.696317	0.551253	2.26976	1.9381	-0.331666
PD630_LPD00321	Chr	321183	322283	1101	+	Glimmer	COG3839G	EC:3.6.3.31		GI111021736(3e-79)	GI356661890(0.0)	PF00005;PF08402;	sp|Q8RI39|POTA_FUSNN	4e-73	703	Spermidine/putrescine import ATP-binding protein PotA	0.30524	0.636543	1.10344	1.0363	1.8205	0.784199
PD630_LPD00322	Chr	322316	322513	198	-	Glimmer	-			-	GI356661889(1e-41)		-	-	-	hypothetical protein	0	0.219534	0.197464	4.52064	4.37479	-0.145851
PD630_LPD00323	Chr	322476	322691	216	-	Glimmer	-			GI111025013(9e-06)	GI356661888(7e-45)		-	-	-	hypothetical protein	0	0	0.199863	0	4.39138	4.39138
PD630_LPD00324	Chr	322781	323092	312	-	Glimmer	-			-	GI356661887(1e-71)		-	-	-	hypothetical protein	0.160568	0.195048	0.184054	0.265612	0.186112	-0.0795002
PD630_LPD00325	Chr	323193	324248	1056	-	Glimmer	-			GI111020164(6e-46)	GI356661886(0.0)		-	-	-	hypothetical protein	0.0948811	0	0.0871617	-3.39068	-0.110295	3.28039
PD630_LPD00326	Chr	324326	325486	1161	-	Glimmer	-			GI111020164(1e-18)	GI356661885(0.0)		-	-	-	hypothetical protein	0.187883	0.165888	0.521627	-0.16999	1.42577	1.59576
PD630_LPD00327	Chr	325483	325812	330	-	Glimmer	-			GI111020165(8e-39)	GI356661884(1e-75)		-	-	-	hypothetical protein	0.15181	0.425559	0.763937	1.42857	2.25792	0.82935
PD630_LPD00328	Chr	325809	326924	1116	-	Glimmer	COG4974L			GI111020166(5e-127)	GI356661883(0.0)	PF00589;	sp|Q49890|XERD_MYCLE	1e-10	164	Tyrosine recombinase xerD	0.893591	5.15213	1.8849	2.51423	1.06838	-1.44585
PD630_LPD00329	Chr	327082	327225	144	-	Glimmer	-			-	GI356661882(6e-30)		-	-	-	hypothetical protein	0.521846	0.650159	2.16644	0.311805	2.03289	1.72109
PD630_LPD00330	Chr	327416	327748	333	-	Glimmer	-			-	GI356661881(5e-72)		-	-	-	hypothetical protein	0.0532816	0.603468	0.393815	3.27713	2.67384	-0.603292
PD630_LPD00331	Chr	327811	328203	393	+	Glimmer	COG5478S			GI111020926(3e-89)	GI356661880(2e-90)	PF04120;	-	-	-	hypothetical protein	0.701106	1.10945	2.08194	0.654657	1.55671	0.902048
PD630_LPD00332	Chr	328285	329838	1554	+	Glimmer	COG1012C	EC:1.2.1.16		GI111020927(0.0)	GI356661879(0.0)	PF00171;	sp|A0R4Q0|GABD2_MYCS2	0	1917	Putative succinate-semialdehyde dehydrogenase [NADP+]	0.677997	0.413118	0.714424	-0.701342	0.0744319	0.775774
PD630_LPD00333	Chr	329841	330284	444	+	Glimmer	S			GI111020928(5e-98)	GI356661878(8e-106)	PF10604;	-	-	-	hypothetical protein	2.85252	0.918004	2.33354	-1.62508	-0.288598	1.33649
PD630_LPD00334	Chr	330387	331337	951	+	Glimmer	COG1073R	EC:4.1.2.37		GI111020929(0.0)	GI356661877(0.0)	PF12697;	sp|Q99390|YPT2_ECOLX	6e-29	321	Uncharacterized 31.7 kDa protein in traX-finO intergenic region	0.388504	0.349486	0.307486	-0.148657	-0.327901	-0.179244
PD630_LPD00335	Chr	331327	331908	582	-	Glimmer	COG0318IQ	EC:6.2.1	yes	GI111020930(4e-134)	GI356666233(2e-84)	PF00501;	sp|Q65FT5|MENE_BACLD	2e-38	400	2-succinylbenzoate--CoA ligase	0.598957	0.240147	0.524831	-1.28356	-0.187258	1.09631
PD630_LPD00336	Chr	331914	332792	879	-	Glimmer	COG0318IQ	EC:6.2.1		GI111020930(0.0)	GI356661876(0.0)	PF00501;	sp|A7Z809|MENE_BACA2	1e-26	300	2-succinylbenzoate--CoA ligase	0.227974	0.0547769	0.189966	-1.87725	-0.251047	1.6262
PD630_LPD00337	Chr	332896	333678	783	-	Glimmer	COG1024I	EC:4.2.1.17		GI111020931(3e-178)	GI356661875(0.0)	PF00378;	sp|P77467|PAAG_ECOLI	2e-34	368	Probable enoyl-CoA hydratase paaG	0.0639811	0.0204976	0.00104028	-1.27846	-2.74438	-1.46592
PD630_LPD00338	Chr	333690	334661	972	-	Glimmer	COG0604CR			GI111020932(0.0)	GI356661874(0.0)	PF00107;PF08240;	sp|B0BNC9|QORL2_RAT	7e-38	398	Quinone oxidoreductase-like protein 2	0.555133	0.20984	0.191064	-1.36214	-1.49093	-0.128794
PD630_LPD00339	Chr	334810	335610	801	+	Glimmer	COG1024I	EC:4.2.1.17		GI111020933(0.0)	GI356661873(0.0)	PF00378;	sp|A4YI89|HPCD_METS5	2e-46	471	3-hydroxypropionyl-coenzyme A dehydratase	1.82027	0.412011	0.620818	-2.11671	-1.53676	0.579944
PD630_LPD00340	Chr	335690	336883	1194	+	Glimmer	COG0183I	EC:2.3.1.9		GI111020934(0.0)	GI356661872(0.0)	PF00108;PF02803;	sp|B6EGU1|FADA_ALISL	4e-82	781	3-ketoacyl-CoA thiolase	0.361009	0.153742	0.180781	-1.18003	-0.959538	0.220494
PD630_LPD00341	Chr	336922	337683	762	+	Glimmer	COG1028IQR	EC:1.1.1.178 EC:1.1.1.35 EC:1.1.1.69		GI111020935(1e-179)	GI356661871(2e-180)	PF00106;	sp|O02691|HCD2_BOVIN	7e-81	768	3-hydroxyacyl-CoA dehydrogenase type-2	1.14231	0.229055	0.416889	-2.26911	-1.43259	0.83652
PD630_LPD00342	Chr	337721	338335	615	+	Glimmer	COG1309K			GI111020936(4e-135)	GI356661870(1e-149)	PF00440;	sp|P96839|KSTR2_MYCTU	4e-07	130	HTH-type transcriptional repressor KstR2	2.91555	1.32931	1.17876	-1.12721	-1.29925	-0.172035
PD630_LPD00343	Chr	338391	339542	1152	+	Glimmer	COG1960I	EC:1.3.99.13	yes	GI111020937(0.0)	GI356661869(0.0)	PF00441;PF02771;PF02770;	sp|P15650|ACADL_RAT	1e-109	1014	Long-chain specific acyl-CoA dehydrogenase, mitochondrial	0.269077	0.59327	0.416461	1.11214	0.61175	-0.500392
PD630_LPD00344	Chr	339611	340588	978	-	Glimmer	COG2070R	EC:1.13.12.16		GI111020938(0.0)	GI356661868(0.0)	PF03060;	sp|Q4L4T4|2NPD_STAHJ	7e-11	166	Probable nitronate monooxygenase	0.548525	1.39115	1.00276	1.32691	0.858603	-0.46831
PD630_LPD00345	Chr	340630	341034	405	-	Glimmer	S			-	GI356661867(8e-96)	PF12680;	-	-	-	hypothetical protein	0.179103	1.22023	0.814537	2.70169	2.12441	-0.577277
PD630_LPD00346	Chr	341031	341888	858	-	Glimmer	COG1024I	EC:4.2.1.17	yes	GI111020940(0.0)	GI356661866(0.0)	PF00378;	sp|A4YI89|HPCD_METS5	9e-33	353	3-hydroxypropionyl-coenzyme A dehydratase	0.326002	0.576764	0.591916	0.804313	0.841094	0.0367815
PD630_LPD00347	Chr	341998	342603	606	+	Glimmer	COG1309K			GI111020941(5e-147)	GI356661865(1e-147)	PF00440;	sp|P96839|KSTR2_MYCTU	1e-13	186	HTH-type transcriptional repressor KstR2	1.04886	2.90723	1.46644	1.46209	0.479609	-0.982481
PD630_LPD00348	Chr	342665	343666	1002	+	Glimmer	COG1295S			GI111020942(0.0)	GI356661864(0.0)	PF03631;	sp|P37642|YHJD_ECOLI	1e-11	173	Inner membrane protein yhjD	0.383833	1.9408	2.00342	2.30841	2.35399	0.0455832
PD630_LPD00349	Chr	343663	344025	363	+	Glimmer	-		yes	GI111020943(4e-84)	GI356661863(4e-86)	PF08000;	-	-	-	hypothetical protein	5.66843	9.81824	14.9119	0.791442	1.39387	0.602423
PD630_LPD00350	Chr	344248	345498	1251	+	Glimmer	COG2814G			GI111020944(0.0)	GI356661862(0.0)	PF07690;	sp|P77389|YDHP_ECOLI	3e-60	593	Inner membrane transport protein ydhP	0.0200229	0.535095	0.538467	4.18237	4.19127	0.0088982
PD630_LPD00351	Chr	345503	347047	1545	-	Glimmer	COG0318IQ	EC:6.2.1.12		GI111020945(0.0)	GI356661861(0.0)	PF00501;	sp|O07610|LCFB_BACSU	2e-54	543	Long-chain-fatty-acid--CoA ligase	0.189824	0.611167	0.910753	1.63626	2.20409	0.567832
PD630_LPD00352	Chr	347096	348409	1314	-	Glimmer	COG0477GEPR		yes	GI111020946(0.0)	GI356661860(0.0)	PF00083;PF07690;	sp|P0C0L7|PROP_ECOLI	3e-67	653	Proline/betaine transporter	0.101669	0.237162	0.278331	1.14623	1.3685	0.222272
PD630_LPD00353	Chr	348638	349723	1086	+	Glimmer	COG3173R	EC:2.7.1 EC:1.3.99.3		GI111020947(0.0)	GI356659994(4e-79)	PF01636;	sp|Q6JQN1|ACD10_HUMAN	3e-49	496	Acyl-CoA dehydrogenase family member 10	0.023065	0.149942	0.198009	2.27417	2.65327	0.379098
PD630_LPD00354	Chr	349758	350987	1230	+	Glimmer	COG1960I	EC:1.3.99.3	yes	GI111020948(0.0)	GI356661859(0.0)	PF00441;PF02771;PF02770;	sp|Q6JQN1|ACD10_HUMAN	1e-114	1061	Acyl-CoA dehydrogenase family member 10	0.0407294	0.0932423	0.236746	1.02514	2.28213	1.25699
PD630_LPD00355	Chr	350984	352558	1575	+	Glimmer	COG0318IQ	EC:6.2.1.3		GI111020949(0.0)	GI356661858(0.0)	PF00501;	sp|O07610|LCFB_BACSU	4e-77	739	Long-chain-fatty-acid--CoA ligase	0.0159039	0.224185	0.12412	3.17641	2.37228	-0.804127
PD630_LPD00356	Chr	352572	353924	1353	+	Glimmer	COG0477GEPR			GI111020950(0.0)	GI356661857(0.0)	PF07690;	sp|P76350|SHIA_ECOLI	2e-66	646	Shikimate transporter	0.0370268	0.15075	0.0903035	1.77326	1.09282	-0.680443
PD630_LPD00357	Chr	353978	355462	1485	-	Glimmer	COG2114T	EC:4.6.1.1		GI111020951(0.0)	GI356661856(0.0)	PF12697;	sp|B0SW62|RUTD_CAUSK	3e-08	145	Putative aminoacrylate hydrolase RutD	0.623755	0.602987	0.88365	-0.0480691	0.495783	0.543853
PD630_LPD00358	Chr	355518	356141	624	-	Glimmer	COG2197TK			GI111020952(9e-143)	GI356661855(4e-145)	PF00072;PF00196;	sp|O32197|LIAR_BACSU	2e-37	392	Transcriptional regulatory protein liaR	0.314446	0.625867	0.99337	0.970749	1.62881	0.658056
PD630_LPD00360	Chr	357300	357485	186	-	Glimmer	COG4585T			GI111020953(0.0)	GI356661854(0.0)		-	-	-	hypothetical protein	0.761931	0.873651	2.60942	0.195004	1.7627	1.5677
PD630_LPD00361	Chr	357488	358528	1041	+	Glimmer	-			-	-	PF02687;	sp|Q8CRA9|HRTB_STAES	2e-29	325	Putative hemin transport system permease protein hrtB	0	0.350547	0.302167	5.17211	4.96425	-0.207867
PD630_LPD00359	Chr	356138	357289	1152	-	Glimmer	COG0577V	EC:2.7.13.3		GI111020954(2e-124)	GI356661853(0.0)	PF07730;PF02518;	sp|P13799|DEGS_BACSU	7e-23	270	Sensor protein degS	0.0240621	0.117237	0.201483	1.90128	2.6343	0.733016
PD630_LPD00362	Chr	358525	359235	711	+	Glimmer	COG1136V	EC:3.6.3	yes	GI111020955(3e-163)	GI356661852(2e-165)	PF00005;	sp|Q2IXX0|MACB_RHOP2	7e-39	405	Macrolide export ATP-binding/permease protein MacB	0.505699	1.04684	1.44406	1.03515	1.49548	0.460329
PD630_LPD00363	Chr	359371	360747	1377	+	Glimmer	COG0477GEPR			GI111020956(0.0)	GI356661851(0.0)	PF00083;	sp|P37514|YYAJ_BACSU	5e-50	505	Putative metabolite transport protein yyaJ	0.233826	0.950895	0.949111	1.97852	1.97584	-0.00268204
PD630_LPD00364	Chr	360744	362252	1509	+	Glimmer	COG1012C	EC:1.2.1.19 EC:1.2.1.3	yes	GI111020957(0.0)	GI356661850(0.0)	PF00171;	sp|O34660|ALDH4_BACSU	1e-101	946	Putative aldehyde dehydrogenase dhaS	0.442653	0.305119	0.491205	-0.52251	0.146998	0.669507
PD630_LPD00365	Chr	362540	363469	930	+	Glimmer	COG0346E	EC:1.13.11.39 EC:1.13.11.2		GI111020958(0.0)	GI356661848(0.0)	PF00903;PF12681;	sp|Q53034|CATA_RHORH	1e-15	206	Metapyrocatechase	0.242406	0.288347	0.210203	0.241245	-0.19691	-0.438156
PD630_LPD00366	Chr	363466	364248	783	+	Glimmer	COG0596R	EC:3.1.1.23		GI111020959(1e-158)	GI356661847(0.0)	PF12697;	sp|B7KWT4|RUTD_METC4	3e-18	228	Putative aminoacrylate hydrolase RutD	0.161952	0.0204976	0.0249667	-2.49524	-2.29796	0.197284
PD630_LPD00367	Chr	364263	364769	507	+	Glimmer	S			GI111020960(5e-123)	GI356661846(5e-125)	PF07883;	sp|Q6I544|GL52_ORYSJ	9e-07	125	Germin-like protein 5-1	0.47347	0.221593	0.0281152	-1.06184	-3.66499	-2.60315
PD630_LPD00368	Chr	364772	365521	750	+	Glimmer	COG1028IQR	EC:1.1.1.100 EC:1.3.1.58 EC:1.5.1.33		GI111020961(3e-175)	GI356661845(3e-178)	PF00106;	sp|Q988B7|PLDH_RHILO	2e-37	393	Pyridoxal 4-dehydrogenase	0.0494014	0.0945145	0.104261	0.815134	0.943761	0.128627
PD630_LPD00369	Chr	365538	366320	783	+	Glimmer	COG1028IQR	EC:1.1.1.100		GI111020962(0.0)	GI356661844(0.0)	PF00106;	sp|Q9BY49|PECR_HUMAN	3e-31	340	Peroxisomal trans-2-enoyl-CoA reductase	0.240596	0.186614	0.089984	-0.349997	-1.32559	-0.975595
PD630_LPD00370	Chr	366337	367962	1626	+	Glimmer	COG0028EH	EC:2.2.1.9 EC:2.2.1.6		GI111020963(0.0)	GI356661843(0.0)	PF02776;PF00205;PF02775;	sp|Q57725|ILVB_METJA	3e-40	422	Probable acetolactate synthase large subunit	0.0725321	0.0296119	0.0240454	-1.05902	-1.2775	-0.218474
PD630_LPD00371	Chr	367959	369089	1131	+	Glimmer	COG0654HC	EC:1.14.13.24 EC:1.14.13.1		GI111020964(0.0)	GI356661842(0.0)	PF01494;	sp|P86491|6HN3M_PSEFL	3e-68	661	6-hydroxynicotinate 3-monooxygenase	0.24362	0.042572	0.0691385	-2.2703	-1.68022	0.590085
PD630_LPD00372	Chr	369090	370238	1149	+	Glimmer	COG1234R	EC:3.1.26.11		GI111026992(1e-113)	GI356661841(0.0)	PF12706;	sp|Q7TYN1|RNZ_MYCBO	1e-22	267	Ribonuclease Z	0.815697	1.71811	1.40719	1.06551	0.779345	-0.286164
PD630_LPD00373	Chr	370327	371061	735	+	Glimmer	-			GI111020966(1e-178)	GI356661840(0.0)		-	-	-	hypothetical protein	2.57515	0.822498	4.15913	-1.63473	0.689497	2.32423
PD630_LPD00374	Chr	371172	372131	960	+	Glimmer	COG1018C	EC:1.14.12.7	yes	GI111020967(0.0)	GI356661839(0.0)	PF00111;PF00175;PF00970;	sp|Q52186|POBB_PSEPS	5e-59	581	Phenoxybenzoate dioxygenase subunit beta	0.647415	0.282123	0.791629	-1.17023	0.286129	1.45636
PD630_LPD00375	Chr	372144	372356	213	+	Glimmer	S			-	GI356661838(3e-47)		-	-	-	hypothetical protein	0.347897	0.251168	0	-0.454568	-5.16147	-4.70691
PD630_LPD00376	Chr	372358	373389	1032	+	Glimmer	COG4638PR	EC:1.14.13.82		GI111020968(0.0)	GI356661837(0.0)	PF00355;	sp|Q9ZWM5|CAO_CHLRE	7e-14	192	Chlorophyllide a oxygenase, chloroplastic	0.539039	1.12979	0.846898	1.05378	0.642216	-0.411568
PD630_LPD00377	Chr	373482	374099	618	+	Glimmer	-			GI111020969(5e-129)	GI356661836(2e-143)	PF00440;	-	-	-	hypothetical protein	8.01599	9.99153	4.43712	0.317468	-0.851809	-1.16928
PD630_LPD00378	Chr	374109	374636	528	-	Glimmer	COG1846K			GI111020970(3e-125)	GI356661835(8e-126)	PF12802;	sp|P42195|PECS_DICD3	3e-29	320	HTH-type transcriptional regulator pecS	3.87925	11.5141	3.4155	1.56709	-0.183177	-1.75027
PD630_LPD00379	Chr	374777	375142	366	-	Glimmer	COG0251J			GI111020971(8e-82)	GI356661834(6e-83)	PF01042;	sp|Q9UZA3|Y1251_PYRAB	8e-11	158	RutC family protein PYRAB12510	2.27131	1.93677	0.913573	-0.22878	-1.30457	-1.07579
PD630_LPD00380	Chr	375248	375898	651	+	Glimmer	COG1573L	EC:3.2.2.27 EC:3.2.2.28		GI111020972(1e-143)	GI356661833(3e-157)	PF03167;	sp|P30314|DPOL_BPSP1	1e-09	153	DNA polymerase	0.616436	0.352344	0.523631	-0.789806	-0.231323	0.558482
PD630_LPD00381	Chr	375951	376880	930	+	Glimmer	COG0604CR		yes	GI111020973(0.0)	GI356661832(0.0)	PF08240;	sp|P47199|QOR_MOUSE	5e-26	296	Quinone oxidoreductase	2.24282	1.48021	6.12261	-0.596218	1.44477	2.04099
PD630_LPD00382	Chr	376931	377869	939	-	Glimmer	-		yes	GI111020975(1e-162)	GI356661831(0.0)	PF05425;	-	-	-	hypothetical protein	2.14129	5.03438	13.2299	1.22948	2.62162	1.39215
PD630_LPD00383	Chr	377875	378408	534	-	Glimmer	COG2372R			GI111020976(1e-102)	GI356661830(1e-122)	PF04234;	sp|C0SP95|YCNJ_BACSU	3e-10	156	Copper transport protein YcnJ	7.48859	12.5851	37.3886	0.748173	2.31829	1.57012
PD630_LPD00385	Chr	379115	379573	459	-	Glimmer	COG4549S			GI111020977(3e-121)	GI356661829(3e-143)		-	-	-	hypothetical protein	7.75047	7.60199	35.0154	-0.0278705	2.17418	2.20206
PD630_LPD00384	Chr	378405	379073	669	-	Glimmer	-			GI111020978(1e-80)	GI356661828(7e-99)	PF07987;	sp|P94431|YCNI_BACSU	5e-17	216	Uncharacterized protein ycnI	2.49099	1.55601	10.4222	-0.675406	2.06047	2.73587
PD630_LPD00386	Chr	379651	380304	654	-	Glimmer	S			GI111020979(3e-138)	GI356661827(3e-150)		-	-	-	hypothetical protein	2.03233	13.0966	12.3439	2.682	2.59668	-0.0853288
PD630_LPD00387	Chr	380467	382023	1557	+	Glimmer	COG2251R			GI111020980(0.0)	GI356661826(0.0)		-	-	-	hypothetical protein	0.830194	7.02343	4.34472	3.06543	2.37379	-0.691648
PD630_LPD00388	Chr	382061	382735	675	+	Glimmer	COG3619S			GI111020981(8e-158)	GI356661825(4e-160)	PF06912;	-	-	-	hypothetical protein	2.26211	1.93983	2.48705	-0.220684	0.136197	0.356882
PD630_LPD00389	Chr	382760	383389	630	-	Glimmer	COG0500QR	EC:2.1.1.8		GI111020982(1e-145)	GI356661824(3e-154)	PF08241;	sp|Q562C4|MET7B_RAT	2e-15	202	Methyltransferase-like protein 7B	2.05094	2.5879	1.88572	0.334044	-0.120556	-0.4546
PD630_LPD00391	Chr	384420	384767	348	+	Glimmer	COG1028IQR			GI111020983(0.0)	GI356661823(0.0)		-	-	-	hypothetical protein	0.428491	0.898101	0.644711	1.05031	0.57831	-0.471995
PD630_LPD00390	Chr	383479	384255	777	-	Glimmer	-	EC:1.1.1.178 EC:1.1.1.35	yes	GI111020984(7e-75)	GI356661822(1e-77)	PF00106;	sp|O02691|HCD2_BOVIN	2e-66	644	3-hydroxyacyl-CoA dehydrogenase type-2	1.07518	2.08884	2.35818	0.951651	1.12584	0.174189
PD630_LPD00392	Chr	384777	385124	348	-	Glimmer	S			GI111020985(4e-76)	GI356661821(4e-82)	PF02148;	-	-	-	hypothetical protein	2.07989	0.497708	4.12301	-2.04135	0.983769	3.02512
PD630_LPD00393	Chr	385117	386526	1410	-	Glimmer	COG0642T	EC:2.7.13.3		GI111020986(0.0)	GI356661820(0.0)	PF02518;PF00027;	sp|P09431|NTRB_RHOCB	5e-23	272	Nitrogen regulation protein ntrB	7.20777	1.71097	9.42784	-2.06833	0.386904	2.45524
PD630_LPD00394	Chr	386579	388255	1677	-	Glimmer	COG0492O	EC:1.8.1.9		GI111020987(0.0)	GI356661819(0.0)	PF07992;PF00072;	sp|P46843|TRXB_MYCLE	7e-42	436	Bifunctional thioredoxin reductase/thioredoxin	5.26451	1.41164	5.90625	-1.89148	0.165644	2.05713
PD630_LPD00395	Chr	388338	389042	705	-	Glimmer	COG2119S			GI111020988(4e-160)	GI356661818(9e-162)	PF01169;PF01169;	sp|Q2R2Z4|GDT12_ORYSJ	4e-12	175	GDT1-like protein 2, chloroplastic	4.98085	3.14258	5.66306	-0.662754	0.18484	0.847594
PD630_LPD00396	Chr	389324	389851	528	-	Glimmer	S			GI111020989(6e-124)	GI356661817(5e-124)		-	-	-	hypothetical protein	1.13363	0.865682	3.35302	-0.385143	1.55614	1.94128
PD630_LPD00397	Chr	390107	390961	855	+	Glimmer	S			-	GI356661816(0.0)	PF09359;	-	-	-	hypothetical protein	0.234373	0.332021	0.887893	0.485	1.87746	1.39246
PD630_LPD00398	Chr	390958	391635	678	+	Glimmer	S			-	GI356661815(7e-162)		-	-	-	hypothetical protein	0.0369449	0.104058	0.0864996	1.28073	1.03956	-0.241177
PD630_LPD00399	Chr	391635	393110	1476	+	Glimmer	COG5337M			-	GI356661814(0.0)	PF08757;	-	-	-	hypothetical protein	0.56003	0.568153	1.43593	0.0204132	1.34288	1.32247
PD630_LPD00400	Chr	393176	394525	1350	+	Glimmer	COG1511S			GI111020990(0.0)	GI356661813(0.0)		sp|P32399|YHGE_BACSU	9e-10	157	Uncharacterized protein yhgE	0.132588	1.33153	0.532768	3.23395	1.92849	-1.30547
PD630_LPD00401	Chr	394529	395968	1440	-	Glimmer	COG0154J	EC:3.5.1.4		GI111020991(0.0)	GI356661812(0.0)	PF01425;	sp|O33040|AMI3_MYCLE	1e-107	1003	Putative amidase AmiC	0.935699	1.93167	1.60362	1.03784	0.770849	-0.266996
PD630_LPD00402	Chr	396084	396707	624	-	Glimmer	COG0605P	EC:1.15.1.1		GI111020992(1e-152)	GI356661811(1e-152)	PF02777;PF00081;	sp|P53651|SODM_NOCAS	2e-81	771	Superoxide dismutase [Mn]	25.1281	74.0983	58.3099	1.55976	1.21412	-0.345646
PD630_LPD00403	Chr	396765	396944	180	+	Glimmer	-			-	GI356661810(8e-38)		-	-	-	hypothetical protein	10.7355	8.85331	14.4083	-0.27782	0.42416	0.70198
PD630_LPD00404	Chr	397014	398159	1146	+	Glimmer	COG1835I			GI111020993(0.0)	GI356661809(0.0)	PF01757;	-	-	-	hypothetical protein	2.0719	9.55165	7.26829	2.19936	1.8057	-0.39366
PD630_LPD00405	Chr	398164	398829	666	+	Glimmer	COG0225O	EC:1.8.4.11		GI111020994(2e-163)	GI356661808(3e-164)	PF01625;	sp|B7K079|MSRA_CYAP8	7e-82	775	Peptide methionine sulfoxide reductase MsrA	8.08548	7.35408	15.2249	-0.136612	0.91219	1.0488
PD630_LPD00406	Chr	398839	399306	468	-	Glimmer	COG5500S			GI111020995(6e-108)	GI356661807(7e-109)	PF08592;	-	-	-	hypothetical protein	27.5976	10.1303	26.9789	-1.44496	-0.0326984	1.41226
PD630_LPD00407	Chr	399309	400139	831	-	Glimmer	COG0702MG			GI111020996(0.0)	GI356661806(0.0)	PF05368;	sp|Q54LW0|PADA_DICDI	8e-22	259	Prestalk A differentiation protein A	0.728449	0.847386	1.14437	0.215446	0.644536	0.42909
PD630_LPD00408	Chr	400221	401162	942	+	Glimmer	COG2207K			GI111020997(0.0)	GI356661805(0.0)	PF12852;PF12833;	sp|P35319|ARACL_STRLI	1e-26	302	Putative AraC-like transcription regulator	0.572258	1.3396	1.68355	1.2128	1.54032	0.32752
PD630_LPD00409	Chr	401271	401864	594	+	Glimmer	S			GI111020998(3e-141)	GI356661804(5e-143)		sp|P71991|Y1733_MYCTU	4e-11	165	Probable membrane protein Rv1733c/MT1774	15.2021	11.8115	48.3909	-0.363802	1.66982	2.03362
PD630_LPD00410	Chr	401871	402182	312	-	Glimmer	-			GI111020999(8e-63)	GI356661803(3e-72)		-	-	-	hypothetical protein	6.43443	17.0517	41.4983	1.40463	2.68728	1.28264
PD630_LPD00411	Chr	402209	402340	132	-	Glimmer	-			GI111021000(6e-16)	GI356661802(5e-27)		-	-	-	hypothetical protein	5.82728	3.63245	10.0737	-0.680389	0.788661	1.46905
PD630_LPD00412	Chr	402490	402969	480	+	Glimmer	COG0251J		yes	GI111021001(2e-104)	GI356661801(6e-108)	PF01042;	-	-	-	hypothetical protein	7.61895	5.03711	7.05084	-0.596029	-0.111645	0.484383
PD630_LPD00413	Chr	402966	403904	939	-	Glimmer	COG2141C			GI111021002(0.0)	GI356661800(0.0)	PF00296;	sp|P40402|SSUD_BACSU	2e-15	205	Alkanesulfonate monooxygenase	7.54982	7.25852	7.77324	-0.0566907	0.042019	0.0987097
PD630_LPD00414	Chr	403937	404803	867	+	Glimmer	COG0616OU	EC:3.4.21		GI111021003(0.0)	GI356661799(0.0)	PF01343;	sp|Q2YMB3|NHAA_BRUA2	4e-54	538	Na(+)/H(+) antiporter nhaA	6.95614	4.40385	7.59718	-0.658321	0.127002	0.785323
PD630_LPD00415	Chr	404804	406585	1782	-	Glimmer	S			GI111021004(0.0)	GI356661798(0.0)		-	-	-	hypothetical protein	1.17752	1.91351	2.37756	0.69579	1.00759	0.311795
PD630_LPD00416	Chr	407132	408037	906	+	Glimmer	S			GI111021006(0.0)	GI356661796(0.0)		-	-	-	hypothetical protein	1.57015	6.11309	4.84857	1.9542	1.62047	-0.33373
PD630_LPD00417	Chr	408034	408798	765	+	Glimmer	COG0584C	EC:3.1.4.46		GI111021007(0.0)	GI356661795(0.0)	PF03009;	sp|P96236|GLPQ1_MYCTU	1e-89	844	Probable glycerophosphoryl diester phosphodiesterase 1	3.00829	14.8542	9.02593	2.30004	1.58194	-0.718099
PD630_LPD00418	Chr	408832	409746	915	+	Glimmer	S			GI111021008(0.0)	GI356661794(0.0)		-	-	-	hypothetical protein	6.17774	20.6825	13.3918	1.74163	1.11494	-0.626685
PD630_LPD00419	Chr	409848	410393	546	-	Glimmer	COG1528P	EC:1.16.3.1		GI111021009(1e-131)	GI356661793(8e-134)	PF00210;	sp|A0R647|BFRB_MYCS2	2e-69	667	Probable bacterioferritin BfrB	89.6553	61.098	161.762	-0.553188	0.851339	1.40453
PD630_LPD00420	Chr	410617	411807	1191	+	Glimmer	S	EC:3.1.1.3		GI111021010(0.0)	GI356661792(0.0)	PF03583;	sp|Q9P4E8|LIP6_CANAL	1e-35	380	Lipase 6	3.68929	5.02056	4.75865	0.443472	0.366333	-0.0771396
PD630_LPD00421	Chr	411818	412369	552	-	Glimmer	COG1528P	EC:1.16.3.1		GI111021011(4e-130)	GI356661791(2e-134)	PF00210;	sp|A0R647|BFRB_MYCS2	1e-58	574	Probable bacterioferritin BfrB	4.4962	15.5644	11.8993	1.7892	1.40211	-0.387088
PD630_LPD00422	Chr	412393	413604	1212	-	Glimmer	COG1316K		yes	GI111021012(0.0)	GI356661790(0.0)	PF03816;	sp|Q7A0Y4|MSRR_STAAW	4e-21	255	Regulatory protein msrR	3.34808	13.421	10.6357	1.99986	1.66456	-0.335301
PD630_LPD00423	Chr	413869	414687	819	-	Glimmer	COG1266R			GI111021013(2e-162)	GI356661789(0.0)	PF02517;	-	-	-	hypothetical protein	0.305844	1.58978	1.34563	2.34059	2.10168	-0.238909
PD630_LPD00424	Chr	414725	415489	765	-	Glimmer	S		yes	GI111021014(3e-180)	GI356661788(0.0)	PF10615;	-	-	-	hypothetical protein	0.371091	0.349665	0.936984	-0.0834788	1.31321	1.39669
PD630_LPD00425	Chr	415537	416316	780	+	Glimmer	-		yes	GI111021015(7e-140)	GI356661787(4e-156)		-	-	-	hypothetical protein	1.02563	4.2559	3.42628	2.04234	1.73034	-0.312002
PD630_LPD00426	Chr	416371	417288	918	+	Glimmer	COG0077E	EC:4.2.1.51	yes	GI111021016(0.0)	GI356661786(0.0)	PF00800;PF01842;	sp|P96240|PHEA_MYCTU	4e-84	796	Prephenate dehydratase	3.04808	3.84814	4.59353	0.335279	0.590114	0.254835
PD630_LPD00427	Chr	417285	417956	672	+	Glimmer	COG0406G	EC:3.1.3 EC:5.4.2.1	yes	GI111021017(4e-159)	GI356661785(3e-161)	PF00300;	sp|Q31SU3|GPMB_SHIBS	8e-10	154	Probable phosphoglycerate mutase gpmB	3.22271	2.91477	3.85572	-0.144422	0.257993	0.402415
PD630_LPD00428	Chr	418021	419415	1395	+	Glimmer	S			GI111021018(0.0)	GI356661784(0.0)	PF06762;	sp|Q0P5C0|LMF1_BOVIN	6e-88	832	Lipase maturation factor 1	4.65285	2.17662	7.66629	-1.09251	0.719198	1.8117
PD630_LPD00429	Chr	419417	420211	795	-	Glimmer	S		yes	GI111021019(4e-171)	GI356661783(0.0)		sp|O53694|ESPG3_MYCTU	5e-11	165	ESX-3 secretion-associated protein EspG3	0.571733	1.34252	0.892917	1.21722	0.634236	-0.58298
PD630_LPD00430	Chr	420208	420372	165	-	Glimmer	-			GI111021020(2e-29)	-		-	-	-	hypothetical protein	0.572449	4.09549	1.9771	2.81735	1.77046	-1.04689
PD630_LPD00432	Chr	421446	421751	306	-	Glimmer	COG5651N			GI111021020(0.0)	GI356661782(5e-178)	PF00934;	-	-	-	hypothetical protein	0.330199	1.90544	1.12117	2.49323	1.73337	-0.759857
PD630_LPD00431	Chr	420380	421411	1032	-	Glimmer	-			-	-	PF00823;	sp|P95315|PPE36_MYCTU	3e-07	134	Uncharacterized PPE family protein PPE36	0.832225	1.56694	1.93386	0.904848	1.20665	0.3018
PD630_LPD00433	Chr	421901	422251	351	-	Glimmer	COG3824S		yes	GI111021021(3e-78)	GI356661781(7e-79)	PF06262;	-	-	-	hypothetical protein	9.58056	44.6385	18.5545	2.21893	0.952861	-1.26607
PD630_LPD00435	Chr	423214	423348	135	+	Glimmer	S			GI111021022(0.0)	GI356661780(0.0)		-	-	-	hypothetical protein	7.2178	19.7407	12.8377	1.45027	0.829882	-0.62039
PD630_LPD00436	Chr	423441	423860	420	+	Glimmer	-			-	-	PF12796;	sp|Q9HYV6|Y3287_PSEAE	3e-22	257	Putative ankyrin repeat protein PA3287	2.6015	2.90776	3.01379	0.159982	0.211479	0.0514969
PD630_LPD00437	Chr	423894	425150	1257	+	Glimmer	COG0666R	EC:6.1.1.11		GI111021023(8e-94)	GI356661779(3e-96)	PF00587;PF02403;	sp|Q0S9E8|SYS_RHOSR	0	2187	Seryl-tRNA synthetase	1.34065	6.01463	5.51558	2.15722	2.03248	-0.124747
PD630_LPD00434	Chr	422253	423230	978	-	Glimmer	COG0172J			GI111021024(0.0)	GI356661778(0.0)		sp|P96243|Y3835_MYCTU	3e-55	548	Uncharacterized membrane protein Rv3835/MT3943	2.56107	22.7774	9.3121	3.1478	1.85828	-1.28951
PD630_LPD00438	Chr	425240	425419	180	+	Glimmer	-			GI111021025(1e-35)	GI356661777(3e-36)	PF04324;	-	-	-	hypothetical protein	70.4985	146.106	169.557	1.05124	1.26599	0.214748
PD630_LPD00439	Chr	425511	425996	486	+	Glimmer	COG2193P	EC:1.16.3.1		GI111021026(5e-116)	GI356661776(7e-117)	PF00210;	sp|P63697|BFR_MYCTU	2e-60	589	Bacterioferritin	88.6129	36.6538	43.2048	-1.27332	-1.03615	0.23717
PD630_LPD00440	Chr	426101	427288	1188	+	Glimmer	COG0477GEPR			GI111021027(0.0)	GI356661775(1e-143)	PF07690;	-	-	-	hypothetical protein	4.24813	2.08276	3.73364	-1.02481	-0.185777	0.839035
PD630_LPD00441	Chr	427341	428888	1548	-	Glimmer	COG2220R	EC:1.7.1.4		GI111021028(0.0)	GI356661774(0.0)	PF00355;	sp|A0R635|Y6410_MYCS2	0	2150	Putative Rieske 2Fe-2S iron-sulfur protein MSMEG_6410	1.458	10.7185	12.4748	2.86953	3.08825	0.218722
PD630_LPD00442	Chr	428988	429770	783	-	Glimmer	-			GI111021029(2e-176)	GI356661773(0.0)		-	-	-	hypothetical protein	0.399882	2.77615	2.20071	2.76499	2.43123	-0.333763
PD630_LPD00443	Chr	429905	430660	756	+	Glimmer	COG0204I	EC:2.3.1.51		GI111021030(0.0)	GI356661772(0.0)	PF01553;	sp|O07584|PLSC_BACSU	1e-14	196	1-acyl-sn-glycerol-3-phosphate acyltransferase	4.27279	28.3673	15.1304	2.72811	1.82178	-0.906337
PD630_LPD00444	Chr	430664	431401	738	+	Glimmer	COG0204I	EC:2.3.1.51		GI111021031(5e-165)	GI356661771(8e-177)	PF01553;	sp|O07584|PLSC_BACSU	3e-13	184	1-acyl-sn-glycerol-3-phosphate acyltransferase	2.31083	15.6151	8.11116	2.75116	1.80704	-0.944112
PD630_LPD00445	Chr	431446	432267	822	+	Glimmer	COG0561R	EC:3.1.3		GI111021032(0.0)	GI356661770(0.0)	PF08282;	sp|P42962|YCSE_BACSU	4e-20	244	Uncharacterized protein YcsE	2.19277	8.78711	7.68509	1.99771	1.80462	-0.193091
PD630_LPD00446	Chr	432298	434436	2139	-	Glimmer	COG5479M	EC:3.4.17 EC:3.5.1.28		GI111021033(0.0)	GI356661769(0.0)	PF01510;PF08310;	sp|Q9V4X2|PGSC2_DROME	4e-17	223	Peptidoglycan-recognition protein SC2	15.0694	14.2545	26.0165	-0.0801508	0.787403	0.867553
PD630_LPD00447	Chr	434428	434568	141	+	Glimmer	-			-	-		-	-	-	hypothetical protein	36.0444	27.6648	51.8676	-0.381604	0.524936	0.90654
PD630_LPD00448	Chr	434673	436247	1575	+	Glimmer	COG2385D			GI111021034(0.0)	GI356661767(0.0)	PF08486;PF08310;	sp|Q02113|CWBA_BACSU	5e-13	186	Amidase enhancer	14.1183	5.82521	15.4951	-1.27573	0.13415	1.40988
PD630_LPD00449	Chr	436244	437368	1125	-	Glimmer	COG0438M	EC:2.4.1.57 EC:2.4.1.56		GI111021035(0.0)	GI356661766(0.0)	PF00534;	sp|P0CF99|PIMC_MYCTU	1e-107	996	GDP-mannose-dependent alpha-(1-6)-phosphatidylinositol dimannoside mannosyltransferase	3.45717	1.11099	3.71176	-1.62898	0.102224	1.73121
PD630_LPD00450	Chr	437516	438733	1218	+	Glimmer	COG0562M	EC:5.4.99.9		GI111021036(0.0)	GI356661765(0.0)	PF03275;	sp|P37747|GLF_ECOLI	4e-86	815	UDP-galactopyranose mutase	0.960574	22.4726	9.64271	4.53383	3.31402	-1.2198
PD630_LPD00451	Chr	438730	440646	1917	+	Glimmer	COG1216R	EC:2.4.1		GI111021037(0.0)	GI356661764(0.0)		sp|O53585|GLFT2_MYCTU	0	2280	UDP-galactofuranosyl transferase GlfT2	1.77433	20.439	10.4585	3.51857	2.55261	-0.965968
PD630_LPD00452	Chr	440627	441145	519	+	Glimmer	COG0671I	EC:3.1.3 EC:1.11.1.10 EC:1.11.1.18		GI111021038(4e-85)	GI356661763(5e-118)	PF01569;	-	-	-	hypothetical protein	1.5213	16.8723	10.2586	3.46269	2.74542	-0.717273
PD630_LPD00453	Chr	441142	442047	906	+	Glimmer	COG0382H	EC:2.5.1		GI111021039(0.0)	GI356661762(0.0)	PF01040;	sp|P55585|Y4NM_RHISN	2e-24	281	Uncharacterized protein y4nM	4.34872	64.5779	25.5671	3.88929	2.55288	-1.33641
PD630_LPD00454	Chr	442127	443968	1842	+	Glimmer	S			GI111021040(0.0)	GI356661761(0.0)		-	-	-	hypothetical protein	2.06019	38.7209	11.633	4.22565	2.49163	-1.73402
PD630_LPD00455	Chr	444305	445315	1011	+	Glimmer	COG0627R	EC:2.3.1		GI111021041(0.0)	GI356661760(0.0)	PF00756;	sp|P0A4V4|A85C_MYCTU	1e-61	603	Antigen 85-C	29.2151	131.041	154.45	2.16485	2.40195	0.237101
PD630_LPD00456	Chr	445602	446597	996	+	Glimmer	COG0627R	EC:2.3.1		GI111021042(0.0)	GI356661759(0.0)	PF00756;	sp|Q06947|A85B_MYCAV	3e-59	583	Antigen 85-B	4.11713	72.3647	11.792	4.13227	1.51582	-2.61646
PD630_LPD00457	Chr	446686	448632	1947	+	Glimmer	COG0627R			GI111021043(0.0)	GI356661758(0.0)	PF08310;PF08310;PF08310;PF08310;PF00756;	sp|P0C1D6|CSP1_CORGL	1e-139	1280	Protein PS1	8.70253	38.8526	21.6658	2.15722	1.31492	-0.842298
PD630_LPD00458	Chr	448759	449334	576	+	Glimmer	-			GI111021044(2e-107)	GI356661757(2e-79)		-	-	-	hypothetical protein	7.23518	20.3053	17.1689	1.48747	1.24555	-0.241925
PD630_LPD00459	Chr	449341	450357	1017	+	Glimmer	S	EC:3.1.1		GI111021045(1e-179)	GI356661756(0.0)	PF01083;	-	-	-	hypothetical protein	6.62801	21.3459	19.8092	1.68581	1.57808	-0.107738
PD630_LPD00460	Chr	450326	450601	276	+	Glimmer	S			GI111021045(2e-62)	GI356661756(2e-62)		-	-	-	hypothetical protein	4.08779	10.7204	14.3385	1.38878	1.80798	0.419204
PD630_LPD00461	Chr	450796	451785	990	+	Glimmer	COG2141C			GI111021046(0.0)	GI356661755(0.0)	PF00296;	sp|Q58929|MER_METJA	1e-21	259	5,10-methylenetetrahydromethanopterin reductase	4.78833	59.2232	28.4866	3.6258	2.57018	-1.05562
PD630_LPD00463	Chr	451973	453868	1896	+	Glimmer	-			-	-	PF00501;	sp|B2HMK0|FAA32_MYCMM	0	1983	Long-chain-fatty-acid--AMP ligase FadD32	41.7033	326.94	184.117	2.97049	2.14212	-0.828368
PD630_LPD00462	Chr	451874	452014	141	-	Glimmer	COG0318IQ			GI111021047(0.0)	GI356661754(0.0)		-	-	-	hypothetical protein	6.34995	35.6565	24.7611	2.48748	1.96157	-0.525911
PD630_LPD00464	Chr	453900	458909	5010	+	Glimmer	COG3321Q	EC:2.3.1		GI111021048(0.0)	GI356661753(0.0)	PF00109;PF00698;PF02801;PF00975;PF00550;PF00550;	sp|Q10977|PPSA_MYCTU	0	1807	Phthiocerol synthesis polyketide synthase type I PpsA	5.81999	27.1795	20.8074	2.22148	1.83623	-0.385255
PD630_LPD00465	Chr	458906	460450	1545	+	Glimmer	COG4799I	EC:6.4.1.3 EC:6.4.1.4		GI111021049(0.0)	GI356661752(0.0)	PF01039;	sp|P53003|PCCB_SACEN	1e-150	1368	Propionyl-CoA carboxylase beta chain	15.4747	65.1969	44.9496	2.07418	1.53779	-0.536397
PD630_LPD00466	Chr	460471	461445	975	-	Glimmer	-			GI111021050(0.0)	GI356661751(0.0)		-	-	-	hypothetical protein	2.99673	10.5677	11.1099	1.81476	1.88687	0.0721109
PD630_LPD00467	Chr	461707	465030	3324	-	Glimmer	S			GI111021051(0.0)	GI356661750(0.0)	PF04602;	sp|P71486|EMBB_MYCAV	0	2785	Probable arabinosyltransferase B	0.406456	5.32835	2.16083	3.68016	2.38201	-1.29815
PD630_LPD00468	Chr	465097	468333	3237	-	Glimmer	S			GI111021052(0.0)	GI356661749(0.0)	PF04602;	sp|Q50393|EMBC_MYCSM	0	2625	Probable arabinosyltransferase C	0.570855	3.56235	1.69387	2.62062	1.55257	-1.06806
PD630_LPD00469	Chr	468393	468653	261	-	Glimmer	-	EC:2.7.1.22 EC:2.7.7.1		GI111021054(2e-53)	GI356661748(3e-55)	PF01381;	-	-	-	hypothetical protein	3.52496	5.42418	6.02165	0.620369	0.770858	0.150489
PD630_LPD00470	Chr	468706	469470	765	+	Glimmer	COG0024J	EC:3.4.11.18		GI111021055(3e-177)	GI356661747(7e-180)	PF00557;	sp|Q9Z9J4|AMPM_BACHD	2e-53	531	Methionine aminopeptidase	1.2115	1.02233	1.62428	-0.242746	0.420003	0.662749
PD630_LPD00471	Chr	469478	471268	1791	-	Glimmer	-			GI111021056(0.0)	GI356661746(0.0)		-	-	-	hypothetical protein	1.03175	4.64287	2.80313	2.15912	1.43317	-0.725946
PD630_LPD00472	Chr	471534	472190	657	+	Glimmer	-		yes	GI111021057(2e-140)	GI356661745(9e-154)	PF09203;	-	-	-	hypothetical protein	150.682	47.4812	69.0038	-1.66588	-1.12665	0.539226
PD630_LPD00473	Chr	472187	472462	276	-	Glimmer	-			GI111021058(9e-54)	GI356661744(5e-58)		-	-	-	hypothetical protein	134.814	61.8362	40.7697	-1.12432	-1.72516	-0.600834
PD630_LPD00474	Chr	472575	474413	1839	-	Glimmer	S	EC:2.4.2		GI111021059(0.0)	GI356661743(0.0)	PF12250;PF12249;	sp|P72058|AFTA_MYCTU	1e-172	1562	Arabinofuranosyltransferase AftA	2.74544	5.02842	3.53697	0.87069	0.364306	-0.506384
PD630_LPD00475	Chr	474479	475240	762	-	Glimmer	COG1028IQR	EC:1.1.1		GI111021060(0.0)	GI356661742(0.0)	PF00106;	sp|P66784|Y3820_MYCBO	1e-111	1029	Uncharacterized oxidoreductase Mb3820	3.45363	25.5541	10.8498	2.88376	1.64864	-1.23512
PD630_LPD00476	Chr	475240	476673	1434	-	Glimmer	COG0277C			GI111021061(0.0)	GI356661741(0.0)	PF01565;PF04030;	sp|P72056|DPRE1_MYCTU	0	1877	Probable decaprenylphosphoryl-beta-D-ribose oxidase	1.83083	21.5105	9.77843	3.54729	2.41072	-1.13656
PD630_LPD00477	Chr	476772	477248	477	+	Glimmer	COG2246S			GI111021062(1e-110)	GI356661740(3e-112)	PF04138;	sp|P64293|Y3818_MYCBO	6e-41	419	Uncharacterized protein Mb3818	0.472615	2.7205	1.5121	2.50022	1.65712	-0.843101
PD630_LPD00478	Chr	477350	478282	933	+	Glimmer	-			GI111021063(3e-167)	GI356661739(0.0)		-	-	-	hypothetical protein	1.08508	1.56146	0.873467	0.521064	-0.30979	-0.830854
PD630_LPD00479	Chr	478453	479490	1038	+	Glimmer	COG0657I	EC:3.1.1.3		GI111021064(0.0)	GI356661738(0.0)	PF07859;	sp|P18773|EST_ACILW	5e-27	305	Esterase	8.56421	0.894868	1.24496	-3.24422	-2.77237	0.471857
PD630_LPD00480	Chr	479491	480567	1077	-	Glimmer	COG0265O	EC:3.4.21		GI111021065(0.0)	GI356661737(0.0)	PF00089;PF00595;	sp|P39668|YYXA_BACSU	1e-26	303	Uncharacterized serine protease yyxA	5.51161	1.02608	1.14996	-2.41396	-2.25102	0.162941
PD630_LPD00481	Chr	480595	481002	408	-	Glimmer	S			GI111021066(2e-93)	GI356661736(8e-98)	PF01243;	-	-	-	hypothetical protein	1.16136	2.76427	2.58835	1.24392	1.14941	-0.09451
PD630_LPD00482	Chr	481063	482082	1020	-	Glimmer	COG1609K			GI111021067(0.0)	GI356661735(0.0)	PF00532;PF00356;	sp|Q6LQB9|PURR_PHOPR	2e-49	498	HTH-type transcriptional repressor purR	0.457894	1.07194	0.675188	1.20937	0.550316	-0.659053
PD630_LPD00483	Chr	482375	483886	1512	+	Glimmer	COG1129G	EC:3.6.3.17		GI111021068(0.0)	GI356661734(0.0)	PF00005;PF00005;	sp|Q0S9A4|RBSA_RHOSR	0	2560	Ribose import ATP-binding protein RbsA	0.083523	0.395624	0.12175	2.11675	0.494406	-1.62234
PD630_LPD00484	Chr	483883	484938	1056	+	Glimmer	COG1172G			GI111021069(0.0)	GI356661733(0.0)	PF02653;	sp|P36948|RBSC_BACSU	2e-42	439	Ribose transport system permease protein rbsC	0.0909277	0.3407	0.129586	1.79692	0.467827	-1.32909
PD630_LPD00485	Chr	484928	485977	1050	+	Glimmer	COG1172G			GI111021070(0.0)	GI356661732(0.0)	PF02653;	sp|P44736|RBSC_HAEIN	4e-39	410	Ribose transport system permease protein rbsC	0.0477116	0.103176	0	0.971637	-2.52886	-3.5005
PD630_LPD00486	Chr	486048	487124	1077	+	Glimmer	COG1879G			GI111021071(0.0)	GI356661731(0.0)		sp|A9MZG4|LSRB_SALPB	1e-44	458	Autoinducer 2-binding protein lsrB	0.0382784	0.0745108	0.110042	0.807759	1.31409	0.50633
PD630_LPD00487	Chr	487133	487495	363	+	Glimmer	COG3254S	EC:5.1.3.n3		GI111021072(2e-85)	GI356661730(8e-88)	PF05336;	sp|Q8ESX3|RHAM_OCEIH	6e-13	177	L-rhamnose mutarotase	0.150947	0.340815	0	1.12412	-4.00852	-5.13264
PD630_LPD00488	Chr	487502	488683	1182	+	Glimmer	COG4952M	EC:5.3.1.14 EC:5.3.1.5		GI111021073(0.0)	GI356661729(0.0)	PF06134;	sp|Q92S14|RHAL_RHIME	1e-83	794	Probable sugar isomerase R00627	0.100661	0.366616	0.0826942	1.76695	-0.255592	-2.02254
PD630_LPD00489	Chr	488683	490128	1446	+	Glimmer	COG2160G	EC:5.3.1.4		GI111021074(0.0)	GI356661728(0.0)	PF02610;	sp|A1SDP0|ARAA_NOCSJ	8e-14	193	L-arabinose isomerase	0.0895006	0.261297	0	1.4471	-3.3147	-4.7618
PD630_LPD00490	Chr	490158	492197	2040	+	Glimmer	COG3347S	EC:1.1.1		GI111021075(0.0)	GI356661727(0.0)	PF00106;PF00596;	sp|P40747|YUXG_BACSU	1e-142	1303	Uncharacterized oxidoreductase yuxG	0.0746956	0.12588	0.0670796	0.681969	-0.135939	-0.817908
PD630_LPD00491	Chr	492197	493645	1449	+	Glimmer	COG1070G	EC:2.7.1.5 EC:2.7.1.30		GI111021076(0.0)	GI356661726(0.0)	PF02782;PF00370;	sp|Q8A1A3|RHAB_BACTN	1e-101	946	Rhamnulokinase	0.0691473	0.199374	0.10793	1.40347	0.575324	-0.828149
PD630_LPD00492	Chr	493660	494469	810	-	Glimmer	COG1024I	EC:4.2.1.17		GI111021077(0.0)	GI356661725(0.0)	PF00378;	sp|Q7U004|ECH12_MYCBO	1e-116	1070	Probable enoyl-CoA hydratase echA12	0.320839	1.38246	0.578221	2.07344	0.83023	-1.24321
PD630_LPD00493	Chr	494492	495019	528	-	Glimmer	-			GI111021078(5e-119)	GI356661724(9e-121)	PF10604;	-	-	-	hypothetical protein	1.63472	7.19397	5.54287	2.13095	1.75539	-0.375559
PD630_LPD00494	Chr	495056	495643	588	-	Glimmer	COG1898M	EC:5.1.3.13		GI111021079(4e-140)	GI356661723(3e-144)	PF00908;	sp|A0QSK5|RMLC_MYCS2	1e-57	566	dTDP-4-dehydrorhamnose 3,5-epimerase	5.87343	32.5826	17.0478	2.46982	1.5357	-0.934114
PD630_LPD00495	Chr	495645	496520	876	-	Glimmer	COG1209M	EC:2.7.7.24		GI111021080(0.0)	GI356661722(0.0)	PF00483;	sp|A0QPF9|RMLA_MYCS2	1e-125	1149	Glucose-1-phosphate thymidylyltransferase	3.4057	11.0593	7.78041	1.69631	1.18952	-0.506794
PD630_LPD00496	Chr	496584	497588	1005	+	Glimmer	COG1088M	EC:1.1.1 EC:4.2.1.46		GI111021081(0.0)	GI356661721(0.0)	PF01370;	sp|A0QSK6|RMLB_MYCS2	1e-136	1245	dTDP-glucose 4,6-dehydratase	2.23901	9.24751	6.01988	2.04134	1.42284	-0.618495
PD630_LPD00497	Chr	497578	498369	792	-	Glimmer	COG0500QR	EC:2.1.1.8		GI111021082(2e-172)	GI356661720(0.0)	PF08241;	sp|P20187|YT37_STRFR	2e-09	152	Uncharacterized 37.1 kDa protein in transposon TN4556	3.97446	8.08688	5.14897	1.02298	0.372697	-0.650284
PD630_LPD00498	Chr	498380	499372	993	-	Glimmer	-			GI111021083(0.0)	GI356661719(0.0)	PF03706;	-	-	-	hypothetical protein	1.09887	0.613849	1.35756	-0.829825	0.302514	1.13234
PD630_LPD00499	Chr	499442	500161	720	-	Glimmer	COG1043M	EC:2.3.1.129	yes	GI111021084(2e-168)	GI356661718(8e-173)	PF00132;PF00132;PF00132;	sp|B9L772|LPXA_NAUPA	2e-33	357	Acyl-[acyl-carrier-protein]--UDP-N-acetylglucosamine O-acyltransferase	0.438496	0.965486	1.16072	1.12103	1.38423	0.263198
PD630_LPD00500	Chr	500266	501366	1101	+	Glimmer	COG0399M	EC:2.6.1		GI111021085(0.0)	GI356661717(0.0)	PF01041;	sp|P39623|SPSC_BACSU	8e-63	614	Spore coat polysaccharide biosynthesis protein spsC	4.125	1.96946	2.1684	-1.06278	-0.924618	0.138164
PD630_LPD00501	Chr	501366	502331	966	+	Glimmer	COG0673R	EC:1.1.1.18	yes	GI111021086(0.0)	GI356661716(0.0)	PF01408;PF02894;	sp|P40332|YISS_BACSU	5e-13	184	Uncharacterized oxidoreductase yisS	2.68702	1.02872	1.59324	-1.37656	-0.750378	0.626187
PD630_LPD00502	Chr	502321	503277	957	-	Glimmer	COG0492O	EC:1.8.1.9	yes	GI111021087(0.0)	GI356661715(0.0)	PF07992;	sp|O66790|TRXB_AQUAE	5e-15	201	Thioredoxin reductase	0.970623	0.425908	0.134054	-1.16967	-2.76709	-1.59741
PD630_LPD00503	Chr	503364	503987	624	+	Glimmer	COG1396K	EC:2.7.1.22 EC:2.7.7.1	yes	GI111021088(1e-144)	GI356661714(2e-147)	PF07883;PF01381;	sp|P77626|YDCN_ECOLI	2e-08	142	Uncharacterized HTH-type transcriptional regulator ydcN	0.378004	0.651052	0.814537	0.768693	1.08751	0.318821
PD630_LPD00504	Chr	504049	504900	852	+	Glimmer	COG2755E	EC:3.1.1.4 EC:3.1.1.3	yes	GI111021089(3e-174)	GI356661713(0.0)	PF00657;	sp|P42969|LIPC_BACSU	9e-11	164	Spore germination lipase lipC	3.23398	13.5898	16.5188	2.06775	2.34914	0.281398
PD630_LPD00505	Chr	504872	507106	2235	-	Glimmer	-			GI111021090(0.0)	GI356661712(0.0)		-	-	-	hypothetical protein	0.59376	1.13371	0.931889	0.92167	0.641581	-0.280089
PD630_LPD00506	Chr	507138	507941	804	+	Glimmer	COG0463M	EC:2.4.1.117		GI111021091(9e-177)	GI356661711(0.0)	PF00535;	sp|Q54J42|ALG5_DICDI	1e-14	196	Dolichyl-phosphate beta-glucosyltransferase	4.72063	3.35906	3.72114	-0.489685	-0.342416	0.147269
PD630_LPD00507	Chr	508050	509912	1863	+	Glimmer	COG1216R	EC:2.4.1		GI111021092(0.0)	GI356661710(0.0)	PF00535;	sp|A0R628|GLFT2_MYCS2	6e-84	799	UDP-galactofuranosyl transferase GlfT2	4.95376	22.3944	9.24476	2.17428	0.898763	-1.27551
PD630_LPD00508	Chr	509909	511432	1524	+	Glimmer	COG5305S			GI111021093(0.0)	GI356661709(0.0)		-	-	-	hypothetical protein	2.99274	5.06685	3.64431	0.757655	0.283319	-0.474336
PD630_LPD00509	Chr	511404	512279	876	-	Glimmer	S			GI111021094(0.0)	GI356661708(0.0)		-	-	-	hypothetical protein	16.8635	7.41487	14.7807	-1.18432	-0.190069	0.994253
PD630_LPD00510	Chr	512346	513428	1083	-	Glimmer	COG1162R			GI111021095(0.0)	GI356661707(0.0)	PF03193;	sp|Q82LC4|RSGA_STRAW	1e-101	943	Putative ribosome biogenesis GTPase RsgA	1.28847	4.15721	3.67407	1.68227	1.50448	-0.177782
PD630_LPD00511	Chr	513586	514497	912	-	Glimmer	COG1216R	EC:2.4.1.80		GI111021096(0.0)	GI356661706(0.0)	PF00535;	sp|A0R5Z2|GLFT1_MYCS2	1e-113	1050	UDP-galactofuranosyl transferase GlfT1	2.78776	28.4957	10.087	3.34891	1.85159	-1.49732
PD630_LPD00512	Chr	514494	515378	885	-	Glimmer	COG1134GM			GI111021097(0.0)	GI356661705(0.0)	PF00005;	sp|Q56903|RFBE_YEREN	1e-52	525	O-antigen export system ATP-binding protein RfbE	6.01509	52.9268	21.2249	3.13522	1.81738	-1.31783
PD630_LPD00513	Chr	515403	516275	873	-	Glimmer	COG1682GM			GI111021098(0.0)	GI356661704(0.0)	PF01061;	sp|Q56902|RFBD_YEREN	1e-33	362	O-antigen export system permease protein rfbD	4.54179	38.9574	14.9542	3.09776	1.71701	-1.38076
PD630_LPD00514	Chr	516324	516908	585	-	Glimmer	S			GI111021099(7e-135)	GI356661703(2e-141)	PF10759;	sp|P65092|Y3809_MYCBO	2e-60	590	Uncharacterized protein Mb3809	4.0026	6.16151	6.50655	0.621084	0.69957	0.0784865
PD630_LPD00515	Chr	517033	518244	1212	+	Glimmer	COG0520E	EC:2.8.1.7		GI111021100(0.0)	GI356661702(0.0)	PF00266;	sp|Q87DJ2|CSD_XYLFT	4e-24	281	Probable cysteine desulfurase	3.50739	14.5728	7.50793	2.05169	1.09583	-0.955866
PD630_LPD00516	Chr	518346	519392	1047	-	Glimmer	COG0604CR	EC:1.6.5.5		GI111021101(0.0)	GI356661701(0.0)	PF00107;PF08240;	sp|Q53FA7|QORX_HUMAN	3e-64	626	Quinone oxidoreductase PIG3	3.79597	4.90214	5.6228	0.368088	0.565588	0.1975
PD630_LPD00517	Chr	519464	519946	483	+	Glimmer	COG1846K			GI111021102(1e-112)	GI356661700(5e-113)	PF12802;	-	-	-	hypothetical protein	2.23972	3.53266	7.69342	0.655087	1.77575	1.12066
PD630_LPD00519	Chr	520131	520493	363	-	Glimmer	-			GI111021103(3e-76)	GI356661699(9e-82)	PF04993;	-	-	-	hypothetical protein	2.87375	5.05512	6.01703	0.812652	1.0635	0.250851
PD630_LPD00520	Chr	520497	521288	792	-	Glimmer	COG3324R			GI111021104(0.0)	GI356661698(0.0)	PF12681;PF12681;	sp|P0A5N8|CF30_MYCTU	5e-80	761	27 kDa antigen Cfp30B	2.23564	3.25755	4.24238	0.541085	0.921147	0.380062
PD630_LPD00521	Chr	521313	522296	984	-	Glimmer	S			GI111021105(0.0)	GI356661697(0.0)	PF08327;PF11716;	sp|O53801|Y738_MYCTU	5e-07	132	Uncharacterized protein Rv0738/MT0763	1.36932	1.65315	2.65552	0.269964	0.950467	0.680503
PD630_LPD00522	Chr	522296	522562	267	-	Glimmer	COG0640K		yes	GI111021106(7e-56)	GI356660816(7e-12)	PF01022;	-	-	-	hypothetical protein	12.5106	17.5211	13.507	0.48561	0.110467	-0.375144
PD630_LPD00523	Chr	522705	523337	633	+	Glimmer	S		yes	GI111021107(1e-151)	GI356661696(1e-154)	PF11716;PF07398;	-	-	-	hypothetical protein	22.8054	9.31316	18.2653	-1.29112	-0.320112	0.971006
PD630_LPD00524	Chr	523647	524648	1002	+	Glimmer	COG0627R	EC:3.1.2.12		GI111021108(0.0)	GI356661695(0.0)	PF00756;	sp|P0C1D7|CSP1_CORML	8e-47	476	Protein PS1	7.76259	24.0104	12.9903	1.62779	0.742081	-0.885711
PD630_LPD00525	Chr	524658	526358	1701	-	Glimmer	COG0737F	EC:3.1.3.5		GI111021109(0.0)	GI356661694(0.0)	PF02872;	sp|P54602|YHCR_BACSU	4e-63	619	Endonuclease YhcR	1.00688	2.40013	0.895704	1.24497	-0.167035	-1.412
PD630_LPD00526	Chr	526447	527523	1077	-	Glimmer	COG0079E	EC:2.6.1.9		GI111021110(0.0)	GI356661693(0.0)	PF00155;	sp|Q0S962|PATR_RHOSR	1e-173	1565	Putative phenylalanine aminotransferase	1.02237	5.60787	3.73084	2.44406	1.8574	-0.586662
PD630_LPD00527	Chr	527651	528310	660	+	Glimmer	COG0412Q	EC:3.1.1.45		GI111021111(4e-150)	GI356661692(4e-154)	PF01738;	sp|Q9L6M9|DLHH_SALTY	3e-13	184	Putative carboxymethylenebutenolidase	7.76286	6.98119	7.47338	-0.152907	-0.0547544	0.0981529
PD630_LPD00530	Chr	528679	529152	474	-	Glimmer	COG0346E			GI111021112(6e-112)	GI356661691(5e-115)	PF12681;	sp|P0A5N6|CADI_MYCTU	1e-60	590	Cadmium-induced protein CadI	0.824605	5.44299	2.24685	2.70788	1.43515	-1.27274
PD630_LPD00531	Chr	529246	529605	360	+	Glimmer	COG0640K			GI111021113(6e-80)	GI356661690(2e-82)	PF01022;	sp|Q55940|ZIAR_SYNY3	8e-10	150	Transcriptional repressor smtB homolog	6.68833	5.16319	4.36569	-0.372746	-0.614289	-0.241542
PD630_LPD00532	Chr	529622	530041	420	-	Glimmer	-		yes	GI111021114(3e-95)	GI356661689(1e-96)		-	-	-	hypothetical protein	4.92275	6.06001	8.12986	0.299308	0.722612	0.423305
PD630_LPD00533	Chr	530182	530547	366	-	Glimmer	S			GI111021115(3e-79)	GI356661688(5e-84)	PF12680;	-	-	-	hypothetical protein	0.413485	3.09701	0.787831	2.87515	0.913774	-1.96137
PD630_LPD00534	Chr	530649	531557	909	+	Glimmer	COG0583K			GI111021116(0.0)	GI356661687(0.0)	PF03466;PF00126;	sp|P20668|GLTC_BACSU	1e-37	395	HTH-type transcriptional regulator gltC	1.14588	18.8916	1.8298	4.03144	0.670555	-3.36089
PD630_LPD00535	Chr	531562	532329	768	-	Glimmer	COG1028IQR	EC:1.1.1.69		GI111021117(2e-177)	GI356661686(0.0)	PF00106;	sp|P50199|GNO_GLUOX	8e-74	707	Gluconate 5-dehydrogenase	1.3182	27.6493	1.76218	4.38022	0.416047	-3.96417
PD630_LPD00536	Chr	532326	533066	741	-	Glimmer	COG0179Q			GI111021118(2e-102)	GI356661685(4e-178)	PF01557;PF10370;	sp|O28058|Y2225_ARCFU	9e-27	301	Uncharacterized protein AF_2225	0.526776	41.8564	2.47329	6.28533	2.20986	-4.07547
PD630_LPD00537	Chr	533063	534469	1407	-	Glimmer	COG0477GEPR			GI111021119(0.0)	GI356661684(0.0)	PF00083;	sp|P77228|YDFJ_ECOLI	4e-72	695	Putative inner membrane metabolite transport protein ydfJ	0.536311	30.4296	2.04792	5.80008	1.91339	-3.88669
PD630_LPD00538	Chr	534488	534631	144	+	Glimmer	-			-	-		-	-	-	hypothetical protein	1.18503	80.8008	5.09934	6.07944	2.0961	-3.98334
PD630_LPD00539	Chr	534719	535792	1074	+	Glimmer	COG0111HE	EC:1.1.1		GI111021120(0.0)	GI356661683(0.0)	PF02826;	sp|P0C1E9|YPRB2_CORML	2e-24	282	Uncharacterized protein in proB 3'region	1.35369	80.9611	36.1825	5.89182	4.7301	-1.16172
PD630_LPD00540	Chr	535928	537157	1230	+	Glimmer	COG0475P			GI111021121(0.0)	GI356661682(0.0)	PF00999;	sp|O31615|YJBQ_BACSU	8e-19	235	Putative Na(+)/H(+) antiporter yjbQ	0.540089	21.6227	8.66257	5.2974	3.97872	-1.31868
PD630_LPD00541	Chr	537154	538722	1569	+	Glimmer	COG0477GEPR			GI111021122(0.0)	GI356661681(0.0)	PF07690;	sp|P71879|STP_MYCTU	1e-38	408	Multidrug resistance protein stp	0.0798235	1.99235	1.56029	4.47846	4.12779	-0.350667
PD630_LPD00542	Chr	538826	540139	1314	+	Glimmer	COG1680V	EC:3.4.11		GI111021123(0.0)	GI356661680(0.0)	PF00144;	sp|P15555|DAC_STRSR	1e-32	355	D-alanyl-D-alanine carboxypeptidase	1.1962	2.7584	1.97838	1.19859	0.721133	-0.477458
PD630_LPD00543	Chr	540186	541019	834	+	Glimmer	COG0702MG			GI111021124(4e-177)	GI356661679(0.0)	PF05368;	sp|Q8KU07|AZOB_XENAZ	6e-18	225	NAD(P)H azoreductase	1.15006	1.57522	2.26244	0.450475	0.970039	0.519564
PD630_LPD00544	Chr	541037	541468	432	-	Glimmer	S			GI111021125(6e-98)	GI356661678(2e-102)	PF04075;	sp|P64788|Y1292_MYCBO	2e-35	371	Putative nitroreductase Mb1292c	2.33985	3.75312	4.79955	0.67936	1.03333	0.353972
PD630_LPD00545	Chr	541522	542049	528	-	Glimmer	COG0500QR	EC:2.1.1		GI111021126(6e-25)	GI356665042(5e-27)	PF12847;	-	-	-	hypothetical protein	0.238191	0.466088	0.613217	0.939777	1.32828	0.388507
PD630_LPD00546	Chr	542092	542235	144	-	Glimmer	-			-	-		-	-	-	hypothetical protein	6.21142	2.81658	10.6173	-1.13819	0.772456	1.91064
PD630_LPD00547	Chr	542240	542506	267	-	Glimmer	-			GI111021127(6e-47)	GI356661676(3e-57)		-	-	-	hypothetical protein	3.30307	2.19405	8.11487	-0.588011	1.29418	1.88219
PD630_LPD00548	Chr	542635	543039	405	-	Glimmer	COG3727L			GI111021128(7e-92)	GI356661675(4e-95)	PF03852;	sp|P50186|VSN1_NOCAE	4e-24	273	NaeI very short patch repair endonuclease	0.610753	1.14015	2.14394	0.889733	1.79489	0.905156
PD630_LPD00549	Chr	543054	544217	1164	-	Glimmer	COG0270L	EC:2.1.1.37		GI111021129(0.0)	GI356661674(0.0)	PF00145;	sp|O34680|YDIP_BACSU	7e-97	908	Probable BsuMI modification methylase subunit ydiP	2.84505	8.52378	8.49351	1.57967	1.57454	-0.00512676
PD630_LPD00550	Chr	544410	545990	1581	+	Glimmer	COG0025P			GI111022004(2e-64)	GI356661673(0.0)	PF00999;	sp|A7Z8R4|NHAK_BACA2	2e-41	431	Sodium, potassium, lithium and rubidium/H(+) antiporter	0.345917	3.69665	1.52835	3.3805	2.11177	-1.26873
PD630_LPD00551	Chr	546032	547129	1098	+	Glimmer	-			GI111021130(0.0)	GI356661672(0.0)		-	-	-	hypothetical protein	2.22474	1.50496	3.65689	-0.560827	0.714451	1.27528
PD630_LPD00552	Chr	547198	547713	516	+	Glimmer	COG3554S			GI111021131(2e-122)	GI356661671(1e-122)	PF06475;	-	-	-	hypothetical protein	8.46281	31.5725	15.5457	1.89821	0.876529	-1.02168
PD630_LPD00553	Chr	547763	548680	918	-	Glimmer	COG0287E	EC:1.3.1.12		GI111021132(0.0)	GI356661670(0.0)	PF02153;	sp|P20692|TYRA_BACSU	4e-20	245	Prephenate dehydrogenase	1.33361	8.0718	4.17162	2.58857	1.63795	-0.950615
PD630_LPD00554	Chr	548781	549320	540	+	Glimmer	S			GI111021133(2e-123)	GI356661669(1e-123)		-	-	-	hypothetical protein	13.7294	41.1154	22.8614	1.58171	0.735224	-0.846489
PD630_LPD00555	Chr	549332	549790	459	+	Glimmer	COG0590FJ	EC:3.5.4		GI111021134(3e-84)	GI356661668(1e-98)	PF00383;	sp|P21335|TADA_BACSU	6e-34	359	tRNA-specific adenosine deaminase	2.26588	6.85053	4.05139	1.59189	0.83555	-0.756345
PD630_LPD00556	Chr	549929	550120	192	+	Glimmer	COG3237S			GI111021135(2e-33)	GI356661667(3e-36)	PF05532;	-	-	-	hypothetical protein	299.754	19.7329	199.362	-3.92442	-0.588364	3.33606
PD630_LPD00558	Chr	550334	551155	822	+	Glimmer	COG1028IQR	EC:1.1.1 EC:1.3.1.28		GI111021136(0.0)	GI356661666(0.0)	PF00106;	sp|O32229|YVAG_BACSU	3e-66	641	Uncharacterized oxidoreductase yvaG	1.88868	1.45706	2.4446	-0.372065	0.370496	0.742561
PD630_LPD00559	Chr	551840	552808	969	-	Glimmer	COG3000I	EC:1.14.99.38		GI111021138(0.0)	GI356661664(0.0)	PF04116;	sp|P68435|ERG3_MYCTU	1e-118	1088	C-5 sterol desaturase	4.46666	2.7581	1.94514	-0.693526	-1.19515	-0.501625
PD630_LPD00560	Chr	552974	553390	417	+	Glimmer	-			GI111021139(1e-95)	GI356661663(5e-99)	PF12681;	-	-	-	hypothetical protein	0.0825943	0.109852	0.299836	0.37226	1.74251	1.37025
PD630_LPD00561	Chr	553428	553925	498	+	Glimmer	COG1959K			GI111021140(2e-115)	GI356661662(1e-116)	PF02082;	sp|P67160|Y1318_MYCBO	6e-29	317	Putative HTH-type transcriptional regulator Mb1318	3.20862	3.03146	3.61635	-0.0816763	0.172076	0.253752
PD630_LPD00562	Chr	553891	554643	753	-	Glimmer	COG1414K			GI111021141(2e-173)	GI356661661(5e-177)	PF01614;PF09339;	sp|P42968|KIPR_BACSU	1e-24	283	HTH-type transcriptional regulator kipR	1.65355	2.14031	3.18243	0.370276	0.940388	0.570112
PD630_LPD00563	Chr	554659	555618	960	-	Glimmer	COG1018C	EC:1.14.12	yes	GI111021142(0.0)	GI356661660(0.0)	PF00111;PF00175;PF00970;	sp|Q52186|POBB_PSEPS	8e-59	579	Phenoxybenzoate dioxygenase subunit beta	2.61956	3.52131	7.75211	0.425382	1.56163	1.13625
PD630_LPD00564	Chr	555635	555865	231	-	Glimmer	-			GI111021143(2e-35)	GI356661659(1e-47)		-	-	-	hypothetical protein	0.182985	0	0.0846273	-4.27042	-1.02816	3.24226
PD630_LPD00565	Chr	555869	556942	1074	-	Glimmer	COG4638PR			GI111021144(0.0)	GI356661658(0.0)	PF00355;	sp|O05616|VANA_PSEUH	1e-51	517	Vanillate O-demethylase oxygenase subunit	0.391142	0.650055	0.29161	0.718475	-0.411425	-1.1299
PD630_LPD00566	Chr	557079	557894	816	-	Glimmer	COG2226H	EC:2.1.1		GI111021145(0.0)	GI356661657(0.0)	PF08241;	sp|P20187|YT37_STRFR	2e-22	263	Uncharacterized 37.1 kDa protein in transposon TN4556	8.37064	1.2256	2.57438	-2.76184	-1.69724	1.0646
PD630_LPD00567	Chr	558016	558618	603	+	Glimmer	COG1309K			GI111021146(9e-144)	GI356661656(4e-145)	PF00440;	sp|P39885|TCMR_STRGA	1e-08	142	HTH-type transcriptional regulator tcmR	0.4154	3.97415	4.20844	3.22738	3.30982	0.0824395
PD630_LPD00568	Chr	558669	561017	2349	+	Glimmer	COG2409R			GI111021147(0.0)	GI356661655(0.0)	PF03176;PF03176;	sp|P96687|YDFJ_BACSU	1e-136	1253	Membrane protein ydfJ	0.370113	2.36776	3.12586	2.6451	3.04436	0.399259
PD630_LPD00569	Chr	561164	562897	1734	+	Glimmer	COG1132V			GI111021148(0.0)	GI356661654(0.0)	PF00664;PF00005;	sp|P0A4W5|Y1304_MYCBO	1e-176	1594	Uncharacterized ABC transporter ATP-binding protein Mb1304c	4.79412	7.37247	5.8751	0.619832	0.292794	-0.327038
PD630_LPD00570	Chr	562894	564873	1980	+	Glimmer	COG1132V			GI111021149(0.0)	GI356661653(0.0)	PF00664;PF00005;	sp|P63398|Y1303_MYCBO	0	1780	Uncharacterized ABC transporter ATP-binding protein Mb1303c	7.46688	20.5979	10.4522	1.46269	0.484678	-0.978009
PD630_LPD00571	Chr	564916	566157	1242	-	Glimmer	-			GI111021150(0.0)	GI356661652(0.0)		-	-	-	hypothetical protein	1.37268	2.38176	3.10731	0.790605	1.17283	0.382227
PD630_LPD00572	Chr	566163	568046	1884	-	Glimmer	COG3119P	EC:3.1.6.6		GI111021151(0.0)	GI356661651(0.0)	PF00884;	sp|Q10723|ARS_VOLCA	7e-12	177	Arylsulfatase	0.67779	0.308633	0.620847	-1.11007	-0.124679	0.985394
PD630_LPD00573	Chr	568153	569397	1245	+	Glimmer	COG0343J	EC:2.4.2.29		GI111021152(0.0)	GI356661650(0.0)	PF01702;	sp|Q67Q92|TGT_SYMTH	3e-91	860	Queuine tRNA-ribosyltransferase	1.65524	19.0581	5.34552	3.51736	1.6853	-1.83206
PD630_LPD00574	Chr	569441	570169	729	-	Glimmer	COG1738S			GI111021153(1e-175)	GI356661649(8e-177)	PF02592;	sp|P54163|YPDP_BACSU	4e-10	157	Uncharacterized protein ypdP	1.17183	25.4206	5.84366	4.42748	2.30832	-2.11916
PD630_LPD00575	Chr	570288	570923	636	-	Glimmer	-			GI111021154(2e-115)	GI356661648(2e-144)	PF06271;	-	-	-	hypothetical protein	0.631795	2.97461	0.778677	2.21736	0.297323	-1.92003
PD630_LPD00576	Chr	571083	572078	996	-	Glimmer	COG5473S			GI111021155(8e-05)	GI356661647(0.0)		sp|Q50738|Y2560_MYCTU	3e-16	212	Uncharacterized protein Rv2560/MT2637	5.65019	9.77454	7.56187	0.789654	0.419799	-0.369855
PD630_LPD00577	Chr	572286	572855	570	+	Glimmer	S			GI111021156(5e-105)	GI356661646(3e-127)		sp|Q7UZZ9|IF2_PROMP	9e-07	127	Translation initiation factor IF-2	1.82188	4.77148	4.41351	1.38413	1.27186	-0.112267
PD630_LPD00578	Chr	572824	573780	957	-	Glimmer	COG0008J	EC:6.1.1.17		GI111021157(0.0)	GI356661645(0.0)	PF00749;	sp|Q5Z380|GLUQ_NOCFA	1e-110	1025	Glutamyl-Q tRNA(Asp) synthetase	2.70793	3.36638	3.67691	0.312972	0.439904	0.126932
PD630_LPD00579	Chr	573792	574403	612	-	Glimmer	COG1309K			GI111021158(8e-140)	GI356661644(2e-141)	PF00440;	sp|O34381|PKSA_BACSU	2e-15	202	HTH-type transcriptional regulator pksA	0.850984	4.27684	3.57558	2.31586	2.05815	-0.257709
PD630_LPD00580	Chr	574483	575061	579	-	Glimmer	COG0262H	EC:1.1.1.193		GI111021159(2e-140)	GI356661643(2e-140)	PF01872;	sp|P45862|YWJB_BACSU	2e-14	193	Uncharacterized protein ywjB	0.724636	3.75081	1.63048	2.35594	1.15902	-1.19692
PD630_LPD00581	Chr	575146	575769	624	+	Glimmer	COG3226S			GI111021160(3e-132)	GI356661642(9e-148)	PF00440;	-	-	-	hypothetical protein	0.413128	2.27788	2.68314	2.43484	2.67012	0.235281
PD630_LPD00582	Chr	575869	576378	510	-	Glimmer	COG0204I	EC:2.3.1.51		GI111021161(1e-74)	GI356662110(7e-37)	PF01553;	-	-	-	hypothetical protein	0.443058	3.25648	6.02997	2.84997	3.73678	0.886807
PD630_LPD00583	Chr	576450	577013	564	+	Glimmer	COG1309K			GI111021162(2e-119)	GI356661640(7e-133)	PF00440;	-	-	-	hypothetical protein	0.785545	0.594629	2.44433	-0.395894	1.62532	2.02121
PD630_LPD00584	Chr	577003	578535	1533	-	Glimmer	COG1409R			GI111021163(0.0)	GI356661639(0.0)		sp|O34986|YVNB_BACSU	7e-39	409	Uncharacterized protein yvnB	6.67337	2.92686	6.98095	-1.1863	0.0649142	1.25121
PD630_LPD00585	Chr	578580	579140	561	-	Glimmer	S			GI111017814(7e-12)	GI356661638(1e-134)	PF11716;	-	-	-	hypothetical protein	6.82121	3.30195	7.54064	-1.04446	0.144459	1.18892
PD630_LPD00586	Chr	579137	580042	906	-	Glimmer	COG2207K			GI111021165(0.0)	GI356661637(0.0)	PF12833;	sp|P43458|YMCR_STRLA	4e-23	271	Uncharacterized HTH-type transcriptional regulator in mcrB 3'region	0.885871	1.26144	1.70504	0.505104	0.936883	0.431779
PD630_LPD00587	Chr	580102	580617	516	+	Glimmer	COG4315S			GI111021166(8e-122)	GI356661636(8e-122)	PF03640;PF03640;	-	-	-	hypothetical protein	8.81273	3.09549	1.79482	-1.5064	-2.28937	-0.782963
PD630_LPD00588	Chr	580592	581275	684	-	Glimmer	COG3619S			GI111021167(2e-141)	GI356661635(6e-153)	PF06912;	sp|O31185|Y4105_RHIME	9e-13	180	UPF0700 transmembrane protein RA0705	2.11027	1.26854	1.44866	-0.729749	-0.539604	0.190145
PD630_LPD00589	Chr	581360	582319	960	-	Glimmer	COG0627R			GI111021168(0.0)	GI356661634(0.0)	PF00756;	sp|P0C1D7|CSP1_CORML	3e-47	479	Protein PS1	2.50051	22.4974	16.6607	3.16434	2.73126	-0.433083
PD630_LPD00591	Chr	582656	583123	468	-	Glimmer	-			GI111021169(1e-105)	GI356661633(3e-106)		-	-	-	hypothetical protein	0.417031	10.0189	1.10694	4.55368	1.38713	-3.16654
PD630_LPD00592	Chr	583414	584712	1299	+	Glimmer	COG1167KE			GI111021170(0.0)	GI356661632(0.0)	PF12897;	sp|A0R5R7|Y6286_MYCS2	1e-179	1616	Putative aminotransferase MSMEG_6286	11.7903	108.997	40.445	3.20751	1.77749	-1.43002
PD630_LPD00593	Chr	584764	585600	837	-	Glimmer	S			GI111021171(0.0)	GI356661631(0.0)	PF06724;PF06724;PF06724;	sp|P39139|YXXB_BACSU	5e-15	200	Uncharacterized protein yxxB	6.36191	7.85064	3.1365	0.302922	-1.01798	-1.3209
PD630_LPD00594	Chr	585687	586694	1008	-	Glimmer	COG4592P			GI111021172(0.0)	GI356661630(0.0)	PF01497;	sp|P0AEL6|FEPB_ECOLI	6e-69	667	Ferrienterobactin-binding periplasmic protein	0.242803	0.753322	0.566055	1.59428	1.18819	-0.406085
PD630_LPD00595	Chr	586767	587990	1224	+	Glimmer	COG2382P	EC:3.1.1.3		GI111021173(0.0)	GI356661629(0.0)	PF00756;PF11806;	sp|O51900|FES_DICD3	4e-53	531	Enterochelin esterase	0.24728	0.389549	0.330739	0.635033	0.40533	-0.229703
PD630_LPD00596	Chr	588077	588670	594	+	Glimmer	S			GI111021174(2e-141)	GI356661628(4e-139)	PF00730;	-	-	-	hypothetical protein	7.70645	12.3733	11.7909	0.682384	0.612888	-0.0694959
PD630_LPD00597	Chr	588674	590020	1347	-	Glimmer	COG0004P			GI111021175(0.0)	GI356661627(0.0)	PF00909;	sp|P63519|AMT_MYCTU	1e-105	977	Probable ammonia channel	0.934441	6.04468	3.52422	2.68052	1.90386	-0.776658
PD630_LPD00599	Chr	590231	591295	1065	+	Glimmer	-	EC:2.7.7.7		-	-	PF12169;PF00004;	sp|P63975|DPO3X_MYCTU	1e-157	1430	DNA polymerase III subunit gamma/tau	0.101133	0.852767	0.700881	2.95668	2.67732	-0.279362
PD630_LPD00598	Chr	590063	590191	129	-	Glimmer	COG2812L			GI111021176(0.0)	GI356661626(0.0)		-	-	-	hypothetical protein	1.11425	5.22586	4.06619	2.21946	1.85826	-0.361208
PD630_LPD00600	Chr	591307	592482	1176	+	Glimmer	COG2812L			GI111021176(1e-110)	GI356661625(1e-121)		sp|P63975|DPO3X_MYCTU	2e-15	207	DNA polymerase III subunit gamma/tau	1.14842	5.2879	3.67581	2.19327	1.66983	-0.523439
PD630_LPD00601	Chr	592550	593266	717	+	Glimmer	-			GI111021177(4e-157)	GI356661624(5e-164)		-	-	-	hypothetical protein	1.47966	1.80614	2.61629	0.2859	0.818047	0.532148
PD630_LPD00602	Chr	593362	595254	1893	+	Glimmer	COG4564T	EC:2.7.13.3		GI111021178(0.0)	GI356661623(0.0)	PF07730;PF02518;	sp|Q45827|Y899_CHLAA	2e-18	234	Uncharacterized sensor-like histidine kinase Caur_0899	1.04011	1.26576	1.96362	0.280815	0.91031	0.629495
PD630_LPD00603	Chr	595251	595925	675	+	Glimmer	COG2197TK			GI111021179(2e-137)	GI356661622(4e-154)	PF00072;PF00196;	sp|P13800|DEGU_BACSU	2e-29	323	Transcriptional regulatory protein degU	1.50446	2.36187	3.63223	0.64722	1.26602	0.618797
PD630_LPD00604	Chr	595936	597585	1650	-	Glimmer	COG0154J	EC:3.5.1 EC:6.3.5.6 EC:6.3.5.7		GI111023435(1e-47)	GI356661621(0.0)	PF01425;	sp|Q9JYZ9|GATA_NEIMB	5e-52	523	Glutamyl-tRNA(Gln) amidotransferase subunit A	0.144219	1.72838	1.47036	3.49468	3.2629	-0.231788
PD630_LPD00605	Chr	597821	599035	1215	+	Glimmer	COG0183I	EC:2.3.1.9		GI111021181(0.0)	GI356661620(0.0)	PF00108;PF02803;	sp|O53871|Y0859_MYCTU	0	1703	Putative acyltransferase Rv0859	0.566085	1.3171	3.82699	1.20393	2.73562	1.53169
PD630_LPD00606	Chr	599065	601203	2139	+	Glimmer	COG1250I	EC:1.1.1.35 EC:5.1.2.3 EC:4.2.1.17		GI111021182(0.0)	GI356661619(0.0)	PF02737;PF00378;PF00725;	sp|A8A2L0|FADJ_ECOHS	2e-94	890	Fatty acid oxidation complex subunit alpha	0.821682	1.42501	3.71626	0.786956	2.16362	1.37667
PD630_LPD00607	Chr	601704	602411	708	+	Glimmer	-			GI111021183(2e-105)	GI356664255(4e-59)		-	-	-	hypothetical protein	4.25732	2.88935	4.35743	-0.557601	0.0334543	0.591055
PD630_LPD00608	Chr	602435	603736	1302	-	Glimmer	COG2230M	EC:2.1.1.79		GI111021184(0.0)	GI356661617(0.0)	PF02353;	sp|P31049|FAMT_PSEPU	2e-63	620	Probable fatty acid methyltransferase	10.8257	12.8421	14.0067	0.246209	0.371351	0.125142
PD630_LPD00609	Chr	603733	605217	1485	-	Glimmer	COG0277C	EC:1.5.99.12		GI111021185(0.0)	GI356661616(0.0)	PF01565;	sp|Q15392|DHC24_HUMAN	3e-28	317	Delta(24)-sterol reductase	13.9746	15.4707	21.13	0.146638	0.596137	0.449499
PD630_LPD00610	Chr	605433	605867	435	+	Glimmer	S			GI111021186(5e-99)	GI356661615(4e-99)	PF10604;	-	-	-	hypothetical protein	29.6157	53.8847	51.5378	0.863295	0.799062	-0.0642328
PD630_LPD00611	Chr	606009	606326	318	+	Glimmer	COG0718S			GI111021187(2e-65)	GI356661614(2e-66)	PF02575;	sp|C1B9N1|Y4137_RHOOB	7e-50	495	UPF0133 protein ROP_41370	20.0008	74.9835	36.9846	1.90599	0.886535	-1.01945
PD630_LPD00612	Chr	606336	606944	609	+	Glimmer	COG0353L			GI111021188(4e-144)	GI356661613(4e-144)	PF02132;PF01751;	sp|Q0S8Y4|RECR_RHOSR	1e-112	1032	Recombination protein recR	6.17304	16.0831	14.7085	1.38006	1.25124	-0.128815
PD630_LPD00613	Chr	606941	607513	573	+	Glimmer	COG1309K			GI111021189(3e-134)	GI356661612(9e-136)	PF00440;	sp|Q8UH57|BETI_AGRT5	9e-06	118	HTH-type transcriptional regulator BetI	4.08552	21.9807	13.8706	2.42478	1.76095	-0.663826
PD630_LPD00614	Chr	607598	609055	1458	+	Glimmer	COG0477GEPR			GI111021190(0.0)	GI356661611(0.0)	PF07690;	sp|P71879|STP_MYCTU	4e-24	282	Multidrug resistance protein stp	1.60849	3.09966	1.87265	0.942112	0.218121	-0.723991
PD630_LPD00615	Chr	609181	609507	327	-	Glimmer	COG0640K			GI111021191(8e-73)	GI356661610(7e-73)	PF12840;	-	-	-	hypothetical protein	18.3268	2.72402	2.42991	-2.74565	-2.90984	-0.164195
PD630_LPD00617	Chr	609917	610081	165	-	Glimmer	COG3832S			GI111021192(3e-89)	GI356661609(2e-91)		-	-	-	hypothetical protein	0.691781	0.952519	0.689224	0.455794	-0.00526519	-0.46106
PD630_LPD00616	Chr	609510	609899	390	-	Glimmer	-			-	GI356661608(3e-33)	PF08327;	-	-	-	hypothetical protein	0.607239	1.27668	1.50072	1.05975	1.29134	0.231591
PD630_LPD00618	Chr	610163	611176	1014	+	Glimmer	-			GI111021822(1e-114)	GI356661607(0.0)		-	-	-	hypothetical protein	0.353558	1.8565	1.31418	2.36007	1.86485	-0.495229
PD630_LPD00619	Chr	611261	611971	711	-	Glimmer	COG3442R			GI111021194(2e-165)	GI356661606(4e-169)	PF07685;	sp|A4J806|COBQ_DESRM	4e-09	149	Cobyric acid synthase	0.999654	6.19403	4.25026	2.61934	2.07708	-0.542264
PD630_LPD00620	Chr	611964	613217	1254	-	Glimmer	COG0769M	EC:6.3.2		GI111021195(0.0)	GI356661605(0.0)	PF08353;PF08245;	-	-	-	hypothetical protein	0.848936	6.77321	3.60241	2.98134	2.07234	-0.909005
PD630_LPD00621	Chr	613243	614169	927	-	Glimmer	COG0697GER			GI111021196(0.0)	GI356661604(0.0)	PF00892;PF00892;	sp|P31125|EAMA_ECOLI	1e-51	517	Probable amino-acid metabolite efflux pump	0.181267	0.0966672	0.334778	-0.842471	0.850078	1.69255
PD630_LPD00622	Chr	614233	615126	894	+	Glimmer	COG0583K			GI111021197(0.0)	GI356661602(6e-138)	PF03466;PF00126;	sp|P20668|GLTC_BACSU	4e-20	245	HTH-type transcriptional regulator gltC	0.123165	0.16868	0.158534	0.424161	0.339826	-0.0843354
PD630_LPD00623	Chr	615183	615560	378	-	Glimmer	-			GI111021198(3e-84)	GI356661601(2e-85)		-	-	-	hypothetical protein	1.94105	3.96995	3.34758	1.0285	0.783172	-0.24533
PD630_LPD00624	Chr	615688	621174	5487	-	Glimmer	COG0439I	EC:2.3.1 EC:6.4.1.2 EC:6.3.4.14		GI111021199(0.0)	GI356661600(0.0)	PF02786;PF02785;PF00289;PF01039;PF00364;PF08326;	sp|P49787|ACCC1_BACSU	1e-100	941	Biotin carboxylase 1	0.928234	11.9739	1.35578	3.67501	0.541707	-3.1333
PD630_LPD00625	Chr	621591	623330	1740	-	Glimmer	COG0843C	EC:1.9.3.1		GI111021201(0.0)	GI356661598(0.0)	PF00115;	sp|Q5YRP8|COX1A_NOCFA	0	2488	Probable cytochrome c oxidase subunit 1-alpha	3.23065	2.47547	2.09205	-0.382762	-0.624484	-0.241723
PD630_LPD00626	Chr	623490	625298	1809	-	Glimmer	COG0119E	EC:2.3.3.13		GI111021202(0.0)	GI356661597(0.0)	PF00682;PF08502;	sp|Q9CB76|LEU1_MYCLE	0	2508	2-isopropylmalate synthase	5.76656	31.2936	10.464	2.43805	0.858536	-1.57951
PD630_LPD00627	Chr	625502	626527	1026	+	Glimmer	-			GI111021203(0.0)	GI356661596(0.0)		-	-	-	hypothetical protein	0.285845	1.39972	1.00666	2.25249	1.78092	-0.471566
PD630_LPD00628	Chr	626529	626879	351	+	Glimmer	-			GI111021204(1e-79)	GI356661595(1e-80)		-	-	-	hypothetical protein	1.9283	3.45513	3.58652	0.838116	0.891807	0.0536911
PD630_LPD00629	Chr	626966	627931	966	-	Glimmer	COG1741R			GI111021205(0.0)	GI356661594(0.0)	PF02678;PF05726;	sp|Q9SEE4|PIRL_SOLLC	1e-47	482	Pirin-like protein	0.727667	2.01036	0.661074	1.45357	-0.136499	-1.59007
PD630_LPD00630	Chr	628091	628501	411	-	Glimmer	-			GI111021207(4e-96)	GI356661593(3e-96)	PF05305;	-	-	-	hypothetical protein	0.996713	11.6117	5.25486	3.5291	2.38674	-1.14236
PD630_LPD00631	Chr	628596	639179	10584	-	Glimmer	COG3321Q	EC:2.3.1.94		GI111021208(0.0)	GI356661592(0.0)	PF00109;PF00109;PF00698;PF00698;PF08659;PF08659;PF02801;PF02801;PF00550;PF00550;PF08990;	sp|Q03132|ERYA2_SACER	0	2976	Erythronolide synthase, modules 3 and 4	1.24372	0.250523	0.84182	-2.26674	-0.557599	1.70914
PD630_LPD00632	Chr	639529	640320	792	+	Glimmer	COG2890J	EC:2.1.1.72		GI111021210(2e-173)	GI356661590(0.0)	PF05175;	sp|Q10602|HEMK_MYCTU	2e-21	255	Protein methyltransferase hemK homolog	2.32393	2.25951	2.57937	-0.0403771	0.14984	0.190217
PD630_LPD00633	Chr	640349	641035	687	-	Glimmer	COG2345K			GI111021211(9e-157)	GI356661589(3e-163)	PF12840;	-	-	-	hypothetical protein	0.492222	0.728113	0.576223	0.555518	0.223126	-0.332392
PD630_LPD00634	Chr	641121	641558	438	+	Glimmer	S			GI111021212(1e-97)	GI356661588(3e-100)	PF07681;	-	-	-	hypothetical protein	0.626692	0.735914	0.682501	0.228414	0.12122	-0.107193
PD630_LPD00635	Chr	641759	643249	1491	+	Glimmer	COG1289S			GI111021213(0.0)	GI356661587(0.0)	PF04632;	sp|O32225|YVAC_BACSU	8e-07	132	Uncharacterized membrane protein yvaC	0.390247	2.17843	5.52312	2.45094	3.78913	1.33819
PD630_LPD00636	Chr	643296	645257	1962	+	Glimmer	COG0405E	EC:2.3.2.2		GI111021214(0.0)	GI356661586(0.0)	PF01019;	sp|P54422|GGT_BACSU	6e-71	687	Gamma-glutamyltranspeptidase	2.23287	0.986571	1.50287	-1.1703	-0.568063	0.60224
PD630_LPD00637	Chr	645276	646286	1011	-	Glimmer	COG2141C			GI111021215(0.0)	GI356661585(0.0)	PF00296;	sp|Q53218|Y4VJ_RHISN	3e-13	186	Uncharacterized protein y4vJ	1.15622	0.171979	0.690464	-2.67999	-0.735454	1.94454
PD630_LPD00638	Chr	646416	646592	177	+	Glimmer	-			GI111021216(4e-35)	GI356661584(2e-36)		-	-	-	hypothetical protein	78.7929	1.89286	21.3644	-5.37201	-1.88237	3.48964
PD630_LPD00639	Chr	646626	648986	2361	+	Glimmer	COG1473R			GI111021217(0.0)	GI356661583(0.0)	PF04107;PF01546;	sp|Q0S8V5|CAAL4_RHOSR	0	3864	Carboxylate-amine ligase RHA1_ro04240	8.70031	0.434777	2.02099	-4.29157	-2.10054	2.19103
PD630_LPD00640	Chr	648995	650005	1011	-	Glimmer	COG0614P			GI111021218(0.0)	GI356661582(0.0)	PF01497;	sp|O31567|YFIY_BACSU	6e-21	253	Probable siderophore-binding lipoprotein yfiY	2.76356	0.404151	1.03529	-2.74351	-1.40783	1.33568
PD630_LPD00641	Chr	650482	650781	300	+	Glimmer	S		yes	GI111021219(2e-67)	GI356661581(2e-67)		-	-	-	hypothetical protein	16.3494	4.06368	17.4569	-2.00572	0.0945001	2.10022
PD630_LPD00642	Chr	650791	651225	435	+	Glimmer	-			GI111021220(2e-92)	GI356661580(9e-103)	PF10604;	-	-	-	hypothetical protein	9.24687	3.59656	8.53392	-1.3599	-0.115627	1.24427
PD630_LPD00643	Chr	651289	652122	834	-	Glimmer	COG1215M	EC:2.4.1.80		GI111021236(5e-11)	GI356661579(0.0)	PF00535;	sp|P0A598|Y553_MYCBO	7e-09	147	Uncharacterized glycosyltransferase Mb0553	3.7449	2.29968	4.97024	-0.701084	0.40744	1.10852
PD630_LPD00644	Chr	652647	654047	1401	+	Glimmer	S	EC:2.3.1.20		GI111023813(2e-41)	GI356661578(0.0)	PF03007;	sp|O06795|Y1760_MYCTU	3e-35	378	Putative diacyglycerol O-acyltransferase Rv1760/MT1809	1.00607	2.56301	1.44303	1.34045	0.51606	-0.824393
PD630_LPD00645	Chr	654105	655928	1824	-	Glimmer	COG2072P	EC:1.14.13		GI111021221(0.0)	GI356661577(0.0)	PF00743;	sp|Q9FVQ0|YUC10_ARATH	4e-31	344	Flavin-containing monooxygenase YUCCA10	4.01455	1.04966	1.34573	-1.92522	-1.56976	0.355461
PD630_LPD00646	Chr	656149	656589	441	+	Glimmer	COG3795S			GI111021223(5e-95)	GI356661576(1e-103)	PF03795;	sp|Q52996|Y369_RHIME	6e-08	134	Uncharacterized protein R00369	4.43273	4.15571	6.68253	-0.0928852	0.591105	0.68399
PD630_LPD00647	Chr	656595	657854	1260	+	Glimmer	COG4941K			GI111021224(0.0)	GI356661575(0.0)	PF04542;PF08281;	sp|Q52997|Y370_RHIME	3e-68	662	Uncharacterized protein R00370	1.73576	1.81885	2.26325	0.0670842	0.380902	0.313818
PD630_LPD00648	Chr	657912	658241	330	+	Glimmer	COG0640K			GI111021191(1e-10)	GI356661574(2e-74)	PF01022;	sp|P67731|CMTR_MYCTU	1e-21	253	HTH-type transcriptional regulator CmtR	0.683144	1.76404	2.13384	1.35581	1.62897	0.273158
PD630_LPD00649	Chr	658241	658927	687	+	Glimmer	S			GI111021225(3e-152)	GI356661573(1e-162)	PF01545;	-	-	-	hypothetical protein	0.366887	1.18902	1.06234	1.66966	1.50855	-0.161102
PD630_LPD00650	Chr	658894	659925	1032	-	Glimmer	COG1024I	EC:4.2.1.17		GI111021226(0.0)	GI356661572(0.0)	PF00378;PF00378;	sp|A4YI89|HPCD_METS5	2e-25	291	3-hydroxypropionyl-coenzyme A dehydratase	0.461166	1.92002	1.11446	2.03431	1.25493	-0.779379
PD630_LPD00652	Chr	661556	662167	612	-	Glimmer	COG1960I			GI111021227(0.0)	GI356661571(0.0)	PF00440;	-	-	-	hypothetical protein	0.308393	0.446232	0.437851	0.51896	0.492213	-0.0267467
PD630_LPD00653	Chr	662247	663032	786	+	Glimmer	COG1309K	EC:4.2.1.17		GI111021228(9e-139)	GI356661570(2e-140)	PF00378;	sp|Q8Z9L5|CAID_SALTI	5e-27	303	Carnitinyl-CoA dehydratase	0.465569	0.932077	0.482467	0.986191	0.0503739	-0.935817
PD630_LPD00651	Chr	659922	661559	1638	-	Glimmer	COG1024I	EC:1.3.3.6		GI111021229(1e-162)	GI356661569(0.0)	PF00441;PF02770;	sp|P33224|AIDB_ECOLI	1e-109	1013	Putative acyl-CoA dehydrogenase AidB	6.11874	4.55608	9.03971	-0.424637	0.56228	0.986917
PD630_LPD00654	Chr	663085	663984	900	+	Glimmer	-	EC:1.11.1.10 EC:1.11.1.18		GI111021230(0.0)	GI356661568(0.0)	PF01569;	-	-	-	hypothetical protein	0.536922	0.653503	1.52047	0.278768	1.48457	1.2058
PD630_LPD00655	Chr	663953	665122	1170	-	Glimmer	-			GI111021231(0.0)	GI356661567(0.0)	PF12697;	-	-	-	hypothetical protein	3.03117	0.985669	5.0564	-1.61089	0.736335	2.34722
PD630_LPD00656	Chr	665160	666110	951	-	Glimmer	COG1028IQR	EC:1.1.1 EC:1.3.1.58		GI111021232(0.0)	GI356661566(0.0)	PF00106;	sp|Q8NBN7|RDH13_HUMAN	9e-40	415	Retinol dehydrogenase 13	0.0263392	0.291824	0.209416	3.05411	2.59407	-0.460042
PD630_LPD00657	Chr	666138	667205	1068	-	Glimmer	COG1018C	EC:1.14.12.7	yes	GI111021233(0.0)	GI356661565(0.0)	PF00970;PF00175;PF00111;	sp|Q52186|POBB_PSEPS	1e-36	388	Phenoxybenzoate dioxygenase subunit beta	0.105053	0.180646	0.437013	0.728595	1.95801	1.22942
PD630_LPD00658	Chr	667202	668107	906	-	Glimmer	COG3687R		yes	GI111021233(2e-134)	GI356661564(0.0)	PF10118;	-	-	-	hypothetical protein	0.461943	0.697891	0.661699	0.584913	0.509202	-0.0757107
PD630_LPD00659	Chr	668327	669016	690	+	Glimmer	COG1309K			GI111021234(3e-162)	GI356661563(4e-167)	PF00440;	sp|O53757|Y472_MYCTU	8e-08	137	Uncharacterized HTH-type transcriptional regulator Rv0472c/MT0489	1.45285	7.64393	3.12594	2.38742	1.10011	-1.28731
PD630_LPD00660	Chr	669024	669698	675	-	Glimmer	COG3222S			GI111021235(4e-130)	GI356661562(3e-154)	PF09837;	-	-	-	hypothetical protein	0.399695	1.00162	0.257635	1.30404	-0.614284	-1.91832
PD630_LPD00661	Chr	669695	670369	675	-	Glimmer	COG0463M	EC:2.4.1.80		GI111021236(2e-146)	GI356661561(3e-157)	PF00535;	sp|P0A598|Y553_MYCBO	3e-72	692	Uncharacterized glycosyltransferase Mb0553	0.333981	0.208051	0.231691	-0.657666	-0.509169	0.148497
PD630_LPD00662	Chr	670362	671429	1068	-	Glimmer	COG0451MG	EC:5.1.3.2		GI111021237(0.0)	GI356661560(0.0)	PF01370;	sp|Q57664|GALE_METJA	3e-29	324	Putative UDP-glucose 4-epimerase	0.435849	0.113334	0.147578	-1.85398	-1.50049	0.35349
PD630_LPD00663	Chr	671426	672232	807	-	Glimmer	COG0005F	EC:2.4.2.28		GI111021238(0.0)	GI356661559(0.0)	PF01048;	sp|Q9V2F1|Y123_PYRAB	3e-53	529	Uncharacterized protein PYRAB01230	0.359537	0.0464054	0.0893266	-2.71181	-1.89547	0.816347
PD630_LPD00664	Chr	672253	673665	1413	+	Glimmer	S			GI111021239(0.0)	GI356661558(0.0)		-	-	-	hypothetical protein	0.258522	0.255094	0.189655	-0.0185377	-0.427532	-0.408994
PD630_LPD00665	Chr	673704	674381	678	-	Glimmer	-			GI111021240(2e-152)	GI356661557(6e-157)		-	-	-	hypothetical protein	0.617287	1.29407	1.53356	1.05583	1.29907	0.243244
PD630_LPD00666	Chr	674460	675104	645	-	Glimmer	-	EC:2.1.1		GI111021241(1e-121)	GI356661556(5e-147)	PF12847;	-	-	-	hypothetical protein	0.213593	0.323999	0.540499	0.578972	1.29987	0.720895
PD630_LPD00667	Chr	675116	675628	513	-	Glimmer	S			GI111021242(2e-113)	GI356661555(1e-118)		-	-	-	hypothetical protein	0.448604	0.782146	0.99634	0.788516	1.13379	0.345279
PD630_LPD00668	Chr	675630	676880	1251	-	Glimmer	COG2041R			GI111021243(0.0)	GI356661554(0.0)	PF00174;	sp|O32103|YUIH_BACSU	3e-11	169	Uncharacterized oxidoreductase yuiH	0.655332	0.819481	1.36635	0.318135	1.0487	0.730569
PD630_LPD00669	Chr	676997	678154	1158	-	Glimmer	COG4292S			GI111021244(0.0)	GI356661553(0.0)	PF06772;	sp|O33683|Y4337_RHIME	9e-21	252	Uncharacterized protein RA0937	1.31543	1.62853	1.97655	0.305937	0.583807	0.27787
PD630_LPD00670	Chr	678492	678941	450	+	Glimmer	-			GI111021246(6e-93)	GI356661552(4e-99)		-	-	-	hypothetical protein	6.59497	5.03632	4.51706	-0.388322	-0.544978	-0.156655
PD630_LPD00671	Chr	678958	679275	318	+	Glimmer	-			GI111021247(2e-41)	GI356661551(3e-70)		-	-	-	hypothetical protein	9.22092	2.7906	3.65133	-1.72074	-1.33411	0.386632
PD630_LPD00672	Chr	679340	680227	888	-	Glimmer	COG0395G			GI111021248(0.0)	GI356661550(0.0)	PF00528;	sp|O32154|YURM_BACSU	5e-32	348	Probable ABC transporter permease protein yurM	2.72441	1.54306	1.37958	-0.816117	-0.976585	-0.160468
PD630_LPD00673	Chr	680231	681268	1038	-	Glimmer	COG1175G			GI111021249(0.0)	GI356661549(0.0)	PF00528;	sp|P55602|Y4OQ_RHISN	1e-30	336	Probable ABC transporter permease protein y4oQ	0.494698	0.484156	0.198926	-0.0304528	-1.27243	-1.24198
PD630_LPD00674	Chr	681281	682546	1266	-	Glimmer	COG1653G	EC:2.5.1.2		GI111021250(0.0)	GI356661548(0.0)	PF01547;	sp|Q9RUE8|UE38_DEIRA	1e-39	415	Probable ABC transporter-binding protein DR_1438	0.356554	0.669527	0.273443	0.890507	-0.370967	-1.26147
PD630_LPD00675	Chr	682543	684228	1686	-	Glimmer	COG0366G	EC:3.2.1.20		GI111021251(0.0)	GI356661547(0.0)	PF00128;	sp|P29094|O16G_BACTR	4e-73	705	Oligo-1,6-glucosidase	0.0318803	0.16877	0.115948	2.09376	1.58849	-0.505274
PD630_LPD00676	Chr	684411	685427	1017	+	Glimmer	COG1609K			GI111021252(0.0)	GI356661546(0.0)	PF00532;PF00356;	sp|P0ACP0|CYTR_SHIFL	1e-36	388	HTH-type transcriptional repressor CytR	0.970829	3.61557	3.63258	1.88614	1.89289	0.00675158
PD630_LPD00677	Chr	685430	686512	1083	-	Glimmer	COG3839G	EC:3.6.3.28		GI111021253(0.0)	GI356661545(0.0)	PF00005;PF08402;	sp|P94360|MSMX_BACSU	1e-100	941	Maltodextrin import ATP-binding protein MsmX	0.283329	0.698065	0.465933	1.27136	0.698239	-0.573123
PD630_LPD00678	Chr	686926	688218	1293	+	Glimmer	COG0477GEPR			GI111019287(4e-49)	GI356661544(0.0)	PF07690;	sp|O34456|EXUT_BACSU	1e-27	311	Hexuronate transporter	0.174352	0.701577	0.736422	1.94855	2.01753	0.0689729
PD630_LPD00679	Chr	688273	689400	1128	+	Glimmer	COG1062C	EC:1.1.1.1 EC:1.1.1.284		GI111018217(3e-139)	GI356661543(0.0)	PF08240;PF00107;	sp|P71818|ADHB_MYCTU	1e-110	1026	Alcohol dehydrogenase B	0.0758712	0.176373	0.138645	1.11795	0.791621	-0.326324
PD630_LPD00680	Chr	689567	690490	924	+	Glimmer	COG2175Q	EC:1.14.11.17		GI111020771(4e-68)	GI356661542(0.0)	PF02668;	sp|P37610|TAUD_ECOLI	6e-55	545	Alpha-ketoglutarate-dependent taurine dioxygenase	0.398727	0.716864	0.469858	0.830549	0.231471	-0.599078
PD630_LPD00681	Chr	690487	691965	1479	+	Glimmer	COG1012C	EC:1.2.1.3	yes	GI111022149(2e-170)	GI356661541(0.0)	PF00171;	sp|Q4L803|ALD1_STAHJ	4e-96	903	Putative aldehyde dehydrogenase SH0913	0.160188	0.450797	0.277571	1.437	0.756786	-0.680215
PD630_LPD00682	Chr	692203	693738	1536	+	Glimmer	COG0318IQ	EC:6.2.1.3		GI111019998(8e-147)	GI356661540(0.0)	PF00501;	sp|O07610|LCFB_BACSU	1e-66	648	Long-chain-fatty-acid--CoA ligase	0.200788	0.310422	0.403557	0.604177	0.972289	0.368112
PD630_LPD00683	Chr	693735	694637	903	+	Glimmer	COG0596R			GI111022107(4e-71)	GI356661539(0.0)	PF12697;	sp|A2BGU9|SERHL_DANRE	4e-11	167	Serine hydrolase-like protein	0.123671	0.284379	0.324733	1.13899	1.32432	0.185334
PD630_LPD00684	Chr	694639	695823	1185	+	Glimmer	COG1804C	EC:5.1.99.4		GI111022523(2e-113)	GI356661538(0.0)	PF02515;	sp|O09174|AMACR_MOUSE	8e-81	769	Alpha-methylacyl-CoA racemase	0.0951213	0.500564	0.243674	2.28004	1.27092	-1.00912
PD630_LPD00685	Chr	695816	697069	1254	-	Glimmer	COG1309K			GI111023076(1e-46)	GI356661537(0.0)	PF00440;PF00440;	sp|Q0S7V2|KSTR2_RHOSR	4e-06	126	HTH-type transcriptional repressor KstR2	0.673323	4.10013	1.28156	2.58855	0.918481	-1.67007
PD630_LPD00686	Chr	697351	698133	783	+	Glimmer	COG1024I	EC:4.2.1.100 EC:4.2.1.17	yes	GI111018933(3e-59)	GI356661536(0.0)	PF00378;	sp|A4YI89|HPCD_METS5	1e-39	412	3-hydroxypropionyl-coenzyme A dehydratase	0.19061	0.359562	0.252787	0.881421	0.3895	-0.491921
PD630_LPD00687	Chr	698204	699079	876	-	Glimmer	COG0583K			GI111021775(9e-41)	GI356661535(0.0)	PF00126;PF03466;	sp|P27111|CYNR_ECOLI	2e-16	212	HTH-type transcriptional regulator CynR	0.142972	0.567967	0.267793	1.91772	0.860748	-1.05698
PD630_LPD00688	Chr	699244	700179	936	+	Glimmer	COG1028IQR	EC:1.1.1.100		GI111022028(8e-110)	GI356661534(0.0)	PF00106;	sp|P22414|FOX2_CANTR	7e-51	510	Peroxisomal hydratase-dehydrogenase-epimerase	0.0535227	0.205765	0.257589	1.76411	2.07467	0.31056
PD630_LPD00689	Chr	700181	700615	435	+	Glimmer	-			GI111019995(3e-10)	GI356661533(3e-102)		-	-	-	hypothetical protein	0.0275919	0.110687	0.0402587	1.68278	0.418954	-1.26383
PD630_LPD00690	Chr	700615	701040	426	+	Glimmer	COG2030I			GI111019996(2e-16)	GI356661532(7e-100)	PF01575;	sp|P34229|FAS1_YARLI	6e-08	134	Fatty acid synthase subunit beta	0.0318498	0.0290413	0.0162525	-0.100218	-0.672764	-0.572546
PD630_LPD00691	Chr	701106	702554	1449	+	Glimmer	COG3425I			GI111022789(3e-05)	GI356661531(0.0)	PF01796;PF12172;	sp|Q51798|Y972_PYRFU	1e-16	218	UPF0219 protein PF0972	0	0.0443054	0.0404739	2.4411	2.33554	-0.105558
PD630_LPD00692	Chr	702557	703762	1206	+	Glimmer	COG0183I	EC:2.3.1.9		GI111027012(3e-43)	GI356661530(0.0)	PF00108;PF02803;	sp|O26884|Y793_METTH	2e-57	568	Uncharacterized protein MTH_793	0.04154	0.159698	0.194516	1.7192	1.98845	0.269248
PD630_LPD00693	Chr	703794	704939	1146	+	Glimmer	COG1960I	EC:1.3.99.13	yes	GI111019289(6e-157)	GI356661529(0.0)	PF00441;PF02771;PF02770;	sp|P79274|ACADL_PIG	5e-88	832	Long-chain specific acyl-CoA dehydrogenase, mitochondrial	0.0154823	0.0589374	0.0170584	1.43579	0.0865773	-1.34921
PD630_LPD00694	Chr	704951	706087	1137	+	Glimmer	COG1960I		yes	GI111025812(7e-136)	GI356661528(0.0)	PF02771;PF02770;	sp|Q3SZI8|IVD_BOVIN	1e-26	302	Isovaleryl-CoA dehydrogenase, mitochondrial	0.139985	0.140864	0.119279	0.00842644	-0.214329	-0.222755
PD630_LPD00695	Chr	706084	707103	1020	+	Glimmer	COG1960I	EC:1.3.99.3		GI111023641(2e-43)	GI356661527(0.0)	PF00441;	sp|P63427|ACDP_MYCTU	6e-09	149	Probable acyl-CoA dehydrogenase fadE25	0.236877	0.237991	0.158116	0.00649395	-0.554336	-0.56083
PD630_LPD00697	Chr	707420	707785	366	-	Glimmer	-			GI111027058(1e-06)	GI356661526(1e-63)	PF02656;	sp|P0ADM3|YIDH_SHIFL	1e-11	166	Inner membrane protein yidH	0.342927	1.11137	2.15012	1.66782	2.61367	0.945845
PD630_LPD00696	Chr	707109	707423	315	-	Glimmer	COG2149S			GI111027057(2e-17)	GI356661525(4e-83)		-	-	-	hypothetical protein	0.541807	2.05006	2.04858	1.90045	1.89942	-0.00103131
PD630_LPD00698	Chr	707782	708405	624	-	Glimmer	COG1309K			GI111021570(6e-07)	GI356661524(3e-149)	PF00440;	-	-	-	hypothetical protein	1.26865	3.87898	2.83913	1.60477	1.1559	-0.44887
PD630_LPD00699	Chr	708410	709180	771	-	Glimmer	COG0600P			GI111021912(4e-20)	GI356661523(3e-176)	PF00528;	sp|Q55461|CMPB_SYNY3	3e-17	219	Bicarbonate transport system permease protein CmpB	0.0324885	0.646183	1.40774	3.94896	5.06038	1.11143
PD630_LPD00700	Chr	709290	709508	219	+	Glimmer	-			GI111018715(9e-07)	GI356660612(9e-07)	PF01575;	-	-	-	hypothetical protein	0	0.073286	0.0632289	3.05807	2.87241	-0.18566
PD630_LPD00701	Chr	709520	709720	201	+	Glimmer	-			GI111018715(7e-10)	GI356661522(9e-41)		-	-	-	hypothetical protein	0	0	0.19249	0	4.33978	4.33978
PD630_LPD00702	Chr	709735	710739	1005	-	Glimmer	-			-	GI356661521(0.0)	PF06081;	-	-	-	hypothetical protein	0.11735	0.514028	0.235851	2.04084	0.948981	-1.09186
PD630_LPD00703	Chr	710956	711936	981	+	Glimmer	COG1940KG	EC:2.7.1.2		GI111021255(0.0)	GI356661520(0.0)	PF00480;	sp|P0A4E2|GLK_STRLI	3e-73	704	Glucokinase	9.3028	48.1346	27.8446	2.37009	1.58063	-0.78946
PD630_LPD00704	Chr	711921	712256	336	+	Glimmer	S			GI111021256(1e-78)	GI356661519(9e-76)	PF02467;	-	-	-	hypothetical protein	23.9847	122.067	69.7617	2.347	1.53993	-0.807077
PD630_LPD00705	Chr	712267	714072	1806	-	Glimmer	COG0515RTKL	EC:2.7.11.1		GI111021257(0.0)	GI356661518(0.0)	PF00069;PF01436;	sp|O05871|PKND_MYCTU	4e-92	870	Serine/threonine-protein kinase pknD	5.2644	31.6958	19.226	2.58767	1.86673	-0.720942
PD630_LPD00706	Chr	714125	714373	249	-	Glimmer	-			GI111021258(1e-49)	GI356661517(1e-49)		-	-	-	hypothetical protein	0.913755	0.124884	0.439981	-2.77579	-1.03765	1.73814
PD630_LPD00707	Chr	714464	715750	1287	-	Glimmer	COG2909K			GI111021259(0.0)	GI356661516(0.0)	PF00196;	sp|Q8D4P3|MALT_VIBVU	5e-08	142	HTH-type transcriptional regulator malT	1.12803	0.417764	0.756627	-1.41165	-0.569942	0.841709
PD630_LPD00708	Chr	715845	715961	117	+	Glimmer	-			-	-		-	-	-	hypothetical protein	0.642272	0.137176	0.355055	-2.14793	-0.837361	1.31057
PD630_LPD00709	Chr	715956	717464	1509	-	Glimmer	COG2909K			GI111021259(0.0)	GI356661516(0.0)		sp|A1JSF2|MALT_YERE8	4e-29	325	HTH-type transcriptional regulator malT	2.1856	1.30157	2.36103	-0.743315	0.110897	0.854212
PD630_LPD00710	Chr	717600	719963	2364	-	Glimmer	COG3119P	EC:3.1.6.2 EC:3.1.6.1		GI111022921(0.0)	GI356661515(0.0)	PF00884;	sp|P51691|ARS_PSEAE	3e-63	621	Arylsulfatase	0.47284	0.495186	0.593331	0.0652697	0.321403	0.256133
PD630_LPD00712	Chr	721288	721434	147	+	Glimmer	COG1960I		yes	GI111019289(0.0)	GI356661514(0.0)		-	-	-	hypothetical protein	0.230414	0.476459	0.317357	1.0168	0.445345	-0.571454
PD630_LPD00711	Chr	720160	721305	1146	-	Glimmer	-	EC:1.3.99.13		-	-	PF00441;PF02771;PF02770;	sp|P79274|ACADL_PIG	3e-85	808	Long-chain specific acyl-CoA dehydrogenase, mitochondrial	2.01283	7.98615	5.75994	1.98293	1.51218	-0.470748
PD630_LPD00713	Chr	721508	722656	1149	+	Glimmer	COG1309K			GI111019999(3e-70)	GI356661513(0.0)	PF00440;PF00440;	-	-	-	hypothetical protein	0.38514	2.60859	1.53337	2.72836	1.96565	-0.762704
PD630_LPD00714	Chr	722686	723852	1167	-	Glimmer	COG0183I	EC:2.3.1.9		GI111019286(1e-159)	GI356661512(0.0)	PF00108;PF02803;	sp|Q3IJ24|FADA_PSEHT	1e-77	743	3-ketoacyl-CoA thiolase	0.0854092	0.39339	0.103998	2.07998	0.256812	-1.82316
PD630_LPD00715	Chr	723906	725063	1158	-	Glimmer	COG1960I	EC:1.3.99.13	yes	GI111019289(0.0)	GI356661511(0.0)	PF00441;PF02771;PF02770;	sp|P79274|ACADL_PIG	2e-85	808	Long-chain specific acyl-CoA dehydrogenase, mitochondrial	0.262275	1.89504	1.0755	2.80668	1.99522	-0.811461
PD630_LPD00716	Chr	725077	725457	381	-	Glimmer	COG2030I			GI111019996(3e-60)	GI356661510(7e-89)	PF01575;	sp|P07149|FAS1_YEAST	1e-06	123	Fatty acid synthase subunit beta	0	0.257138	0.307857	4.73951	4.9903	0.25079
PD630_LPD00717	Chr	725490	726293	804	-	Glimmer	COG1028IQR	EC:1.1.1.100		GI111019997(5e-145)	GI356661509(0.0)	PF00106;	sp|P28643|FABG_CUPLA	1e-41	430	3-oxoacyl-[acyl-carrier-protein] reductase, chloroplastic	0.0532231	0.116446	0.0243146	1	-0.881631	-1.88163
PD630_LPD00718	Chr	726322	727467	1146	-	Glimmer	COG1804C	EC:5.1.99.4		GI111022523(4e-113)	GI356661508(0.0)	PF02515;	sp|Q9UHK6|AMACR_HUMAN	1e-86	819	Alpha-methylacyl-CoA racemase	0	0.181772	0.272934	4.26132	4.82239	0.561072
PD630_LPD00719	Chr	727504	728307	804	-	Glimmer	COG1028IQR	EC:1.1.1.100		GI111019997(1e-143)	GI356661507(0.0)	PF00106;	sp|P51831|FABG_BACSU	2e-42	437	3-oxoacyl-[acyl-carrier-protein] reductase FabG	0.18693	0.25036	0.542518	0.402824	1.48834	1.08552
PD630_LPD00720	Chr	728368	728826	459	-	Glimmer	-			GI111019995(4e-64)	GI356661506(2e-108)		sp|A4FPR5|Y6876_SACEN	2e-14	190	UPF0336 protein SACE_6876	0	0.111456	0.0425902	3.60236	2.39479	-1.20757
PD630_LPD00721	Chr	729022	730188	1167	-	Glimmer	COG0183I	EC:2.3.1.9		GI111019286(8e-168)	GI356661505(0.0)	PF00108;PF02803;	sp|Q3IJ24|FADA_PSEHT	2e-79	757	3-ketoacyl-CoA thiolase	0.0214641	0.112602	0.11726	1.9622	2.016	0.0537966
PD630_LPD00722	Chr	730613	731866	1254	+	Glimmer	COG0477GEPR			GI111019287(2e-171)	GI356661504(0.0)	PF07690;	sp|P42237|GUDP_BACSU	1e-26	303	Probable glucarate transporter	0.0998748	0.0602608	0.0721002	-0.645069	-0.420403	0.224666
PD630_LPD00723	Chr	731935	733470	1536	+	Glimmer	COG0318IQ	EC:6.2.1.3		GI111019998(0.0)	GI356661503(0.0)	PF00501;	sp|P94547|LCFA_BACSU	1e-72	700	Long-chain-fatty-acid--CoA ligase	0.10634	0.122776	0.275225	0.190646	1.29375	1.10311
PD630_LPD00724	Chr	733591	734403	813	+	Glimmer	COG1024I	EC:4.2.1.55	yes	GI111020059(2e-135)	GI356661502(0.0)	PF00378;	sp|P52046|CRT_CLOAB	2e-38	402	3-hydroxybutyryl-CoA dehydratase	0.215671	0.197824	0.336635	-0.118858	0.6192	0.738058
PD630_LPD00725	Chr	734460	735617	1158	+	Glimmer	COG1960I	EC:1.3.99.13	yes	GI111019289(0.0)	GI356661501(0.0)	PF00441;PF02771;PF02770;	sp|Q60HI0|ACADL_MACFA	6e-86	814	Long-chain specific acyl-CoA dehydrogenase, mitochondrial	0.618284	0.987221	0.967527	0.666497	0.63772	-0.0287771
PD630_LPD00726	Chr	735640	737166	1527	+	Glimmer	COG0318IQ	EC:6.2.1.12 EC:1.13.12.7 EC:6.2.1.n1		GI111020945(0.0)	GI356661500(0.0)	PF00501;	sp|O07610|LCFB_BACSU	2e-52	525	Long-chain-fatty-acid--CoA ligase	0.763802	1.04077	1.21834	0.441404	0.666672	0.225268
PD630_LPD00727	Chr	737211	738359	1149	+	Glimmer	COG1960I		yes	GI111021260(0.0)	GI356661499(0.0)	PF02771;PF02770;PF00441;	sp|Q3SZI8|IVD_BOVIN	5e-23	271	Isovaleryl-CoA dehydrogenase, mitochondrial	0.61586	0.958578	0.836514	0.630028	0.435693	-0.194335
PD630_LPD00728	Chr	738359	739393	1035	+	Glimmer	COG1960I	EC:1.3.99.3	yes	GI111023641(8e-91)	GI356661498(0.0)	PF00441;PF02771;	sp|P63427|ACDP_MYCTU	3e-07	135	Probable acyl-CoA dehydrogenase fadE25	0.470418	0.569232	0.630381	0.269853	0.414641	0.144789
PD630_LPD00729	Chr	739464	741272	1809	-	Glimmer	COG2015Q			GI111021261(0.0)	GI356661497(0.0)	PF00753;	sp|Q08347|BDS1_YEAST	1e-153	1398	Alkyl/aryl-sulfatase BDS1	0.294242	0.512179	0.424154	0.779328	0.512989	-0.266339
PD630_LPD00730	Chr	741269	742393	1125	-	Glimmer	COG0628R			GI111021262(0.0)	GI356661496(0.0)	PF01594;	sp|P0AGM0|YHHT_ECOLI	2e-33	361	UPF0118 inner membrane protein yhhT	0.333981	0.876191	1.1237	1.36529	1.72064	0.355348
PD630_LPD00731	Chr	742594	742971	378	+	Glimmer	-			GI111021263(2e-79)	GI356661495(2e-81)		-	-	-	hypothetical protein	1.39573	0.955336	1.19487	-0.542218	-0.222443	0.319776
PD630_LPD00732	Chr	742984	744690	1707	+	Glimmer	COG0659P			GI111021264(0.0)	GI356661494(0.0)	PF00916;PF01740;	sp|P71997|Y1739_MYCTU	2e-89	845	Probable sulfate transporter Rv1739c/MT1781	0.403536	0.423689	0.227374	0.0686455	-0.800854	-0.869499
PD630_LPD00733	Chr	744698	746368	1671	+	Glimmer	COG0659P			GI111021264(5e-62)	GI356661493(0.0)	PF00916;PF01740;	sp|P71997|Y1739_MYCTU	4e-63	619	Probable sulfate transporter Rv1739c/MT1781	0.0818215	0.28014	0.442609	1.65985	2.30136	0.641515
PD630_LPD00734	Chr	746490	747827	1338	+	Glimmer	COG5361S			GI111021265(0.0)	GI356661492(0.0)	PF06863;PF06742;	-	-	-	hypothetical protein	0.112326	0.095962	0.116884	-0.20718	0.0527871	0.259967
PD630_LPD00735	Chr	747841	748497	657	+	Glimmer	-			GI111021272(4e-05)	GI356661491(3e-149)	PF11139;	-	-	-	hypothetical protein	0.379669	0.610717	0.833134	0.671687	1.11351	0.441827
PD630_LPD00736	Chr	748577	749548	972	+	Glimmer	-			GI111021267(0.0)	GI356661490(0.0)		-	-	-	hypothetical protein	0.0649623	0.715175	0.184779	3.27409	1.3776	-1.89649
PD630_LPD00737	Chr	749644	750909	1266	+	Glimmer	COG0527E	EC:2.7.2.4		GI111021268(0.0)	GI356661489(0.0)	PF00696;PF01842;PF01842;	sp|P41403|AK_MYCSM	0	1845	Aspartokinase	4.67312	75.8745	22.6642	4.01826	2.27551	-1.74275
PD630_LPD00738	Chr	750913	751944	1032	+	Glimmer	COG0136E	EC:1.2.1.11		GI111021269(0.0)	GI356661488(0.0)	PF02774;PF01118;	sp|P41404|DHAS_MYCSM	1e-150	1370	Aspartate-semialdehyde dehydrogenase	7.90607	53.7061	21.1125	2.7625	1.41592	-1.34658
PD630_LPD00739	Chr	752025	753143	1119	+	Glimmer	S	EC:3.1.1.3		GI111021270(0.0)	GI356661487(0.0)	PF03583;	-	-	-	hypothetical protein	1.50538	9.60044	5.33125	2.66492	1.8175	-0.847424
PD630_LPD00741	Chr	753240	754913	1674	+	Glimmer	-			-	-	PF00916;	sp|O06984|YVDB_BACSU	8e-34	366	Putative sulfate transporter yvdB	0.260923	0.803655	0.25365	1.58653	-0.03926	-1.62579
PD630_LPD00740	Chr	753168	753281	114	-	Glimmer	COG0659P			GI111021264(2e-35)	GI356661486(0.0)		-	-	-	hypothetical protein	0.122824	0.0701093	0.171763	-0.729474	0.452545	1.18202
PD630_LPD00742	Chr	755620	756525	906	-	Glimmer	-			GI111021277(1e-163)	GI356661484(0.0)		-	-	-	hypothetical protein	0.866287	0.718927	1.25552	-0.26563	0.530255	0.795885
PD630_LPD00743	Chr	756607	757491	885	-	Glimmer	COG1262S			GI111021278(0.0)	GI356661483(0.0)	PF03781;	sp|Q8R0F3|SUMF1_MOUSE	9e-61	595	Sulfatase-modifying factor 1	0.729995	1.5396	1.19419	1.06631	0.702482	-0.363828
PD630_LPD00744	Chr	757679	759472	1794	+	Glimmer	COG2132Q			GI111021279(0.0)	GI356661482(0.0)	PF07732;PF07731;PF00394;	sp|P07788|COTA_BACSU	7e-69	669	Spore coat protein A	3.23347	4.22265	3.36053	0.384023	0.0554405	-0.328583
PD630_LPD00745	Chr	759573	760166	594	+	Glimmer	COG1309K			GI111021280(1e-133)	GI356661481(2e-137)	PF00440;	sp|P67441|Y2936_MYCBO	2e-10	158	Uncharacterized HTH-type transcriptional regulator Mb2936c	0.942661	0.708701	0.342133	-0.406571	-1.43584	-1.02927
PD630_LPD00746	Chr	760163	761311	1149	+	Glimmer	COG2072P		yes	GI111021281(0.0)	GI356661480(0.0)	PF00743;	sp|P64746|Y916_MYCBO	7e-62	606	Uncharacterized monooxygenase Mb0916	0.648106	1.05898	0.495174	0.699836	-0.381542	-1.08138
PD630_LPD00747	Chr	761311	761652	342	+	Glimmer	COG2072P			GI111021281(1e-75)	GI356666119(1e-33)		sp|P64746|Y916_MYCBO	2e-09	146	Uncharacterized monooxygenase Mb0916	1.03454	1.20255	1.28611	0.21518	0.311327	0.0961465
PD630_LPD00748	Chr	761649	763361	1713	+	Glimmer	COG2303E	EC:1.1.3.6		GI111021282(0.0)	GI356661479(0.0)	PF05199;PF00732;	sp|Q57307|CHOD_MYCTU	0	1758	Cholesterol oxidase	0.1051	0.364037	0.244171	1.70029	1.14291	-0.557381
PD630_LPD00749	Chr	763345	763989	645	+	Glimmer	-			GI111021283(1e-141)	GI356661478(2e-151)		-	-	-	hypothetical protein	0.438512	0.585273	0.69583	0.408402	0.654172	0.24577
PD630_LPD00751	Chr	764420	764731	312	-	Glimmer	COG3832S			GI111021284(3e-14)	GI356661477(1e-98)	PF12840;	sp|O32242|SDPR_BACSU	2e-13	181	Transcriptional repressor sdpR	1.07554	3.43943	1.71321	1.66794	0.666679	-1.00126
PD630_LPD00750	Chr	763998	764423	426	-	Glimmer	COG0640K			GI111021284(1e-28)	GI356661476(1e-68)	PF08327;	sp|O31806|YNDB_BACSU	9e-08	132	Uncharacterized protein YndB	0.204055	0.951661	0.804095	2.16755	1.92721	-0.240332
PD630_LPD00752	Chr	764897	765283	387	+	Glimmer	COG0735P			GI111021285(1e-88)	GI356661475(9e-90)	PF01475;	sp|P0A582|FUR_MYCTU	2e-37	388	Ferric uptake regulation protein	9.89889	6.69685	0.830323	-0.563088	-3.55971	-2.99662
PD630_LPD00753	Chr	765337	766806	1470	+	Glimmer	COG0753P	EC:1.11.1.6		GI111021286(0.0)	GI356661474(0.0)	PF00199;PF06628;	sp|P29422|CATA_MICLU	1e-166	1511	Catalase	18.2312	5.74907	1.89865	-1.6633	-3.25658	-1.59329
PD630_LPD00754	Chr	766826	766984	159	-	Glimmer	-			-	-		-	-	-	hypothetical protein	121.118	36.8014	36.4467	-1.7183	-1.73227	-0.0139701
PD630_LPD00755	Chr	767114	767917	804	+	Glimmer	S			GI111021287(0.0)	GI356661473(0.0)	PF04307;	-	-	-	hypothetical protein	3.46275	7.52202	3.56664	1.11696	0.0425279	-1.07443
PD630_LPD00756	Chr	767919	768926	1008	-	Glimmer	COG0614P			GI111021288(0.0)	GI356661472(0.0)	PF01497;	sp|O31567|YFIY_BACSU	7e-42	433	Probable siderophore-binding lipoprotein yfiY	0.553944	5.04603	1.19918	3.16438	1.10041	-2.06398
PD630_LPD00758	Chr	769183	770271	1089	-	Glimmer	COG1408R			GI111021289(0.0)	GI356661471(0.0)	PF12850;	sp|O34870|YKUE_BACSU	9e-11	165	Uncharacterized metallophosphoesterase ykuE	11.782	15.0868	16.0884	0.356427	0.449108	0.0926808
PD630_LPD00759	Chr	770270	770689	420	+	Glimmer	COG1610S			GI111021290(5e-95)	GI356661470(4e-95)	PF09424;	sp|P54464|YQEY_BACSU	1e-11	166	Uncharacterized protein yqeY	7.22881	20.886	16.0823	1.5294	1.15254	-0.376861
PD630_LPD00760	Chr	770744	773089	2346	-	Glimmer	COG0744M	EC:2.4.2		GI111021291(0.0)	GI356661469(0.0)	PF00912;PF00905;PF03793;	sp|Q8XJ01|PBPA_CLOPE	4e-35	379	Penicillin-binding protein 1A	5.99878	19.0356	13.5242	1.66431	1.17147	-0.492842
PD630_LPD00761	Chr	773135	773671	537	+	Glimmer	S			GI111021292(2e-75)	GI356661468(2e-75)	PF02467;	-	-	-	hypothetical protein	167.673	76.8622	19.7795	-1.1252	-3.08293	-1.95773
PD630_LPD00762	Chr	773736	774875	1140	-	Glimmer	COG0003P			GI111021293(0.0)	GI356661467(0.0)	PF02374;	sp|O52027|ARSA_HALSA	2e-10	163	Putative arsenical pump-driving ATPase	32.9921	17.4549	10.7487	-0.918103	-1.61706	-0.698954
PD630_LPD00763	Chr	774872	775888	1017	-	Glimmer	COG0003P			GI111021294(0.0)	GI356661466(0.0)	PF02374;	sp|P65090|Y3704_MYCBO	1e-123	1132	Putative ATPase Mb3704	2.6708	7.65297	5.9953	1.51524	1.16357	-0.351667
PD630_LPD00764	Chr	775943	776107	165	+	Glimmer	S			-	GI356661465(3e-34)		-	-	-	hypothetical protein	16.6358	76.2216	28.5014	2.19523	0.776379	-1.41885
PD630_LPD00765	Chr	776113	776589	477	+	Glimmer	COG0251J			GI111021295(9e-106)	GI356661464(5e-107)	PF01042;	-	-	-	hypothetical protein	5.29614	10.1894	6.87746	0.942757	0.376311	-0.566446
PD630_LPD00766	Chr	776594	777385	792	+	Glimmer	COG0491R	EC:3.1.2		GI111021296(6e-168)	GI356661463(0.0)	PF00753;	sp|Q561R9|LACB2_RAT	8e-25	284	Beta-lactamase-like protein 2	15.465	86.404	29.7311	2.48133	0.942524	-1.53881
PD630_LPD00767	Chr	777450	778124	675	-	Glimmer	COG0664T			GI111021297(3e-162)	GI356661462(6e-162)	PF00027;PF00325;	sp|P29281|CRP_HAEIN	5e-21	250	Catabolite gene activator	26.2964	81.3107	47.3904	1.62821	0.849485	-0.778724
PD630_LPD00769	Chr	778638	779483	846	+	Glimmer	S	EC:4.2.99.18		GI111021298(1e-58)	GI356661461(1e-58)	PF00730;PF00633;PF10576;	sp|Q9CB92|END3_MYCLE	1e-109	1009	Endonuclease III	18.5021	125.684	58.9443	2.76337	1.67113	-1.09224
PD630_LPD00770	Chr	779532	780158	627	+	Glimmer	COG0177L			GI111021299(0.0)	GI356661460(0.0)	PF08534;	sp|Q65HX8|RESA_BACLD	3e-12	175	Thiol-disulfide oxidoreductase resA	2.27305	6.44349	8.23829	1.49912	1.85313	0.354015
PD630_LPD00768	Chr	778344	778655	312	-	Glimmer	COG0526OC			GI111021300(5e-137)	GI356661459(4e-147)		-	-	-	hypothetical protein	1.63628	4.68914	4.33446	1.51319	1.39996	-0.113222
PD630_LPD00771	Chr	780155	780916	762	+	Glimmer	COG0494LR	EC:3.6.1		GI111021301(0.0)	GI356661458(2e-177)	PF00293;	sp|Q8LET2|NUD11_ARATH	8e-18	224	Nudix hydrolase 11	1.46144	8.28371	4.16194	2.49479	1.50349	-0.991298
PD630_LPD00772	Chr	780913	782103	1191	+	Glimmer	COG0265O	EC:3.4.21		GI111021302(0.0)	GI356661457(0.0)	PF02674;PF00089;	sp|Q9Z6T0|DEGP_CHLPN	1e-11	173	Probable serine protease do-like	1.98486	6.10536	6.55665	1.61615	1.71887	0.102719
PD630_LPD00773	Chr	782111	783049	939	-	Glimmer	COG0596R			GI111021303(0.0)	GI356661456(0.0)	PF12697;	sp|Q0IIS3|EPHX3_XENTR	2e-26	300	Epoxide hydrolase 3	5.14177	9.90782	7.42712	0.944955	0.529677	-0.415278
PD630_LPD00774	Chr	783059	783583	525	-	Glimmer	S			GI111021304(6e-103)	GI356661455(1e-122)	PF07332;	-	-	-	hypothetical protein	18.0251	37.5606	24.6991	1.0588	0.454238	-0.604562
PD630_LPD00775	Chr	783580	784815	1236	-	Glimmer	COG3004P			GI111021305(0.0)	GI356661454(0.0)	PF06965;	sp|Q0S8L7|NHAA2_RHOSR	0	1957	Na(+)/H(+) antiporter nhaA 2	25.7706	14.1011	19.9618	-0.869459	-0.368323	0.501136
PD630_LPD00776	Chr	784992	786377	1386	+	Glimmer	COG0477GEPR			GI111021306(0.0)	GI356661453(0.0)	PF00083;	sp|P37643|YHJE_ECOLI	1e-117	1081	Inner membrane metabolite transport protein yhjE	0.461981	4.72988	1.9526	3.32805	2.05597	-1.27208
PD630_LPD00777	Chr	786463	788268	1806	+	Glimmer	COG2114T	EC:4.6.1.1		GI111021307(0.0)	GI356661452(0.0)	PF00211;	sp|P43524|CYAA_ANACY	2e-09	157	Adenylate cyclase	1.36443	2.87008	2.04875	1.06728	0.582935	-0.484342
PD630_LPD00778	Chr	788320	790284	1965	-	Glimmer	COG0365I	EC:6.2.1.16 EC:6.2.1.1 EC:6.2.1.36		GI111021308(0.0)	GI356661451(0.0)	PF00501;PF11930;	sp|P59871|ACSA_MYCBO	0	2397	Acetyl-coenzyme A synthetase	1.93734	9.21493	2.27801	2.24404	0.232591	-2.01144
PD630_LPD00779	Chr	790631	792217	1587	+	Glimmer	COG4166E			GI111021309(0.0)	GI356661450(0.0)	PF00496;	sp|P24141|OPPA_BACSU	1e-36	391	Oligopeptide-binding protein oppA	3.93242	4.8162	2.55858	0.291804	-0.618111	-0.909915
PD630_LPD00780	Chr	792342	793268	927	+	Glimmer	COG0601EP			GI111021310(0.0)	GI356661449(0.0)	PF00528;	sp|P0AEF8|DPPB_ECOLI	2e-56	558	Dipeptide transport system permease protein dppB	0.973887	0.903189	0.216595	-0.10758	-2.11838	-2.0108
PD630_LPD00781	Chr	793261	794235	975	+	Glimmer	COG1173EP			GI111021311(0.0)	GI356661448(0.0)	PF00528;PF12911;	sp|P24139|OPPC_BACSU	9e-54	535	Oligopeptide transport system permease protein oppC	1.36215	1.09673	1.08396	-0.310143	-0.326878	-0.0167352
PD630_LPD00782	Chr	794241	795977	1737	+	Glimmer	COG1123R	EC:3.6.3		GI111021312(0.0)	GI356661447(0.0)	PF00005;PF00005;PF08352;PF08352;	sp|Q6D3A9|GSIA_ERWCT	1e-117	1086	Glutathione import ATP-binding protein GsiA	1.09537	0.762481	0.393904	-0.516953	-1.45244	-0.935486
PD630_LPD00783	Chr	796009	796758	750	+	Glimmer	S			GI111021313(2e-171)	GI356661446(5e-131)		-	-	-	hypothetical protein	0.535762	1.76501	1.3076	1.70149	1.27157	-0.429914
PD630_LPD00784	Chr	797172	798017	846	-	Glimmer	COG0560E	EC:3.1.3		GI111021314(0.0)	GI356661445(0.0)	PF12710;	sp|O69629|Y3661_MYCTU	1e-103	965	Uncharacterized protein Rv3661/MT3761	3.41729	3.94443	6.51823	0.206401	0.929623	0.723221
PD630_LPD00785	Chr	798389	799474	1086	+	Glimmer	S			GI111021315(0.0)	GI356661444(5e-74)		sp|O69628|Y3660_MYCTU	4e-49	495	Uncharacterized protein Rv3660c/MT3760	0.115325	0.0591147	0.264762	-0.858611	1.13251	1.99112
PD630_LPD00786	Chr	799471	800673	1203	+	Glimmer	COG4962U			GI111021316(0.0)	GI356661443(3e-152)	PF00437;	sp|Q7D547|Y3659_MYCTU	1e-123	1140	Putative conjugal transfer protein Rv3659c/MT3759	0.166574	0.0533654	0.178751	-1.47851	0.0962117	1.57472
PD630_LPD00787	Chr	800670	801461	792	+	Glimmer	COG4965U			GI111021317(3e-107)	GI356661442(4e-177)		-	-	-	hypothetical protein	0.0882921	0.0405294	0.0925611	-0.959953	0.0613354	1.02129
PD630_LPD00788	Chr	801458	802045	588	+	Glimmer	COG2064NU			GI111021318(6e-105)	GI356661441(2e-53)	PF00482;	-	-	-	hypothetical protein	0.0550246	0	0.0138527	-2.70099	-1.44683	1.25415
PD630_LPD00789	Chr	802220	802357	138	+	Glimmer	S			GI111021319(5e-24)	GI356661440(6e-24)		-	-	-	hypothetical protein	0.181512	0.116302	1.96256	-0.600558	3.36457	3.96513
PD630_LPD00790	Chr	802354	802731	378	+	Glimmer	S			GI111021320(2e-57)	GI356661439(9e-80)		-	-	-	hypothetical protein	0.611581	0.297215	0.93521	-1.01669	0.604691	1.62138
PD630_LPD00791	Chr	802728	803084	357	+	Glimmer	-			GI111021321(4e-56)	GI356661438(3e-73)		-	-	-	hypothetical protein	0.0657789	0	0.15515	-2.9218	1.12391	4.0457
PD630_LPD00793	Chr	803274	804689	1416	+	Glimmer	-			-	-	PF00083;	sp|P76350|SHIA_ECOLI	3e-64	627	Shikimate transporter	0.143252	0.187945	0.228922	0.369196	0.640637	0.271441
PD630_LPD00792	Chr	803118	803270	153	-	Glimmer	COG0477GEPR			GI111021322(0.0)	GI356661437(0.0)		-	-	-	hypothetical protein	0.160313	0.480299	0.24045	1.52547	0.556333	-0.969141
PD630_LPD00794	Chr	804699	805595	897	-	Glimmer	COG0583K			GI111021323(0.0)	GI356661436(0.0)	PF03466;PF00126;	sp|Q04778|ALSR_BACSU	3e-37	392	HTH-type transcriptional regulator AlsR	0.111699	0.435013	0.298301	1.87052	1.34101	-0.529511
PD630_LPD00795	Chr	805706	806626	921	+	Glimmer	COG1788I	EC:2.8.3		GI111021324(0.0)	GI356661435(0.0)	PF01144;	sp|Q8VPF3|CATI_PSESB	1e-73	706	3-oxoadipate CoA-transferase subunit A	0.339398	0.359781	0.403289	0.081798	0.242278	0.16048
PD630_LPD00796	Chr	806623	807405	783	+	Glimmer	COG2057I	EC:2.8.3		GI111021325(0.0)	GI356661434(0.0)	PF01144;	sp|Q8VPF2|CATJ_PSESB	1e-44	455	3-oxoadipate CoA-transferase subunit B	0.185945	0.581193	0.424433	1.59318	1.14868	-0.444494
PD630_LPD00797	Chr	807417	809780	2364	-	Glimmer	COG1205R	EC:3.6.4		GI111021326(0.0)	GI356661433(0.0)	PF00270;PF09369;PF00271;	sp|P50830|YPRA_BACSU	1e-120	1114	Uncharacterized ATP-dependent helicase yprA	0.515444	3.97875	2.39641	2.92433	2.19527	-0.729054
PD630_LPD00798	Chr	810177	810380	204	+	Glimmer	COG1278K		yes	GI111021327(7e-44)	GI356661432(7e-44)	PF00313;	sp|A0R5E1|CSPA_MYCS2	3e-29	317	Probable cold shock protein A	657.585	2782.96	942.791	2.08136	0.519755	-1.5616
PD630_LPD00799	Chr	810522	811106	585	+	Glimmer	S			GI111021328(2e-133)	GI356661431(2e-134)		-	-	-	hypothetical protein	2.72252	5.76484	4.18617	1.07955	0.61884	-0.460709
PD630_LPD00800	Chr	811244	814162	2919	+	Glimmer	COG0550L	EC:5.99.1.2		GI111021329(0.0)	GI356661430(0.0)	PF01131;PF01751;	sp|P0A620|TOP1_MYCTU	0	3501	DNA topoisomerase 1	8.74982	32.6457	16.4912	1.89836	0.913602	-0.984759
PD630_LPD00801	Chr	814215	815429	1215	+	Glimmer	COG0470L	EC:2.7.7.7		GI111021330(0.0)	GI356661429(0.0)	PF00004;	sp|P43746|DPO3X_HAEIN	6e-20	245	DNA polymerase III subunit gamma/tau	5.87088	16.0301	15.325	1.44758	1.38273	-0.0648513
PD630_LPD00803	Chr	815684	816097	414	+	Glimmer	-			GI111017885(2e-06)	GI356661428(2e-95)	PF11528;	-	-	-	hypothetical protein	0.181512	0.891646	0.951277	2.23513	2.32752	0.092391
PD630_LPD00804	Chr	816140	816577	438	+	Glimmer	S		yes	GI111021331(2e-70)	GI356661427(2e-99)	PF10825;	-	-	-	hypothetical protein	1.46188	6.4568	4.2912	2.13539	1.54708	-0.588314
PD630_LPD00805	Chr	816626	816742	117	+	Glimmer	-			GI111021332(3e-21)	GI356661426(3e-21)		-	-	-	hypothetical protein	4.06326	15.8753	6.84003	1.96344	0.749925	-1.21351
PD630_LPD00806	Chr	816791	816988	198	+	Glimmer	-			GI111021333(3e-40)	GI356661425(1e-40)		-	-	-	hypothetical protein	15.5816	51.42	21.5338	1.72184	0.466506	-1.25534
PD630_LPD00810	Chr	822987	823883	897	+	Glimmer	COG0834ET			GI111021334(0.0)	GI356664789(0.0)	PF00497;	sp|P55659|Y4TE_RHISN	1e-33	361	Probable amino-acid ABC transporter periplasmic-binding protein y4tE	3.06126	3.16251	0.814083	0.0467931	-1.89797	-1.94476
PD630_LPD00811	Chr	823906	824637	732	+	Glimmer	COG0765E			GI111021335(5e-174)	GI356664788(1e-174)	PF00528;	sp|P55660|Y4TF_RHISN	6e-40	415	Probable amino-acid ABC transporter permease protein y4tF	3.55597	3.67667	1.01205	0.0480254	-1.80283	-1.85085
PD630_LPD00812	Chr	824634	825278	645	+	Glimmer	COG0765E			GI111021336(2e-149)	GI356664787(6e-150)	PF00528;	sp|P55661|Y4TG_RHISN	1e-44	454	Probable amino-acid ABC transporter permease protein y4tG	1.96036	3.58577	1.32094	0.867839	-0.566015	-1.43385
PD630_LPD00813	Chr	825298	826059	762	+	Glimmer	COG1126E	EC:3.6.3	yes	GI111021337(0.0)	GI356664786(0.0)	PF00005;	sp|P55662|Y4TH_RHISN	2e-86	816	Probable amino-acid ABC transporter ATP-binding protein y4tH	4.26311	2.02069	1.30839	-1.07332	-1.69651	-0.623188
PD630_LPD00814	Chr	826067	827071	1005	-	Glimmer	COG0385R			GI111021338(0.0)	GI356664785(0.0)	PF01758;	sp|P39879|Y2026_PSEAE	1e-83	793	Uncharacterized protein PA2026	1.03279	0.655427	0.4174	-0.648094	-1.28679	-0.638694
PD630_LPD00815	Chr	827152	828015	864	+	Glimmer	COG0583K			GI111021339(0.0)	GI356664784(0.0)	PF03466;PF00126;	sp|P16931|DGDR_BURCE	2e-22	264	HTH-type transcriptional regulator dgdR	0.194484	2.18616	1.01157	3.42492	2.32073	-1.10419
PD630_LPD00816	Chr	828055	829629	1575	-	Glimmer	S			GI111021340(0.0)	GI356664783(0.0)		sp|O07599|YHFA_BACSU	2e-60	596	Uncharacterized membrane protein yhfA	0.11199	0.565346	0.409079	2.23767	1.78046	-0.457209
PD630_LPD00817	Chr	829944	831326	1383	+	Glimmer	COG0477GEPR			GI111021341(0.0)	GI356664782(0.0)	PF07690;	sp|O50465|Y1250_MYCTU	1e-28	321	Uncharacterized MFS-type transporter Rv1250/MT1289	0.289789	0.788894	0.720892	1.41406	1.28571	-0.128346
PD630_LPD00818	Chr	831330	833021	1692	-	Glimmer	COG2508TQ			GI111021342(0.0)	GI356664781(0.0)		sp|O32138|PUCR_BACSU	1e-13	191	Purine catabolism regulatory protein	0.31428	0.633757	0.96955	0.989277	1.59488	0.605603
PD630_LPD00819	Chr	833130	833648	519	+	Glimmer	COG3193R			GI111021343(5e-102)	GI356664780(1e-102)	PF03928;	sp|P45517|YDHY_CITFR	1e-16	212	Uncharacterized 15.0 kDa protein in dhaT-dhaS intergenic region	0.215174	0.765373	1.02249	1.78385	2.19702	0.413163
PD630_LPD00820	Chr	833801	834520	720	+	Glimmer	COG5424H	EC:1.3.3.11		GI111021344(0.0)	GI356664779(0.0)	PF03070;	sp|O84616|PQQCL_CHLTR	1e-12	179	PqqC-like protein	0.845101	0.83499	0.767588	-0.0171604	-0.137088	-0.119927
PD630_LPD00821	Chr	834589	834945	357	+	Glimmer	COG2146PR	EC:1.7.1.4		GI111021345(5e-84)	GI356664778(4e-84)	PF00355;	sp|P37332|BPHF_BURXL	6e-09	143	Biphenyl dioxygenase system ferredoxin subunit	0.140328	0.0533864	0.136897	-1.24587	-0.0333116	1.21256
PD630_LPD00822	Chr	834962	836200	1239	+	Glimmer	COG0446R	EC:1.18.1.3		GI111021346(0.0)	GI356664777(0.0)	PF07992;PF07992;PF00070;	sp|P43494|THCD_RHOER	1e-68	664	Rhodocoxin reductase	0.0362218	0.209148	0.0739592	2.24526	0.861116	-1.38415
PD630_LPD00823	Chr	836197	837639	1443	+	Glimmer	COG1012C	EC:1.2.1.3	yes	GI111021347(0.0)	GI356664776(0.0)	PF00171;	sp|P42236|ALDH1_BACSU	2e-98	922	Probable aldehyde dehydrogenase ycbD	0.0289312	0.0611733	0.108379	0.870409	1.60442	0.734009
PD630_LPD00824	Chr	837669	838031	363	+	Glimmer	COG2146PR			GI111021348(1e-85)	GI356664775(8e-86)	PF00355;	sp|P0C620|TODB_PSEPU	3e-09	145	Toluene 1,2-dioxygenase system ferredoxin subunit	0.207013	0.597808	0.710196	1.48583	1.73061	0.244773
PD630_LPD00825	Chr	838800	839621	822	+	Glimmer	COG0405E	EC:2.3.2.2		GI111021349(0.0)	GI356664774(0.0)	PF01019;	sp|O05218|YWRD_BACSU	1e-21	257	Putative gamma-glutamyltransferase ywrD	0.0838001	0.0976255	0.0406278	0.198359	-0.88966	-1.08802
PD630_LPD00826	Chr	839614	840054	441	+	Glimmer	COG0251J		yes	GI111021350(5e-79)	GI356664773(2e-97)	PF01042;	-	-	-	hypothetical protein	0.43073	1.25028	0.132986	1.51577	-1.62402	-3.1398
PD630_LPD00827	Chr	840089	840742	654	+	Glimmer	COG1802K			GI111021351(6e-152)	GI356664772(2e-152)	PF07729;PF00392;	sp|P70790|YTUX_AGRVI	2e-11	168	Uncharacterized HTH-type transcriptional regulator in the TAR-I ttuE-ttuC' intergenic region	0.411732	7.13368	0.94033	4.08227	1.1721	-2.91017
PD630_LPD00828	Chr	840739	841995	1257	+	Glimmer	COG0477GEPR			GI111021352(0.0)	GI356664771(0.0)	PF07690;	sp|P32482|CMLA_PSEAE	2e-07	136	Chloramphenicol resistance protein	0.307212	4.42738	1.00149	3.80619	1.67295	-2.13323
PD630_LPD00829	Chr	842003	843319	1317	-	Glimmer	COG0308E	EC:3.4.11		GI111021353(0.0)	GI356664770(0.0)	PF01433;	sp|Q9UIQ6|LCAP_HUMAN	7e-23	270	Leucyl-cystinyl aminopeptidase	1.49659	9.07489	3.80179	2.59218	1.33918	-1.253
PD630_LPD00830	Chr	843316	847206	3891	-	Glimmer	COG1020Q	EC:2.3.1		GI111021354(0.0)	GI356664769(0.0)	PF00501;PF00550;PF00132;	sp|O68008|BACC_BACLI	9e-74	714	Bacitracin synthase 3	0.919232	2.73209	1.86186	1.56116	1.01036	-0.550801
PD630_LPD00831	Chr	847427	848128	702	+	Glimmer	COG3795S			GI111021355(2e-161)	GI356664768(3e-169)	PF03795;PF03795;	sp|Q52996|Y369_RHIME	7e-08	137	Uncharacterized protein R00369	2.50516	1.42844	1.95686	-0.80614	-0.354753	0.451387
PD630_LPD00832	Chr	848128	849363	1236	+	Glimmer	COG4941K			GI111021356(0.0)	GI356664767(0.0)	PF04542;PF08281;	sp|Q52997|Y370_RHIME	3e-62	610	Uncharacterized protein R00370	1.02174	0.640871	1.14338	-0.664632	0.160797	0.825429
PD630_LPD00833	Chr	849360	850385	1026	-	Glimmer	COG2957E	EC:3.5.3.12		GI111021357(0.0)	GI356664766(0.0)	PF04371;	sp|O86509|AGUA_STRCO	4e-99	927	Putative agmatine deiminase	0.455217	0.35001	0.609712	-0.369864	0.413696	0.78356
PD630_LPD00834	Chr	850382	851380	999	-	Glimmer	COG0388R	EC:3.5.1.53		GI111021358(0.0)	GI356664765(0.0)	PF00795;	sp|Q8VYF5|AGUB_ARATH	1e-33	363	N-carbamoylputrescine amidase	0.103951	0.344408	0.216476	1.637	0.990942	-0.646054
PD630_LPD00835	Chr	851383	852003	621	-	Glimmer	COG1309K			GI111021359(1e-141)	GI356664764(2e-148)	PF00440;	sp|Q88N29|TTGR_PSEPK	1e-09	152	Probable HTH-type transcriptional regulator ttgR	0.121008	0.659581	0.539746	2.35361	2.06911	-0.284495
PD630_LPD00836	Chr	852032	853513	1482	-	Glimmer	COG1457F			GI111021360(0.0)	GI356664763(0.0)	PF02133;	sp|P94369|YXLA_BACSU	3e-20	248	Putative purine-cytosine permease yxlA	0.0676076	0.293756	0.0489162	1.96864	-0.397533	-2.36618
PD630_LPD00838	Chr	853673	853813	141	+	Glimmer	-			-	-		-	-	-	hypothetical protein	0	0	0.382261	0	5.29374	5.29374
PD630_LPD00839	Chr	853810	855057	1248	+	Glimmer	-			-	-	PF02470;	sp|P45029|Y1085_HAEIN	2e-06	129	Putative ABC transporter-binding protein HI_1085	0	0.011857	0.366831	1.1281	5.23584	4.10775
PD630_LPD00837	Chr	853591	853704	114	-	Glimmer	COG1463Q			GI111021361(0.0)	GI356664762(0.0)		-	-	-	hypothetical protein	0.020071	0.204425	0.246385	2.83403	3.09186	0.257836
PD630_LPD00840	Chr	855301	856599	1299	+	Glimmer	COG0520E	EC:3.7.1 EC:2.8.1.7 EC:4.4.1.16		GI111021362(0.0)	GI356664761(0.0)	PF00266;	sp|O32975|CSD1_MYCLE	4e-55	548	Probable cysteine desulfurase 1	0.307323	0.489067	2.38843	0.653283	2.91807	2.26479
PD630_LPD00841	Chr	856746	857372	627	+	Glimmer	-			GI111021363(4e-140)	GI356664760(3e-143)		-	-	-	hypothetical protein	1.92426	5.5008	3.67841	1.51048	0.931221	-0.579262
PD630_LPD00842	Chr	857378	858025	648	-	Glimmer	COG1853R			GI111021364(3e-147)	GI356664759(2e-139)	PF01613;	sp|P54994|SNAC_STRPR	3e-18	227	NADH:riboflavin 5'-phosphate oxidoreductase	11.8849	41.2603	27.0871	1.79476	1.1878	-0.606964
PD630_LPD00844	Chr	858475	858615	141	+	Glimmer	COG2606S			GI111021365(1e-92)	GI356664758(1e-92)		-	-	-	hypothetical protein	8.27609	7.17445	13.1281	-0.205814	0.664996	0.87081
PD630_LPD00843	Chr	858067	858471	405	-	Glimmer	-			-	-	PF04073;	sp|P36922|EBSC_ENTFA	4e-06	118	Protein ebsC	1.14362	0.777819	0.889637	-0.550232	-0.358754	0.191478
PD630_LPD00845	Chr	858575	859666	1092	-	Glimmer	-			GI111021366(0.0)	GI356664757(0.0)		-	-	-	hypothetical protein	0	0.222299	0.173425	4.53791	4.19712	-0.340795
PD630_LPD00846	Chr	859719	860369	651	+	Glimmer	COG1309K			GI111021367(6e-149)	GI356664756(5e-152)	PF00440;	sp|P96701|YDGC_BACSU	1e-09	153	Uncharacterized HTH-type transcriptional regulator ydgC	0.848902	1.56449	1.72604	0.87432	1.01524	0.140918
PD630_LPD00847	Chr	860372	861439	1068	-	Glimmer	COG3243I	EC:2.3.1.- EC:4.1.2.37 EC:3.1.1.1		GI111021368(0.0)	GI356664755(0.0)	PF12697;	sp|P45370|PHBC_ALLVD	2e-20	247	Poly-beta-hydroxybutyrate polymerase	0.689443	0.868166	0.738651	0.328287	0.098088	-0.230199
PD630_LPD00848	Chr	861515	862834	1320	-	Glimmer	S			GI111021369(0.0)	GI356664754(0.0)		-	-	-	hypothetical protein	0.866185	0.330061	0.469285	-1.36544	-0.870353	0.495088
PD630_LPD00849	Chr	862917	863747	831	+	Glimmer	COG1024I	EC:4.2.1.17		GI111021370(0.0)	GI356664753(0.0)	PF00378;	sp|Q54SS0|ECH1_DICDI	7e-61	596	Delta(3,5)-Delta(2,4)-dienoyl-CoA isomerase, mitochondrial	3.49718	5.60498	15.2478	0.678967	2.12116	1.4422
PD630_LPD00850	Chr	863928	865562	1635	+	Glimmer	COG0477GEPR			GI111021371(0.0)	GI356664752(0.0)	PF07690;	sp|O32182|YUSP_BACSU	1e-66	648	Uncharacterized MFS-type transporter yusP	0.39322	5.8229	1.7733	3.85458	2.14491	-1.70966
PD630_LPD00851	Chr	865704	866195	492	-	Glimmer	COG0221C	EC:3.6.1.1		GI111021372(3e-115)	GI356664751(2e-116)	PF00719;	sp|P65746|IPYR_MYCTU	1e-72	693	Inorganic pyrophosphatase	3.46412	72.4177	19.7757	4.38182	2.50974	-1.87208
PD630_LPD00852	Chr	866327	867712	1386	+	Glimmer	COG2027M	EC:3.4.16.4 EC:3.4.21.-		GI111021373(0.0)	GI356664750(0.0)	PF02113;	sp|P24228|DACB_ECOLI	1e-12	183	D-alanyl-D-alanine carboxypeptidase dacB	2.78017	6.29967	5.8816	1.17721	1.07831	-0.0989053
PD630_LPD00853	Chr	867712	868758	1047	+	Glimmer	COG5282S			GI111021374(0.0)	GI356664749(0.0)	PF10103;	-	-	-	hypothetical protein	2.57384	5.20745	6.58515	1.01383	1.35189	0.338062
PD630_LPD00854	Chr	868778	869758	981	+	Glimmer	COG0037D	EC:6.3.4		GI111021375(7e-173)	GI356664748(1e-139)	PF01171;PF09179;	sp|Q0S8E7|TILS_RHOSR	1e-136	1248	tRNA(Ile)-lysidine synthase	0.529825	2.58768	1.94542	2.26666	1.85692	-0.409744
PD630_LPD00855	Chr	869763	870317	555	+	Glimmer	COG0634F	EC:2.4.2.8		GI111021376(5e-130)	GI356664747(5e-130)	PF00156;	sp|P0A5T0|HPRT_MYCTU	4e-60	586	Hypoxanthine-guanine phosphoribosyltransferase	3.00132	19.2204	10.9383	2.67492	1.86224	-0.812684
PD630_LPD00856	Chr	870333	872471	2139	-	Glimmer	COG0515RTKL	EC:2.7.11.1		GI111021377(0.0)	GI356664746(0.0)	PF00069;	sp|Q8XJL8|PKN2_CLOPE	2e-24	287	Probable serine/threonine-protein kinase CPE1738	2.5597	4.19437	5.26879	0.710285	1.0386	0.328319
PD630_LPD00857	Chr	872636	873982	1347	+	Glimmer	COG0154J	EC:3.5.1.4		GI111021378(0.0)	GI356664745(0.0)	PF01425;	sp|P63492|AMIB2_MYCTU	1e-43	449	Putative amidase AmiB2	1.82937	1.49088	3.26299	-0.293404	0.831399	1.1248
PD630_LPD00858	Chr	874209	876470	2262	+	Glimmer	COG0465O	EC:3.4.24		GI111021379(0.0)	GI356664744(0.0)	PF01434;PF00004;	sp|C0ZPK5|FTSH_RHOE4	0	3122	ATP-dependent zinc metalloprotease FtsH	10.1303	27.9184	28.8079	1.46163	1.50686	0.0452334
PD630_LPD00859	Chr	876531	877148	618	+	Glimmer	COG0302H	EC:3.5.4.16		GI111021380(1e-147)	GI356664743(4e-149)	PF01227;	sp|A4T5P2|GCH1_MYCGI	6e-91	853	GTP cyclohydrolase 1	16.8764	57.1146	58.223	1.75825	1.78597	0.0277234
PD630_LPD00860	Chr	877151	878002	852	+	Glimmer	COG0294H	EC:2.5.1.15		GI111021381(0.0)	GI356664742(0.0)	PF00809;	sp|P0C0X1|DHPS1_MYCLE	8e-87	820	Dihydropteroate synthase 1	5.74704	28.8482	18.8567	2.32558	1.71244	-0.613138
PD630_LPD00861	Chr	877983	878357	375	+	Glimmer	COG1539H	EC:4.1.2.25		GI111021382(6e-80)	-	PF02152;	sp|P0A580|FOLB_MYCTU	3e-35	369	Probable dihydroneopterin aldolase	7.35316	69.8489	40.2892	3.24605	2.45235	-0.793693
PD630_LPD00862	Chr	878366	878866	501	+	Glimmer	COG0801H	EC:2.7.6.3		GI111021383(4e-92)	GI356664741(6e-113)	PF01288;	sp|O69528|HPPK_MYCLE	6e-48	480	2-amino-4-hydroxy-6-hydroxymethyldihydropteridine pyrophosphokinase	1.49471	5.55677	6.3277	1.88736	2.07448	0.187119
PD630_LPD00863	Chr	878863	879354	492	+	Glimmer	S			GI111021384(1e-112)	GI356664740(3e-114)	PF11377;	-	-	-	hypothetical protein	0.724433	3.82552	3.08349	2.38472	2.07453	-0.310187
PD630_LPD00864	Chr	879482	880411	930	+	Glimmer	S			GI111021385(3e-166)	GI356664739(0.0)		-	-	-	hypothetical protein	9.57503	22.4044	19.8449	1.22557	1.05064	-0.174929
PD630_LPD00865	Chr	880607	881485	879	+	Glimmer	COG5495S	EC:1.1.1		GI111021386(0.0)	GI356664738(0.0)	PF10727;PF10728;	-	-	-	hypothetical protein	6.67179	14.9784	23.9441	1.16554	1.84196	0.67642
PD630_LPD00866	Chr	881491	882426	936	+	Glimmer	COG0414H	EC:6.3.2.1		GI111021387(0.0)	GI356664737(0.0)	PF02569;	sp|Q0S8D5|PANC_RHOSR	1e-154	1401	Pantothenate synthetase	4.43959	15.3527	13.1914	1.78768	1.56895	-0.218737
PD630_LPD00867	Chr	882457	882891	435	+	Glimmer	COG0853H	EC:4.1.1.11		GI111021388(8e-102)	GI356664736(9e-102)	PF02261;	sp|Q0S8D4|PAND_RHOSR	2e-78	742	Aspartate 1-decarboxylase	18.6425	69.294	54.5665	1.89357	1.54891	-0.344658
PD630_LPD00868	Chr	882895	883710	816	+	Glimmer	COG1521K	EC:2.7.1.33		GI111021389(0.0)	GI356664735(0.0)	PF03309;	sp|Q0S8D3|COAX_RHOSR	1e-154	1400	Type III pantothenate kinase	7.27387	26.3064	29.5979	1.85319	2.0232	0.170016
PD630_LPD00869	Chr	883833	884366	534	+	Glimmer	S	EC:1.13.11.20		GI111021390(2e-124)	GI356664734(1e-124)	PF05995;	-	-	-	hypothetical protein	2.12452	5.02115	7.20423	1.23698	1.75693	0.519959
PD630_LPD00870	Chr	884363	884785	423	+	Glimmer	COG0607P	EC:2.8.1.1		GI111021391(7e-99)	GI356664733(6e-99)	PF00581;	-	-	-	hypothetical protein	0.710599	1.10112	1.56842	0.624747	1.13121	0.506464
PD630_LPD00871	Chr	884800	884964	165	+	Glimmer	-			-	GI356664732(2e-24)		-	-	-	hypothetical protein	0.332084	1.42866	1.56737	2.0723	2.2051	0.132792
PD630_LPD00872	Chr	884999	886510	1512	+	Glimmer	COG1190J	EC:6.1.1.6		GI111021392(0.0)	GI356664731(0.0)	PF00152;PF01336;	sp|A4T5M9|SYK_MYCGI	0	2008	Lysyl-tRNA synthetase	3.67846	61.7308	16.4486	4.06513	2.15775	-1.90738
PD630_LPD00873	Chr	886649	886999	351	+	Glimmer	S			GI111021393(1e-78)	GI356664730(1e-78)	PF11774;	sp|P24094|LSR2_MYCLE	5e-28	307	Protein lsr2	26.5458	169.751	62.4815	2.67641	1.23464	-1.44177
PD630_LPD00874	Chr	887100	888035	936	+	Glimmer	COG1075R	EC:3.1.1.3		GI111021394(0.0)	GI356664729(0.0)	PF01674;	sp|Q79F14|ESTB_BACSU	3e-09	152	Extracellular esterase estB	3.71815	14.8408	4.25935	1.994	0.195556	-1.79845
PD630_LPD00876	Chr	888704	891178	2475	+	Glimmer	-			-	-	PF07724;PF02861;PF02861;PF10431;PF00004;PF02151;	sp|P24428|CLPC_MYCLE	0	3828	Probable ATP-dependent Clp protease ATP-binding subunit	174.39	284.435	299.792	0.705749	0.781606	0.075857
PD630_LPD00875	Chr	888482	888715	234	-	Glimmer	COG0542O			GI111021395(0.0)	GI356664727(0.0)		-	-	-	hypothetical protein	83.4165	160.293	115.633	0.942228	0.471101	-0.471127
PD630_LPD00877	Chr	891248	891829	582	-	Glimmer	S			GI111021396(2e-128)	GI356664726(5e-138)	PF11716;	sp|O53801|Y738_MYCTU	2e-13	184	Uncharacterized protein Rv0738/MT0763	0.242094	0.635413	0.314199	1.35626	0.362919	-0.993344
PD630_LPD00878	Chr	891891	892841	951	+	Glimmer	COG2378K			GI111021397(0.0)	GI356664725(0.0)	PF08279;	sp|O34920|YOBV_BACSU	5e-18	227	Uncharacterized HTH-type transcriptional regulator yobV	0.247479	0.5949	0.178153	1.23224	-0.452546	-1.68479
PD630_LPD00879	Chr	892941	893318	378	+	Glimmer	COG1764O			GI111021398(9e-85)	GI356664724(2e-85)	PF02566;	sp|P0C0L3|OSMC_SHIFL	9e-18	218	Peroxiredoxin osmC	5.7265	19.3402	16.4685	1.75411	1.52234	-0.231764
PD630_LPD00880	Chr	893329	893664	336	-	Glimmer	-			GI111021399(1e-77)	GI356664723(5e-79)		sp|O66186|SCNB_THITI	6e-09	142	Thiocyanate hydrolase subunit beta	12.178	52.0429	42.3596	2.09452	1.79757	-0.29695
PD630_LPD00881	Chr	893661	894350	690	-	Glimmer	S	EC:4.2.1.84		GI111021400(1e-170)	GI356664722(2e-172)	PF02979;	sp|O66188|SCNC_THITI	2e-75	721	Thiocyanate hydrolase subunit gamma	6.97459	4.03858	6.16865	-0.78676	-0.176884	0.609876
PD630_LPD00882	Chr	894347	894646	300	-	Glimmer	-			GI111021401(5e-67)	GI356664721(1e-67)	PF02211;	sp|O66187|SCNA_THITI	3e-15	197	Thiocyanate hydrolase subunit alpha	6.50742	1.28843	3.98852	-2.32753	-0.704835	1.6227
PD630_LPD00884	Chr	895110	895304	195	-	Glimmer	-			GI111021402(2e-106)	GI356664723(1e-21)	PF09489;	-	-	-	hypothetical protein	11.6252	3.0575	1.53918	-1.92336	-2.90891	-0.985558
PD630_LPD00883	Chr	894643	895086	444	-	Glimmer	-	EC:3.5.5		GI111021403(1e-38)	GI356664720(2e-39)	PF02211;	sp|O66186|SCNB_THITI	6e-31	333	Thiocyanate hydrolase subunit beta	9.22731	2.00963	4.28781	-2.19338	-1.10387	1.08951
PD630_LPD00885	Chr	895541	896206	666	+	Glimmer	COG2761Q	EC:2.5.1.18		GI111021404(8e-154)	GI356664719(2e-159)	PF01323;	sp|P39598|YWBO_BACSU	3e-11	167	Uncharacterized protein ywbO	0.96612	0.426243	0.793134	-1.16193	-0.281418	0.880509
PD630_LPD00886	Chr	896203	896658	456	-	Glimmer	-			GI111021405(7e-88)	GI356664718(3e-102)		-	-	-	hypothetical protein	0.659174	0.387162	0.411734	-0.752653	-0.666047	0.086606
PD630_LPD00887	Chr	896801	897742	942	+	Glimmer	S			GI111021406(0.0)	GI356664717(0.0)		-	-	-	hypothetical protein	6.30758	5.39851	5.47478	-0.224141	-0.203938	0.0202035
PD630_LPD00888	Chr	897759	898553	795	-	Glimmer	-			GI111021407(3e-161)	GI356664716(0.0)	PF09490;	-	-	-	hypothetical protein	9.03811	13.6678	9.1889	0.596153	0.0238455	-0.572307
PD630_LPD00889	Chr	898544	898738	195	-	Glimmer	-			GI111021403(7e-18)	GI356664715(4e-41)		-	-	-	hypothetical protein	14.0818	25.0638	14.9374	0.831326	0.0850337	-0.746292
PD630_LPD00890	Chr	898946	899260	315	-	Glimmer	COG2329R	EC:1.14.99.3		GI111021408(3e-69)	GI356664714(1e-70)	PF03992;	sp|P38049|YHGC_BACSU	8e-09	141	Uncharacterized protein yhgC	7.69516	19.2097	14.95	1.31869	0.957213	-0.361474
PD630_LPD00891	Chr	899311	900048	738	+	Glimmer	COG0596R	EC:3.1.1.3		GI111021409(2e-173)	GI356664713(2e-180)	PF12697;	sp|P23974|YTXM_BACSU	1e-12	179	Putative esterase ytxM	2.18779	6.03628	4.77023	1.45999	1.12102	-0.338968
PD630_LPD00892	Chr	900061	900966	906	-	Glimmer	COG1194L	EC:3.2.2.21 EC:3.2.2.-		GI111021420(0.0)	GI356664712(0.0)	PF00730;PF00633;	sp|Q9UIF7|MUTYH_HUMAN	2e-33	359	A/G-specific adenine DNA glycosylase	0.478647	2.59264	2.19053	2.41311	2.17099	-0.242124
PD630_LPD00893	Chr	901100	901666	567	+	Glimmer	COG0288P	EC:4.2.1.1		GI111021421(2e-132)	GI356664711(2e-132)	PF00484;	sp|A0R566|CYNT_MYCS2	3e-69	665	Carbonic anhydrase	6.6303	33.0204	22.6347	2.31447	1.76985	-0.544624
PD630_LPD00894	Chr	901726	902487	762	+	Glimmer	S			GI111021422(2e-129)	GI356664710(2e-172)		-	-	-	hypothetical protein	9.20284	32.2217	25.1331	1.80676	1.44844	-0.358319
PD630_LPD00895	Chr	902480	903442	963	-	Glimmer	COG0252EJ	EC:3.5.1.1		GI111021423(0.0)	GI356664709(0.0)	PF00710;	sp|Q9X7E6|ASPG_MYCLE	2e-41	430	Probable L-asparaginase	11.4828	28.6393	18.6147	1.31777	0.696487	-0.621284
PD630_LPD00896	Chr	903457	904902	1446	-	Glimmer	COG1113E			GI111021424(0.0)	GI356664708(0.0)	PF00324;	sp|P77610|ANSP_ECOLI	1e-160	1459	L-asparagine permease	0.465547	1.46026	0.793414	1.62841	0.756554	-0.871853
PD630_LPD00897	Chr	904899	906347	1449	-	Glimmer	COG1027E	EC:4.3.1.1		GI111021425(0.0)	GI356664707(0.0)	PF00206;PF10415;	sp|Q9HTD7|ASPA_PSEAE	1e-152	1389	Aspartate ammonia-lyase	0.32809	0.674965	0.342904	1.01863	0.0618703	-0.956755
PD630_LPD00898	Chr	906324	906536	213	+	Glimmer	-			-	GI356664706(1e-46)		-	-	-	hypothetical protein	4.17967	10.5067	1.46846	1.32777	-1.50274	-2.83051
PD630_LPD00899	Chr	906533	907288	756	+	Glimmer	COG2186K			GI111021426(1e-172)	GI356664705(3e-176)	PF07729;PF00392;	sp|P0ACL4|EXUR_SHIFL	6e-15	199	Exu regulon transcriptional regulator	12.3324	14.959	14.9731	0.27835	0.279707	0.0013573
PD630_LPD00900	Chr	907304	908389	1086	-	Glimmer	COG1623R			GI111021427(0.0)	GI356664704(0.0)	PF10635;PF02457;	sp|A5U8R1|DISA_MYCTA	1e-140	1280	DNA integrity scanning protein DisA	3.73125	12.2401	8.42626	1.71121	1.17308	-0.538121
PD630_LPD00901	Chr	908493	909038	546	+	Glimmer	-			GI111021428(7e-97)	GI356664703(1e-129)	PF03061;	sp|A1A4L1|THEM4_BOVIN	4e-10	155	Thioesterase superfamily member 4	0.518023	4.09753	2.52715	2.9596	2.26454	-0.69506
PD630_LPD00902	Chr	909059	910345	1287	-	Glimmer	COG1066O			GI111021429(0.0)	GI356664702(0.0)	PF06745;PF05362;	sp|P65953|RADA_MYCTU	1e-129	1190	DNA repair protein RadA homolog	0.860417	8.44154	2.75658	3.27944	1.66832	-1.61111
PD630_LPD00903	Chr	910488	911120	633	-	Glimmer	S			GI111021430(9e-125)	GI356664701(5e-148)		sp|P65308|LPQE_MYCTU	4e-14	191	Putative lipoprotein lpqE	4.08656	55.7147	15.3533	3.76583	1.90701	-1.85883
PD630_LPD00904	Chr	911384	911872	489	+	Glimmer	COG1329K		yes	GI111021431(3e-115)	GI356664700(3e-115)	PF02559;	sp|P96659|YDEB_BACSU	4e-24	275	Uncharacterized protein ydeB	90.9026	224.603	144.023	1.30489	0.66385	-0.641037
PD630_LPD00905	Chr	911951	912571	621	+	Glimmer	COG1211I	EC:2.7.7.60		GI111021432(4e-136)	GI356664699(5e-141)	PF01128;	sp|Q0S890|ISPD_RHOSR	1e-106	982	2-C-methyl-D-erythritol 4-phosphate cytidylyltransferase	28.42	80.0737	45.9092	1.49409	0.691683	-0.802411
PD630_LPD00906	Chr	912571	913047	477	+	Glimmer	COG0245I	EC:4.6.1.12		GI111021433(7e-108)	GI356664698(4e-110)	PF02542;	sp|C1BAC3|ISPF_RHOOB	1e-84	797	2-C-methyl-D-erythritol 2,4-cyclodiphosphate synthase	1.99767	12.5546	5.6326	2.64576	1.49084	-1.15493
PD630_LPD00907	Chr	913059	914453	1395	+	Glimmer	COG0215J	EC:6.1.1.16		GI111021434(0.0)	GI356664697(0.0)	PF01406;PF09190;	sp|Q0S888|SYC_RHOSR	0	2440	Cysteinyl-tRNA synthetase	3.60915	40.3851	19.5661	3.48046	2.43537	-1.04509
PD630_LPD00908	Chr	914904	915422	519	+	Glimmer	COG0566J	EC:2.1.1.66 EC:2.1.1.34		GI111021435(4e-119)	GI356664696(4e-119)	PF00588;	sp|A1TG08|Y5337_MYCVP	2e-76	726	Uncharacterized tRNA/rRNA methyltransferase Mvan_5337	2.01901	8.44229	4.447	2.05857	1.1353	-0.923271
PD630_LPD00909	Chr	915598	916794	1197	+	Glimmer	COG3239I	EC:1.14.19.3		GI111021436(0.0)	GI356664695(0.0)	PF00487;	sp|Q7D5W1|DESA3_MYCTU	1e-136	1248	Stearoyl-CoA 9-desaturase	6.77092	8.59718	13.3936	0.34406	0.983067	0.639007
PD630_LPD00910	Chr	916799	917698	900	-	Glimmer	COG1984E			GI111021437(0.0)	GI356664694(0.0)	PF02626;	sp|P75745|YBGK_ECOLI	1e-39	413	Uncharacterized protein ybgK	1.68846	0.744896	1.46843	-1.16988	-0.200163	0.969716
PD630_LPD00911	Chr	917738	918835	1098	-	Glimmer	COG0686E	EC:1.4.1.1 EC:1.5.1.7		GI111021438(0.0)	GI356661257(9e-169)	PF05222;PF01262;	sp|P30234|DHA_MYCTU	1e-144	1319	Alanine dehydrogenase	0.429644	0.375174	0.326779	-0.190826	-0.384531	-0.193705
PD630_LPD00912	Chr	919038	920657	1620	-	Glimmer	COG2508TQ			GI111021439(0.0)	GI356664691(0.0)	PF07905;	sp|O32138|PUCR_BACSU	8e-18	228	Purine catabolism regulatory protein	0.917096	2.01075	2.10548	1.1241	1.19019	0.0660967
PD630_LPD00913	Chr	921622	923718	2097	+	Glimmer	COG0160E	EC:2.6.1 EC:1.2.1.18 EC:1.2.1.27		GI111021441(0.0)	GI356664689(0.0)	PF00202;PF00171;	sp|A4IPB2|IOLA1_GEOTN	4e-65	637	Methylmalonate semialdehyde dehydrogenase [acylating] 1	0.0995414	0.0998159	0.165471	0.00361054	0.679757	0.676146
PD630_LPD00914	Chr	923848	927129	3282	+	Glimmer	COG2902E	EC:1.4.1.2		GI111021442(0.0)	GI356664688(0.0)	PF05088;	sp|Q9HZE0|DHE2_PSEAE	0	2131	NAD-specific glutamate dehydrogenase	0.229759	0.544646	0.391385	1.20999	0.743404	-0.466581
PD630_LPD00915	Chr	927195	928688	1494	-	Glimmer	COG0531E			GI111025418(2e-111)	GI356664687(0.0)		sp|O32257|YVBW_BACSU	3e-06	128	Uncharacterized amino acid permease YvbW	0.442556	0.974679	1.72694	1.12156	1.94038	0.818822
PD630_LPD00916	Chr	928943	929404	462	+	Glimmer	COG1522K			GI111025416(2e-39)	GI356664686(4e-110)	PF01037;	sp|O57880|REG3_PYRHO	2e-20	242	Uncharacterized HTH-type transcriptional regulator PH0140	0.835857	5.8536	1.58412	2.7933	0.914271	-1.87903
PD630_LPD00918	Chr	929716	930108	393	+	Glimmer	COG1012C			GI111022351(2e-49)	GI356664685(7e-77)		sp|O94562|YGD3_SCHPO	5e-06	117	Uncharacterized aminotransferase C1771.03c	0.774862	3.65068	1.04285	2.2216	0.423795	-1.79781
PD630_LPD00917	Chr	929407	929736	330	-	Glimmer	COG0161H	EC:1.2.1.19		GI111022352(1e-59)	GI356664684(4e-62)	PF00171;	sp|Q8ZPC9|ABDH_SALTY	1e-20	244	Gamma-aminobutyraldehyde dehydrogenase	0.169965	0.99034	0.165809	2.4747	-0.0337072	-2.50841
PD630_LPD00919	Chr	930398	931234	837	+	Glimmer	COG0726G	EC:3.5.1		GI111020197(4e-37)	GI356664683(0.0)	PF01522;	sp|O13842|CDA1_SCHPO	6e-10	157	Chitin deacetylase 1	0.0299267	0.115051	0.0934237	1.64709	1.37314	-0.273952
PD630_LPD00920	Chr	931231	932736	1506	+	Glimmer	S	EC:2.3.1.164		GI111020832(7e-41)	GI356664682(0.0)	PF03417;PF12681;	sp|P15802|AAAA_PENCH	9e-18	227	Acyl-coenzyme A:6-aminopenicillanic-acid-acyltransferase 40 kDa form	0.0332651	0.928502	0.532208	4.43909	3.64757	-0.791515
PD630_LPD00921	Chr	932733	933503	771	+	Glimmer	COG1028IQR	EC:1.1.1.100		GI111017392(3e-38)	GI356664681(2e-176)	PF00106;	sp|P0AEK3|FABG_SHIFL	2e-34	367	3-oxoacyl-[acyl-carrier-protein] reductase FabG	0.0974654	0.0346944	0.0359199	-1.26571	-1.22668	0.0390262
PD630_LPD00922	Chr	933523	934548	1026	+	Glimmer	COG4638PR			GI111021510(1e-14)	GI356664680(0.0)	PF00355;	sp|Q9ZWM5|CAO_CHLRE	4e-16	211	Chlorophyllide a oxygenase, chloroplastic	0	0.0514913	0.0516033	2.62038	2.62301	0.00262461
PD630_LPD00923	Chr	934529	935482	954	+	Glimmer	COG1018C		yes	GI111024823(2e-94)	GI356664679(0.0)	PF00111;PF00175;	sp|O05617|VANB_PSEUH	8e-57	562	Vanillate O-demethylase oxidoreductase	0.163556	0.360304	0.496065	1.09331	1.54393	0.450615
PD630_LPD00924	Chr	935504	936127	624	-	Glimmer	COG2049E			GI111021443(2e-136)	GI356664678(3e-145)	PF02682;	sp|P0AAV4|YBGJ_ECOLI	6e-29	318	Uncharacterized protein ybgJ	1.45766	1.64665	1.50637	0.174757	0.0471095	-0.127647
PD630_LPD00925	Chr	936124	936882	759	-	Glimmer	COG1540R			GI111021444(1e-166)	GI356664677(0.0)	PF03746;	sp|Q9CCW2|Y333_MYCLE	6e-89	837	UPF0271 protein ML0333	1.1207	1.29033	2.56112	0.201668	1.18519	0.983519
PD630_LPD00926	Chr	937008	938156	1149	+	Glimmer	-			GI111021445(4e-176)	GI356664676(0.0)		-	-	-	hypothetical protein	0.168044	0.492966	0.659641	1.49822	1.91115	0.412925
PD630_LPD00927	Chr	938153	938914	762	+	Glimmer	-			GI111021446(2e-162)	GI356664675(0.0)		-	-	-	hypothetical protein	0.230105	0.821877	0.336718	1.7927	0.530096	-1.26261
PD630_LPD00928	Chr	938978	939391	414	+	Glimmer	-		yes	GI111021447(4e-73)	GI356664674(3e-97)		-	-	-	hypothetical protein	0.423527	8.08378	3.51884	4.22262	3.025	-1.19762
PD630_LPD00929	Chr	939685	939924	240	+	Glimmer	-		yes	GI111021448(3e-50)	GI356664673(3e-52)	PF12079;	-	-	-	hypothetical protein	0.300061	3.34925	1.1675	3.43751	1.92511	-1.51241
PD630_LPD00930	Chr	939931	940824	894	-	Glimmer	COG1108P			GI111021449(0.0)	GI356664672(0.0)	PF00950;	sp|P31309|P29K_STRPA	8e-24	277	29 kDa membrane protein in fimA 5'region	0.581969	5.5784	2.71421	3.23884	2.20225	-1.0366
PD630_LPD00931	Chr	940821	941699	879	-	Glimmer	COG1121P	EC:3.6.3.-		GI111021450(0.0)	GI356664671(0.0)	PF00005;	sp|Q4KKK4|ZNUC_PSEF5	5e-30	330	Zinc import ATP-binding protein ZnuC	0.429825	5.00904	1.85657	3.51241	2.08539	-1.42702
PD630_LPD00932	Chr	941713	942669	957	-	Glimmer	COG0803P			GI111021451(0.0)	GI356664670(0.0)	PF01297;	sp|P0A4G3|MTSA_STRR6	2e-16	212	Manganese ABC transporter substrate-binding lipoprotein	0.318997	3.04704	1.8342	3.21599	2.48685	-0.729142
PD630_LPD00933	Chr	942808	943896	1089	+	Glimmer	COG1609K			GI111021452(0.0)	GI356664669(0.0)	PF00532;PF00356;	sp|A7MFD3|PURR_ENTS8	2e-28	317	HTH-type transcriptional repressor purR	1.18889	4.98634	5.31506	2.05917	2.1511	0.0919261
PD630_LPD00934	Chr	943916	945349	1434	-	Glimmer	COG3387G	EC:3.2.1.3		GI111021453(0.0)	GI356664668(0.0)	PF00723;	sp|Q10211|YAY3_SCHPO	2e-53	534	Uncharacterized protein C4H3.03c	3.13835	9.26529	12.1351	1.55879	1.94771	0.388914
PD630_LPD00935	Chr	945346	946359	1014	-	Glimmer	COG1877G	EC:3.1.3.12		GI111021453(0.0)	GI356664668(0.0)	PF02358;	sp|P31678|OTSB_ECOLI	2e-15	205	Trehalose-phosphate phosphatase	2.25053	5.9619	5.6379	1.40153	1.32106	-0.0804745
PD630_LPD00936	Chr	946524	947162	639	-	Glimmer	COG1309K			GI111021454(2e-151)	GI356664667(9e-152)	PF00440;	sp|Q0S868|KSTR_RHOSR	1e-117	1083	HTH-type transcriptional repressor KstR	0.574112	6.1599	5.41559	3.40093	3.21546	-0.185466
PD630_LPD00938	Chr	947416	949422	2007	+	Glimmer	-			-	-	PF00441;PF00441;PF02770;PF02771;	sp|P34275|IVD_CAEEL	1e-20	253	Probable acyl coa dehydrogenase 6	0.513939	5.32201	2.7213	3.34721	2.38211	-0.965095
PD630_LPD00937	Chr	947218	947349	132	-	Glimmer	COG1960I		yes	GI111021455(0.0)	GI356664666(0.0)		-	-	-	hypothetical protein	0.292255	1.12805	0.40321	1.91273	0.451112	-1.46162
PD630_LPD00939	Chr	949505	950545	1041	+	Glimmer	COG1960I	EC:1.3.3.6		GI111021456(0.0)	GI356664665(0.0)	PF00441;PF02771;	sp|P63427|ACDP_MYCTU	6e-09	149	Probable acyl-CoA dehydrogenase fadE25	0.359928	0.594538	0.382621	0.708587	0.0858926	-0.622695
PD630_LPD00940	Chr	950530	951681	1152	+	Glimmer	COG1960I	EC:1.3.99.13		GI111021457(0.0)	GI356664664(0.0)	PF02771;PF02770;PF00441;	sp|P51174|ACADL_MOUSE	1e-30	337	Long-chain specific acyl-CoA dehydrogenase, mitochondrial	0.467487	1.2205	0.894082	1.36571	0.920992	-0.444718
PD630_LPD00941	Chr	951696	952706	1011	+	Glimmer	COG1545R			GI111021458(0.0)	GI356664663(0.0)	PF01796;	sp|Q58947|Y1552_METJA	7e-09	149	Uncharacterized protein MJ1552	0.381964	0.938279	0.293669	1.27459	-0.368225	-1.64281
PD630_LPD00942	Chr	952676	953125	450	+	Glimmer	S			GI111021459(2e-94)	GI356664662(2e-88)		-	-	-	hypothetical protein	0.335141	1.00236	0.373782	1.55246	0.153101	-1.39936
PD630_LPD00943	Chr	953122	954291	1170	+	Glimmer	COG0183I			GI111021460(0.0)	GI356664661(0.0)		sp|O26884|Y793_METTH	3e-32	351	Uncharacterized protein MTH_793	0.374213	0.939372	0.484893	1.30507	0.365213	-0.939856
PD630_LPD00944	Chr	954263	955372	1110	-	Glimmer	COG2072P			GI111021466(0.0)	GI356664660(0.0)	PF00743;	sp|Q5L2G3|CZCO_GEOKA	3e-60	592	Uncharacterized oxidoreductase CzcO-like	0.112832	0.319908	0.61127	1.42538	2.33854	0.913155
PD630_LPD00945	Chr	955483	957123	1641	-	Glimmer	COG2197TK			GI111021467(0.0)	GI356664659(0.0)	PF00196;	sp|O32197|LIAR_BACSU	5e-09	152	Transcriptional regulatory protein liaR	0.596577	0.246955	1.65216	-1.23917	1.45429	2.69347
PD630_LPD00946	Chr	957275	958231	957	+	Glimmer	COG1131V	EC:3.6.3		GI111021468(0.0)	GI356664658(0.0)	PF00005;	sp|P32010|DRRA_STRPE	5e-70	676	Daunorubicin/doxorubicin resistance ATP-binding protein DrrA	3.20851	1.24104	3.54158	-1.36327	0.142068	1.50533
PD630_LPD00947	Chr	958228	959046	819	+	Glimmer	COG0842V			GI111021469(0.0)	GI356664657(0.0)	PF01061;	sp|P32011|DRRB_STRPE	1e-31	343	Daunorubicin/doxorubicin resistance ABC transporter permease protein drrB	8.48589	4.71299	8.58894	-0.847065	0.0173941	0.86446
PD630_LPD00948	Chr	959056	959520	465	-	Glimmer	COG5485R			GI111021470(2e-94)	GI356664656(1e-112)	PF07366;	-	-	-	hypothetical protein	26.429	13.8953	31.5235	-0.927031	0.254218	1.18125
PD630_LPD00949	Chr	959589	960170	582	-	Glimmer	COG2068R	EC:2.7.7		GI111021471(2e-122)	GI356664655(1e-131)	PF12804;	-	-	-	hypothetical protein	1.28848	1.06458	2.69273	-0.273052	1.0576	1.33065
PD630_LPD00950	Chr	960206	961198	993	-	Glimmer	COG3491R	EC:1.14.11.4		GI111021472(1e-107)	GI356664654(0.0)	PF03171;	sp|Q7LL04|YQK1_SCHPO	9e-28	311	UPF0676 protein C1494.01	0.0178678	0.0511821	0.0393734	1.13451	0.825133	-0.309376
PD630_LPD00951	Chr	961443	962387	945	+	Glimmer	COG0596R	EC:3.1.1		GI111021473(0.0)	GI356664653(0.0)	PF12697;	sp|Q59695|ACOC_PSEPU	2e-16	213	Dihydrolipoyllysine-residue acetyltransferase component of acetoin cleaving system	2.52308	4.28521	8.43671	0.761834	1.73749	0.975661
PD630_LPD00952	Chr	962384	963283	900	-	Glimmer	COG0583K			GI111021474(0.0)	GI356664652(0.0)	PF00126;PF03466;	sp|P52666|BUDR_RAOTE	1e-19	240	HTH-type transcriptional regulator BudR	1.0866	0.566196	2.3151	-0.928406	1.08425	2.01266
PD630_LPD00953	Chr	963438	964742	1305	+	Glimmer	COG1252C	EC:1.6.99.3		GI111021475(0.0)	GI356664651(0.0)	PF07992;	sp|O14121|NDH1_SCHPO	2e-36	388	Probable NADH-ubiquinone oxidoreductase C3A11.07, mitochondrial	64.9976	8.39711	206.889	-2.95093	1.67025	4.62117
PD630_LPD00954	Chr	964752	965216	465	+	Glimmer	COG4119LR	EC:3.6.1		GI111021476(1e-105)	GI356664650(1e-109)	PF00293;	-	-	-	hypothetical protein	95.1331	26.4718	595.05	-1.8451	2.64486	4.48996
PD630_LPD00955	Chr	965249	967960	2712	-	Glimmer	COG1529C			GI111021478(0.0)	GI356664649(0.0)	PF02738;PF01315;PF01799;PF00111;	sp|Q46814|XDHD_ECOLI	1e-120	1110	Probable hypoxanthine oxidase XdhD	2.10412	1.44288	9.87326	-0.541141	2.22493	2.76607
PD630_LPD00956	Chr	967957	968766	810	-	Glimmer	COG4630F			GI111021479(0.0)	GI356664648(0.0)	PF00941;	-	-	-	hypothetical protein	0.700305	1.16286	1.70198	0.723516	1.26916	0.545641
PD630_LPD00957	Chr	968771	970168	1398	-	Glimmer	COG0402FR	EC:3.5.4		GI111021480(0.0)	GI356664647(0.0)	PF01979;	sp|P95442|ATZB_PSESD	1e-65	640	Hydroxydechloroatrazine ethylaminohydrolase	0.783889	0.236066	0.86581	-1.68989	0.141681	1.83157
PD630_LPD00958	Chr	970138	971049	912	-	Glimmer	COG3648Q	EC:1.7.3.3		GI111021481(0.0)	GI356664646(0.0)	PF01014;PF01014;	sp|D0VWQ1|URIC_ARTGO	2e-80	764	Uricase	1.41619	0.474787	0.807839	-1.55675	-0.802282	0.754466
PD630_LPD00959	Chr	971053	971382	330	-	Glimmer	COG2351R	EC:3.5.2.17		GI111021482(2e-68)	GI356664645(7e-76)	PF00576;	sp|Q06S87|HIUH_DANRE	1e-19	234	5-hydroxyisourate hydrolase	0.352641	0.185422	0.483786	-0.891951	0.445342	1.33729
PD630_LPD00960	Chr	971382	971894	513	-	Glimmer	COG3195S	EC:4.1.1.n1 EC:3.5.2.17 EC:4.1.1.-		GI111021483(3e-113)	GI356664644(1e-121)	PF09349;	sp|Q9LVM5|TTHL_ARATH	7e-15	196	Uric acid degradation bifunctional protein TTL	1.01419	0.290698	0.957439	-1.7681	-0.082244	1.68586
PD630_LPD00961	Chr	971939	973264	1326	-	Glimmer	COG0402FR	EC:3.5.4		GI111021484(0.0)	GI356664643(0.0)	PF01979;	sp|O27549|MTAD_METTH	2e-46	474	5-methylthioadenosine/S-adenosylhomocysteine deaminase	0.0436839	0.0701012	0.0992065	0.577333	1.0245	0.447163
PD630_LPD00962	Chr	973379	974146	768	-	Glimmer	COG0596R	EC:3.1.1.3		GI111021485(5e-149)	GI356664642(0.0)	PF12697;	sp|Q9FVW3|Y1399_ARATH	7e-13	181	Probable esterase At1g33990	0	0	0.17818	0	4.23404	4.23404
PD630_LPD00963	Chr	974143	975207	1065	-	Glimmer	COG3491R	EC:1.14.11.11 EC:1.14.11.4		GI111021486(0.0)	GI356664641(0.0)	PF03171;	sp|Q54RA4|Y3291_DICDI	1e-25	294	Probable iron/ascorbate oxidoreductase DDB_G0283291	0.0235198	0.120561	0.312048	1.96163	3.26419	1.30256
PD630_LPD00965	Chr	976505	976621	117	+	Glimmer	COG2233F			GI111021487(0.0)	GI356664640(0.0)		-	-	-	hypothetical protein	0	0.0695647	0.076073	2.99213	3.10556	0.113432
PD630_LPD00964	Chr	975188	976504	1317	-	Glimmer	-			-	-	PF00860;	sp|Q46821|YGFU_ECOLI	7e-79	753	Putative purine permease ygfU	0.214091	0.274353	1.31579	0.343599	2.5647	2.2211
PD630_LPD00966	Chr	976712	977275	564	+	Glimmer	COG1396K	EC:2.7.1.22 EC:2.7.7.1		GI111021488(6e-132)	GI356664639(1e-136)	PF07883;PF12844;	sp|P0A9U7|PUUR_SHIFL	3e-07	130	HTH-type transcriptional regulator puuR	0.0444124	0.331996	0.573353	2.65197	3.42236	0.770391
PD630_LPD00967	Chr	977279	978007	729	-	Glimmer	COG4126E	EC:4.1.1.76 EC:5.1.1.3		GI111021489(1e-168)	GI356664638(2e-173)	PF01177;	sp|Q00924|HYUE_PSESN	1e-58	576	Hydantoin racemase	1.08449	0.237589	0.670401	-2.14425	-0.685808	1.45844
PD630_LPD00968	Chr	978020	979558	1539	-	Glimmer	COG1953FH			GI111021490(0.0)	GI356664637(0.0)	PF02133;	sp|P94575|ALLP_BACSU	7e-70	676	Probable allantoin permease	0.774801	0.673949	1.00004	-0.198437	0.364021	0.562458
PD630_LPD00969	Chr	979738	980430	693	-	Glimmer	COG1802K			GI111021491(2e-150)	GI356664636(3e-167)	PF07729;PF00392;	sp|O05494|YDHC_BACSU	1e-09	152	Uncharacterized HTH-type transcriptional regulator ydhC	2.01961	3.91784	6.72375	0.952532	1.73021	0.777675
PD630_LPD00970	Chr	980462	981394	933	-	Glimmer	COG0726G	EC:3.5.1		GI111021492(0.0)	GI356664635(0.0)	PF01522;	sp|O13842|CDA1_SCHPO	3e-70	677	Chitin deacetylase 1	1.5124	3.70456	3.22978	1.28684	1.08954	-0.197298
PD630_LPD00971	Chr	981391	981534	144	-	Glimmer	-			-	-		-	-	-	hypothetical protein	0	0.863783	0.656155	6.4492	6.05779	-0.391416
PD630_LPD00972	Chr	981621	982868	1248	-	Glimmer	-	EC:4.1.2		GI111021493(0.0)	GI356664634(0.0)	PF03328;	-	-	-	hypothetical protein	0.897341	2.28779	1.4411	1.34053	0.677435	-0.663096
PD630_LPD00974	Chr	983569	984402	834	+	Glimmer	COG3226S			GI111021494(2e-119)	GI356664633(1e-132)	PF03969;	sp|P64612|YHCM_ECOLI	9e-35	370	Uncharacterized protein YhcM	0.240644	0.47643	0.358734	0.956593	0.556941	-0.399652
PD630_LPD00973	Chr	982930	983508	579	-	Glimmer	COG1485R			GI111021495(8e-153)	GI356664632(0.0)	PF00440;	-	-	-	hypothetical protein	0.805921	5.18791	5.6793	2.67143	2.80175	0.13032
PD630_LPD00975	Chr	984547	985863	1317	-	Glimmer	COG1350R	EC:4.2.1.20		GI111021496(0.0)	GI356664631(0.0)	PF00291;	sp|Q9WZ09|TRPB2_THEMA	1e-143	1306	Tryptophan synthase beta chain 2	1.21487	1.9798	2.48629	0.699999	1.02716	0.32716
PD630_LPD00976	Chr	985979	986953	975	+	Glimmer	S			GI111021497(0.0)	GI356664630(0.0)		-	-	-	hypothetical protein	1.19944	0.262007	1.25188	-2.15263	0.0612335	2.21386
PD630_LPD00977	Chr	986935	987417	483	+	Glimmer	S			GI111021498(4e-98)	GI356664629(7e-110)		-	-	-	hypothetical protein	0.159903	0.0664581	0.129011	-1.15197	-0.289518	0.862453
PD630_LPD00978	Chr	987414	988370	957	+	Glimmer	COG0714R	EC:6.6.1.1		GI111021499(0.0)	GI356664628(0.0)	PF07726;	sp|P94474|YEAC_BACSU	4e-75	720	Uncharacterized protein yeaC	0.725241	0.213129	0.2247	-1.72034	-1.6474	0.0729419
PD630_LPD00979	Chr	988367	989590	1224	+	Glimmer	COG1721R			GI111021500(0.0)	GI356664627(0.0)	PF01882;	-	-	-	hypothetical protein	0.45491	0.0262249	0.140082	-3.6819	-1.6312	2.0507
PD630_LPD00980	Chr	989602	989919	318	+	Glimmer	-			GI111021501(1e-20)	GI356664626(8e-63)		-	-	-	hypothetical protein	2.07754	0.0893749	0.432883	-4.39278	-2.2368	2.15597
PD630_LPD00981	Chr	989898	990398	501	-	Glimmer	COG0791M			GI111021502(8e-116)	GI356664625(8e-116)	PF00877;	sp|P67474|Y2213_MYCBO	1e-21	253	Uncharacterized protein Mb2213c	4.18518	0.988419	0.892577	-2.07102	-2.21661	-0.145596
PD630_LPD00982	Chr	990597	991463	867	-	Glimmer	COG2030I			GI111021503(0.0)	GI356664624(0.0)	PF01575;	sp|P51659|DHB4_HUMAN	4e-44	452	Peroxisomal multifunctional enzyme type 2	0.199228	0.248751	0.278089	0.306485	0.461435	0.15495
PD630_LPD00983	Chr	991453	993288	1836	-	Glimmer	COG1053C	EC:1.3.99.4	yes	GI111021504(0.0)	GI356664623(0.0)	PF00890;	sp|Q7D5C1|3O1D2_MYCTU	0	2029	3-oxosteroid 1-dehydrogenase	0.013643	0.106903	0.124221	2.30582	2.50513	0.199304
PD630_LPD00984	Chr	993319	994104	786	+	Glimmer	COG3971Q	EC:4.2.1.80		GI111021505(0.0)	GI356664622(0.0)	PF01557;	sp|Q13VU0|MHPD_BURXL	2e-52	522	2-keto-4-pentenoate hydratase	0.00995889	0.102097	0.0994855	2.48964	2.45564	-0.034007
PD630_LPD00985	Chr	994115	995017	903	+	Glimmer	COG4569Q	EC:1.2.1.10		GI111021506(0.0)	GI356664621(0.0)	PF09290;PF01118;	sp|Q0S816|ACDH3_RHOSR	1e-172	1560	Acetaldehyde dehydrogenase 3	0.0132918	0.239204	0.0802811	3.41944	1.9546	-1.46483
PD630_LPD00986	Chr	995062	996108	1047	+	Glimmer	COG0119E	EC:4.1.3.39		GI111021507(0.0)	GI356664620(0.0)	PF00682;PF07836;	sp|Q0S815|HOA3_RHOSR	0	1760	4-hydroxy-2-oxovalerate aldolase 3	0.167469	0.465943	0.490901	1.42322	1.49696	0.0737368
PD630_LPD00987	Chr	996254	997630	1377	-	Glimmer	S			GI111024865(0.0)	GI356661908(0.0)	PF01609;	-	-	-	hypothetical protein	1.2544	1.76362	1.5646	0.488246	0.316529	-0.171717
PD630_LPD00988	Chr	997807	998184	378	-	Glimmer	COG3324R			GI111021508(5e-87)	GI356664618(1e-87)	PF12681;	-	-	-	hypothetical protein	11.4337	7.4755	20.51	-0.61238	0.842478	1.45486
PD630_LPD00989	Chr	998318	998665	348	-	Glimmer	S			GI111021509(7e-84)	GI356664617(5e-84)		-	-	-	hypothetical protein	5.25295	9.7226	3.63148	0.886953	-0.531347	-1.4183
PD630_LPD00990	Chr	998668	999852	1185	-	Glimmer	COG4638PR	EC:1.14.13.82		GI111021510(0.0)	GI356664616(0.0)	PF00355;	sp|A0R4R3|KSHA_MYCS2	1e-157	1431	3-ketosteroid-9-alpha-hydroxylase oxygenase subunit	1.02432	2.52511	0.479787	1.29337	-1.07845	-2.37182
PD630_LPD00991	Chr	1000043	1001218	1176	+	Glimmer	COG1960I			GI111021511(0.0)	GI356664615(0.0)	PF08028;PF02771;	sp|Q0S811|HSAA_RHOSR	0	2024	Flavin-dependent monooxygenase, oxygenase subunit	0.397153	0.184243	0.3761	-1.06771	-0.0765966	0.991111
PD630_LPD00992	Chr	1001227	1002105	879	+	Glimmer	COG0596R	EC:3.7.1.- EC:4.1.2.37		GI111021512(0.0)	GI356664614(0.0)	PF12697;	sp|Q9KWQ6|HSAD_RHOSR	1e-167	1509	4,5-9,10-diseco-3-hydroxy-5,9,17-trioxoandrosta-1(10),2-diene-4-oate hydrolase	0.134766	0.114499	0.0764498	-0.217586	-0.743786	-0.5262
PD630_LPD00993	Chr	1002102	1003007	906	+	Glimmer	COG0346E	EC:1.13.11.39		GI111021513(0.0)	GI356664613(0.0)	PF00903;	sp|Q9KWQ5|HSAC_RHOSR	1e-176	1588	Iron-dependent extradiol dioxygenase	0.456759	0.539195	0.265669	0.23464	-0.759743	-0.994384
PD630_LPD00994	Chr	1003004	1003591	588	+	Glimmer	COG1853R		yes	GI111021514(3e-141)	GI356664612(3e-141)	PF01613;	sp|Q0S808|HSAB_RHOSR	1e-109	1012	Flavin-dependent monooxygenase, reductase subunit	7.46648	5.52161	4.50766	-0.434659	-0.726783	-0.292124
PD630_LPD00995	Chr	1003595	1005043	1449	-	Glimmer	COG1012C	EC:1.2.1.16		GI111021515(0.0)	GI356664611(0.0)	PF00171;	sp|P25526|GABD_ECOLI	1e-135	1241	Succinate-semialdehyde dehydrogenase [NADP+] GabD	6.96983	4.82883	4.23121	-0.528534	-0.718716	-0.190182
PD630_LPD00996	Chr	1005158	1006399	1242	+	Glimmer	COG0160E	EC:2.6.1.19		GI111021516(0.0)	GI356664610(0.0)	PF00202;	sp|P30268|Y2045_BACPE	1e-84	802	Uncharacterized aminotransferase BpOF4_10225	2.68696	3.83419	2.5092	0.511344	-0.0983717	-0.609716
PD630_LPD00997	Chr	1006467	1006961	495	+	Glimmer	-			GI111021517(9e-119)	GI356664609(2e-119)	PF12903;	-	-	-	hypothetical protein	2.92655	3.15859	1.94337	0.109717	-0.588158	-0.697875
PD630_LPD00998	Chr	1007036	1007857	822	+	Glimmer	COG0384R			GI111021518(0.0)	GI356664608(0.0)	PF02567;	sp|Q9I073|Y2770_PSEAE	3e-65	634	Uncharacterized isomerase PA2770	1.8855	1.88377	1.56318	-0.00132206	-0.268898	-0.267576
PD630_LPD00999	Chr	1007860	1009020	1161	-	Glimmer	COG1454C	EC:1.1.1.2 EC:1.1.99.24 EC:1.1.1.1		GI111021519(0.0)	GI356664607(0.0)	PF00465;	sp|P37686|ADH2_ECOLI	8e-67	649	Probable alcohol dehydrogenase	0.363629	0.506591	0.344126	0.467416	-0.0773431	-0.544759
PD630_LPD01000	Chr	1009033	1009719	687	-	Glimmer	COG1012C	EC:1.2.1.18 EC:1.2.1.27		GI111021440(1e-162)	GI356663795(2e-161)	PF00171;	sp|A4IPB2|IOLA1_GEOTN	2e-65	634	Methylmalonate semialdehyde dehydrogenase [acylating] 1	0.150401	0.0598649	0.0889233	-1.19904	-0.697301	0.501742
PD630_LPD01001	Chr	1010636	1011529	894	+	Glimmer	COG0583K			GI111021521(0.0)	GI356664605(0.0)	PF03466;PF00126;	sp|P43011|Y1364_HAEIN	8e-13	182	Uncharacterized HTH-type transcriptional regulator HI_1364	0.538774	1.39357	1.87963	1.35482	1.78382	0.429002
PD630_LPD01002	Chr	1011531	1012595	1065	-	Glimmer	COG1609K			GI111021522(0.0)	GI356664604(0.0)	PF00532;PF00356;	sp|P0ACP0|CYTR_SHIFL	1e-28	320	HTH-type transcriptional repressor CytR	1.3372	2.51105	2.72545	0.904062	1.02181	0.117752
PD630_LPD01003	Chr	1012668	1014050	1383	-	Glimmer	COG1252C	EC:1.6.99.3		GI111024223(0.0)	GI356664603(0.0)	PF07992;	sp|Q55CD9|NDH_DICDI	4e-44	454	Probable NADH dehydrogenase	0.106407	0.221703	0.0565406	0.9931	-0.806869	-1.79997
PD630_LPD01004	Chr	1014226	1015065	840	-	Glimmer	COG1082G	EC:4.2.1.8 EC:5.1.3.22 EC:5.3.1.5		GI111021525(0.0)	GI356664602(0.0)	PF01261;	sp|Q58707|Y1311_METJA	6e-10	156	Uncharacterized protein MJ1311	0.43922	0.900404	0.596358	1.01908	0.432746	-0.586337
PD630_LPD01005	Chr	1015078	1016877	1800	-	Glimmer	COG0028EH	EC:2.2.1.6		GI111021526(0.0)	GI356664601(0.0)	PF02776;PF00205;PF02775;	sp|Q57725|ILVB_METJA	3e-74	716	Probable acetolactate synthase large subunit	0.0278318	0.127431	0.065163	1.86104	0.990424	-0.870614
PD630_LPD01006	Chr	1016913	1018499	1587	-	Glimmer	COG2303E	EC:1.1.3.10 EC:1.1.99.3		GI111021527(0.0)	GI356664600(0.0)	PF00732;PF05199;	sp|O34214|GADH1_PECCY	5e-12	178	Gluconate 2-dehydrogenase flavoprotein	0.0631345	0.325518	0.358509	2.19777	2.33308	0.13531
PD630_LPD01007	Chr	1018672	1020066	1395	-	Glimmer	COG1027E	EC:4.3.1.1		GI111021528(0.0)	GI356664599(0.0)	PF00206;PF10415;	sp|Q9HTD7|ASPA_PSEAE	1e-155	1413	Aspartate ammonia-lyase	0.053868	0.134706	0.292241	1.17996	2.24253	1.06258
PD630_LPD01008	Chr	1020063	1021388	1326	-	Glimmer	COG0141E	EC:1.1.1.23		GI111021529(0.0)	GI356664598(0.0)	PF00815;	sp|Q5WIU9|HISX1_BACSK	1e-135	1241	Histidinol dehydrogenase 1	0.0377807	0.0242076	0.0350141	-0.482111	-0.0860528	0.396059
PD630_LPD01009	Chr	1021521	1023062	1542	+	Glimmer	COG2508TQ			GI111021530(0.0)	GI356664597(0.0)	PF07905;	sp|P94393|YCGP_BACSU	2e-07	138	Uncharacterized protein YcgP	0.535044	0.755037	1.73763	0.489156	1.68095	1.1918
PD630_LPD01011	Chr	1023330	1024589	1260	+	Glimmer	-			-	GI356664596(8e-57)	PF07690;	sp|P55682|Y4WD_RHISN	4e-20	247	Uncharacterized transporter y4wD	11.9249	6.64035	33.5678	-0.843686	1.49232	2.336
PD630_LPD01010	Chr	1023063	1023311	249	-	Glimmer	COG0477GEPR			GI111021531(0.0)	GI356664595(0.0)		-	-	-	hypothetical protein	0.0670945	0.144362	0.25923	1.00162	1.80414	0.802522
PD630_LPD01012	Chr	1024707	1025942	1236	+	Glimmer	COG0477GEPR			GI111021532(0.0)	GI356664594(0.0)	PF07690;	sp|P75810|YBJJ_ECOLI	5e-80	763	Inner membrane protein ybjJ	0.126662	0.807243	0.0948976	2.58016	-0.381627	-2.96178
PD630_LPD01013	Chr	1025999	1027585	1587	-	Glimmer	COG2303E	EC:1.1.3.10		GI111021533(0.0)	GI356664593(0.0)	PF05199;PF00732;	sp|Q5HL11|BETA_STAEQ	6e-07	134	Choline dehydrogenase	0.479099	0.63692	0.370058	0.403463	-0.363907	-0.76737
PD630_LPD01014	Chr	1027582	1029369	1788	-	Glimmer	COG0028EH	EC:2.2.1.6		GI111021534(0.0)	GI356664592(0.0)	PF02776;PF00205;PF02775;	sp|Q57725|ILVB_METJA	4e-89	844	Probable acetolactate synthase large subunit	0.176284	0.64031	0.485852	1.80363	1.41241	-0.391216
PD630_LPD01015	Chr	1029390	1030055	666	-	Glimmer	COG3828S			GI111021535(3e-163)	GI356664591(2e-164)	PF06283;	-	-	-	hypothetical protein	0.0376105	0.452852	0.236045	3.2812	2.36957	-0.911631
PD630_LPD01016	Chr	1030265	1031323	1059	+	Glimmer	COG1609K			GI111021536(0.0)	GI356664590(0.0)	PF00532;PF00356;	sp|P37947|DEGA_BACSU	8e-33	355	HTH-type transcriptional regulator degA	0.176905	1.11424	0.887223	2.58857	2.26316	-0.325415
PD630_LPD01017	Chr	1031370	1032254	885	+	Glimmer	COG2141C	EC:1.5.99.11		GI111021537(0.0)	GI356664589(0.0)	PF00296;	sp|O29196|MER_ARCFU	1e-21	258	5,10-methylenetetrahydromethanopterin reductase	0.936964	2.12786	2.63551	1.17479	1.48217	0.307379
PD630_LPD01018	Chr	1032298	1033305	1008	-	Glimmer	COG3938E	EC:5.1.1		GI111021538(0.0)	GI356664588(0.0)	PF05544;	sp|Q9I489|Y1255_PSEAE	3e-94	885	Uncharacterized protein PA1255	0.814349	1.31325	1.19797	0.682763	0.551255	-0.131508
PD630_LPD01019	Chr	1033514	1034410	897	-	Glimmer	COG0329EM	EC:4.2.1.52 EC:4.1.3.3		GI111022252(9e-83)	GI356664587(0.0)	PF00701;	sp|A1ATI8|DAPA_PELPD	5e-47	477	Dihydrodipicolinate synthase	0.753972	0.698183	1.48787	-0.109397	0.971322	1.08072
PD630_LPD01020	Chr	1034407	1034523	117	-	Glimmer	-			-	-		-	-	-	hypothetical protein	5.04005	1.62897	18.341	-1.62351	1.86149	3.485
PD630_LPD01021	Chr	1034591	1035931	1341	-	Glimmer	COG0477GEPR			GI111018312(9e-97)	GI356664586(0.0)	PF07690;	sp|P0C0L7|PROP_ECOLI	2e-74	715	Proline/betaine transporter	0.233488	0.422385	0.597085	0.828465	1.31805	0.489581
PD630_LPD01022	Chr	1036014	1037348	1335	-	Glimmer	COG0446R			GI111020987(7e-08)	GI356664585(0.0)	PF07992;	sp|Q0JKD0|GLT1_ORYSJ	6e-10	159	Glutamate synthase 1 [NADH], chloroplastic	0.268936	0.214646	0.339848	-0.31228	0.326793	0.639073
PD630_LPD01023	Chr	1037345	1038784	1440	-	Glimmer	COG0579R	EC:1.1.5.3		GI111021598(2e-22)	GI356664584(0.0)	PF01266;PF04324;	sp|P75063|Y051_MYCPN	7e-36	383	Uncharacterized protein MG039 homolog	0.285928	0.420281	0.246341	0.540033	-0.207183	-0.747216
PD630_LPD01024	Chr	1038777	1040210	1434	-	Glimmer	COG0554C	EC:2.7.1.30		GI111023227(2e-93)	GI356664583(0.0)	PF00370;PF02782;	sp|Q9X1E4|GLPK2_THEMA	4e-85	808	Glycerol kinase 2	0.566243	0.424371	0.185174	-0.407748	-1.56192	-1.15417
PD630_LPD01025	Chr	1040247	1040504	258	-	Glimmer	-			-	GI356664582(4e-56)		-	-	-	hypothetical protein	0.145631	0.453599	0.0757709	1.57474	-0.859573	-2.43432
PD630_LPD01026	Chr	1040501	1041940	1440	-	Glimmer	COG1012C	EC:1.2.1.19		GI111022257(3e-150)	GI356664581(0.0)	PF00171;	sp|A8GHZ8|ABDH_SERP5	1e-119	1101	Gamma-aminobutyraldehyde dehydrogenase	0.144957	0.128639	0.0540197	-0.160541	-1.27528	-1.11474
PD630_LPD01027	Chr	1041985	1043448	1464	-	Glimmer	COG0531E			GI111022254(5e-41)	GI356664580(0.0)	PF00324;	sp|Q9US40|YFZ1_SCHPO	4e-23	274	Uncharacterized amino-acid permease C1039.01	0.153987	0.154622	0.146884	0.00557343	-0.0638882	-0.0694616
PD630_LPD01028	Chr	1043468	1043608	141	+	Glimmer	-			-	-		-	-	-	hypothetical protein	1.20654	0.782562	0.990732	-0.618185	-0.281726	0.336459
PD630_LPD01029	Chr	1043647	1044252	606	-	Glimmer	COG0847L	EC:2.7.7.7		GI111018139(6e-14)	GI356664579(3e-140)	PF00929;	sp|Q8CP71|DING_STAES	7e-17	214	Probable ATP-dependent helicase dinG homolog	0.50204	0.726118	1.28632	0.523681	1.3401	0.816417
PD630_LPD01030	Chr	1044288	1046108	1821	-	Glimmer	COG2905T			-	GI356664578(0.0)	PF10335;PF03445;PF00571;PF00571;PF00027;	sp|Q75AM2|KAPR_ASHGO	2e-07	140	cAMP-dependent protein kinase regulatory subunit	0.825611	1.27761	1.60582	0.623792	0.951358	0.327566
PD630_LPD01031	Chr	1046101	1046886	786	-	Glimmer	COG1802K			GI111025635(9e-20)	GI356664577(3e-167)	PF07729;PF00392;	sp|O05494|YDHC_BACSU	6e-12	173	Uncharacterized HTH-type transcriptional regulator ydhC	6.45934	9.22914	9.64491	0.51414	0.577645	0.0635049
PD630_LPD01032	Chr	1046947	1047456	510	-	Glimmer	-			GI111022258(2e-20)	GI356664576(7e-122)		-	-	-	hypothetical protein	1.72721	3.63805	1.07088	1.07035	-0.684568	-1.75492
PD630_LPD01033	Chr	1047453	1049105	1653	-	Glimmer	COG2303E	EC:1.1.3.10		GI111022259(0.0)	GI356664575(0.0)	PF05199;PF00732;	sp|O34214|GADH1_PECCY	6e-22	264	Gluconate 2-dehydrogenase flavoprotein	0.725786	1.34799	1.03554	0.884113	0.506893	-0.37722
PD630_LPD01034	Chr	1049216	1049974	759	-	Glimmer	COG1028IQR	EC:1.1.1.69 EC:1.1.1.269 EC:1.1.1.100		GI111019903(4e-44)	GI356664574(4e-163)	PF00106;	sp|Q3KPT7|BDH2_XENLA	8e-38	396	3-hydroxybutyrate dehydrogenase type 2	0.585788	1.38285	1.93493	1.22516	1.70685	0.481683
PD630_LPD01035	Chr	1050226	1050744	519	+	Glimmer	COG1869G	EC:5.5.1.n1 EC:5.-.-.-		-	GI356664573(1e-118)	PF05025;	sp|P36946|RBSD_BACSU	5e-11	163	D-ribose pyranase	0.197075	1.69825	0.925967	3.0443	2.17631	-0.86799
PD630_LPD01036	Chr	1050746	1051534	789	+	Glimmer	COG2267I	EC:3.1.1.23		GI111022996(7e-25)	GI356664572(0.0)	PF12697;	sp|O35678|MGLL_MOUSE	1e-16	213	Monoglyceride lipase	0.253978	0.995898	0.205957	1.92999	-0.289674	-2.21967
PD630_LPD01037	Chr	1051581	1051961	381	+	Glimmer	S			GI111021539(2e-30)	GI356664571(3e-91)	PF09152;	-	-	-	hypothetical protein	0.368442	2.05184	0.615713	2.44579	0.725428	-1.72036
PD630_LPD01038	Chr	1052060	1054261	2202	+	Glimmer	-	EC:2.4.1.7		GI111021540(0.0)	GI356664570(0.0)	PF00128;	-	-	-	hypothetical protein	2.21488	1.25046	2.01452	-0.819778	-0.13615	0.683627
PD630_LPD01039	Chr	1054323	1054976	654	+	Glimmer	S			GI111017092(2e-94)	GI356664569(2e-152)		-	-	-	hypothetical protein	0.456416	0.643683	1.40053	0.486974	1.59655	1.10958
PD630_LPD01040	Chr	1055084	1056622	1539	+	Glimmer	COG3119P	EC:3.1.6.1 EC:3.1.6.2		GI111021542(0.0)	GI356664568(0.0)	PF00884;	sp|P15289|ARSA_HUMAN	1e-41	433	Arylsulfatase A	0.746318	0.411278	0.742028	-0.844218	-0.00820572	0.836013
PD630_LPD01041	Chr	1056628	1057569	942	+	Glimmer	S			GI111021543(0.0)	GI356664567(0.0)	PF12710;	-	-	-	hypothetical protein	0.354545	0.181382	0.422401	-0.929643	0.246272	1.17591
PD630_LPD01042	Chr	1057591	1058547	957	+	Glimmer	COG1262S			GI111021544(0.0)	GI356664566(0.0)	PF03781;	sp|Q8R0F3|SUMF1_MOUSE	3e-58	574	Sulfatase-modifying factor 1	1.79511	0.655458	1.82867	-1.43966	0.0265756	1.46624
PD630_LPD01043	Chr	1058521	1058868	348	-	Glimmer	COG2149S			GI111021545(3e-65)	GI356664565(2e-77)	PF02656;	-	-	-	hypothetical protein	1.91793	0.516924	2.09252	-1.87139	0.125063	1.99645
PD630_LPD01044	Chr	1058865	1060355	1491	-	Glimmer	COG0515RTKL			GI111021546(0.0)	GI356664563(0.0)		-	-	-	hypothetical protein	1.99043	0.574323	0.91014	-1.77548	-1.12039	0.655089
PD630_LPD01045	Chr	1060495	1061865	1371	-	Glimmer	COG0154J	EC:3.5.1 EC:6.3.5.6 EC:6.3.5.7		GI111021547(0.0)	GI356664562(0.0)	PF01425;	sp|Q03EG5|GATA_PEDPA	2e-49	500	Glutamyl-tRNA(Gln) amidotransferase subunit A	3.95096	3.44416	3.98921	-0.197516	0.0138673	0.211383
PD630_LPD01046	Chr	1061902	1062876	975	-	Glimmer	COG0111HE	EC:1.1.1.95		GI111021548(0.0)	GI356664561(0.0)	PF02826;	sp|P0C1E9|YPRB2_CORML	4e-29	323	Uncharacterized protein in proB 3'region	3.07702	5.10365	3.52799	0.728139	0.196717	-0.531422
PD630_LPD01047	Chr	1062957	1063700	744	+	Glimmer	COG3473Q	EC:4.1.1.76 EC:5.1.1.3 EC:5.2.1.1		GI111021549(1e-179)	GI356664560(0.0)	PF01177;	sp|Q05115|AMDA_BORBR	3e-09	150	Arylmalonate decarboxylase	11.3291	3.49378	6.85679	-1.69432	-0.723601	0.970723
PD630_LPD01048	Chr	1063735	1064475	741	+	Glimmer	COG3473Q	EC:4.1.1.76 EC:5.1.1.3 EC:5.2.1.1		GI111021550(8e-175)	GI356664559(6e-177)	PF01177;	sp|Q05115|AMDA_BORBR	4e-16	209	Arylmalonate decarboxylase	3.04023	2.02741	2.79317	-0.582179	-0.121858	0.460321
PD630_LPD01049	Chr	1064462	1065139	678	+	Glimmer	COG1802K			GI111021551(7e-148)	GI356664558(1e-157)	PF00392;PF07729;	sp|O05494|YDHC_BACSU	2e-13	186	Uncharacterized HTH-type transcriptional regulator ydhC	10.099	8.22554	9.554	-0.29571	-0.0799591	0.215751
PD630_LPD01050	Chr	1065176	1066090	915	+	Glimmer	COG5285Q	EC:1.14.11.-		GI111021552(0.0)	GI356664557(0.0)	PF05721;	sp|Q5YW75|ECTD_NOCFA	1e-105	976	Ectoine hydroxylase	11.4042	7.10796	9.00665	-0.681293	-0.340165	0.341128
PD630_LPD01051	Chr	1066132	1066575	444	-	Glimmer	COG1846K			GI111021553(3e-98)	GI356664556(1e-99)	PF12802;	-	-	-	hypothetical protein	2.78553	2.27882	2.77658	-0.288518	-0.00462494	0.283893
PD630_LPD01052	Chr	1066731	1067930	1200	+	Glimmer	COG2814G			GI111021554(0.0)	GI356664555(0.0)	PF07690;	sp|O34367|YTBD_BACSU	1e-67	655	Uncharacterized MFS-type transporter ytbD	0.525325	0.623595	1.15529	0.243146	1.1222	0.87905
PD630_LPD01053	Chr	1067933	1068907	975	-	Glimmer	COG3391S			GI111021555(0.0)	GI356664554(0.0)	PF02239;	sp|P71004|YWHL_BACSU	4e-11	167	Uncharacterized protein ywhL	3.07862	1.78226	4.91563	-0.785181	0.673344	1.45852
PD630_LPD01054	Chr	1068957	1069805	849	-	Glimmer	-			GI111021556(3e-179)	GI356664553(0.0)		-	-	-	hypothetical protein	0	0.0949147	0.143911	3.39114	3.94403	0.552882
PD630_LPD01055	Chr	1070059	1071399	1341	-	Glimmer	COG0477GEPR		yes	GI111019878(9e-158)	GI356664552(0.0)	PF00083;	sp|P31679|YAAU_ECOLI	1e-106	991	Putative metabolite transport protein yaaU	0.107405	0.278515	0.60984	1.29716	2.40041	1.10325
PD630_LPD01056	Chr	1071510	1071914	405	-	Glimmer	COG0251J			GI111020971(3e-11)	GI356664551(1e-95)	PF01042;	sp|P37552|YABJ_BACSU	2e-11	164	RutC family protein yabJ	0.185545	0.114758	0.575204	-0.648368	1.58144	2.22981
PD630_LPD01057	Chr	1071907	1072659	753	-	Glimmer	-			-	GI356664550(2e-178)	PF12525;	-	-	-	hypothetical protein	34.13	40.6343	137.514	0.251591	2.01015	1.75856
PD630_LPD01058	Chr	1072656	1073660	1005	-	Glimmer	COG2355E	EC:3.4.13.19		-	GI356664549(0.0)	PF01244;	sp|E9CV02|DPEP2_COCPS	7e-27	304	Putative dipeptidase CPSG_01350	0.12462	0.20062	0.514658	0.645753	1.96249	1.31673
PD630_LPD01059	Chr	1073660	1075378	1719	-	Glimmer	S			-	GI356664548(0.0)		-	-	-	hypothetical protein	0.145716	0.137326	0.493034	-0.0799066	1.69174	1.77165
PD630_LPD01060	Chr	1075375	1076856	1482	-	Glimmer	COG1012C	EC:1.2.1.3	yes	GI111023637(1e-97)	GI356664547(0.0)	PF00171;	sp|P42329|ALDH_GEOSE	1e-95	898	Aldehyde dehydrogenase, thermostable	0.277121	0.0672345	0.365223	-1.89434	0.38609	2.28043
PD630_LPD01061	Chr	1076967	1077866	900	+	Glimmer	COG0583K			GI111021323(2e-47)	GI356664546(0.0)	PF03466;PF00126;	sp|Q04778|ALSR_BACSU	9e-51	509	HTH-type transcriptional regulator AlsR	0.20178	1.281	1.15529	2.60785	2.46004	-0.147804
PD630_LPD01062	Chr	1077885	1079921	2037	-	Glimmer	S	EC:3.5.1.23		GI111021557(0.0)	GI356664545(0.0)	PF04734;	sp|Q9I596|NCASE_PSEAE	1e-150	1375	Neutral ceramidase	0.071219	0.233745	0.21613	1.58548	1.47726	-0.10822
PD630_LPD01064	Chr	1080802	1081653	852	-	Glimmer	S	EC:1.1.1		GI111021558(2e-164)	GI356664544(2e-175)	PF00106;	sp|Q8SPU8|DHRS4_BOVIN	7e-28	312	Dehydrogenase/reductase SDR family member 4	0.138873	0.0880639	0.026816	-0.602285	-2.01567	-1.41339
PD630_LPD01063	Chr	1080077	1080805	729	-	Glimmer	COG1028IQR		yes	GI111021559(0.0)	GI356664543(0.0)	PF06314;	-	-	-	hypothetical protein	0.0826869	0.0415997	0.147229	-0.845002	0.762427	1.60743
PD630_LPD01065	Chr	1081795	1082970	1176	+	Glimmer	COG2124Q			GI111021560(0.0)	GI356664542(0.0)	PF00067;	sp|O53563|CP142_MYCTU	1e-144	1312	Putative cytochrome P450 142	7.83878	4.71668	5.87665	-0.731641	-0.415022	0.316619
PD630_LPD01067	Chr	1084003	1084797	795	+	Glimmer	COG0656R	EC:3.1.3		GI111021561(0.0)	GI356664541(0.0)	PF08282;	sp|P0A8Y7|YIDA_SHIFL	1e-17	222	Phosphatase YidA	15.6073	10.5373	13.5827	-0.566281	-0.200311	0.36597
PD630_LPD01066	Chr	1083037	1083894	858	-	Glimmer	COG0561R	EC:1.1.1.218		GI111021562(0.0)	GI356664540(0.0)	PF00248;	sp|A0QV10|Y2408_MYCS2	4e-87	822	Uncharacterized oxidoreductase MSMEG_2408	2.25871	4.27444	5.43742	0.917235	1.2637	0.346468
PD630_LPD01068	Chr	1084849	1085898	1050	-	Glimmer	COG1960I	EC:1.3.99.13		GI111021563(0.0)	GI356664539(0.0)	PF00441;PF02771;	sp|P45867|ACDA_BACSU	1e-15	207	Acyl-CoA dehydrogenase	0.650071	0.658545	0.496092	0.0184025	-0.383221	-0.401624
PD630_LPD01069	Chr	1085895	1086863	969	-	Glimmer	COG1960I	EC:1.3.99.3		GI111021564(0.0)	GI356664538(0.0)	PF00441;PF02771;	sp|O34421|ACDC_BACSU	6e-14	192	Probable acyl-CoA dehydrogenase YngJ	0.757727	1.40234	0.511503	0.879424	-0.557919	-1.43734
PD630_LPD01070	Chr	1086860	1088020	1161	-	Glimmer	COG1960I	EC:1.3.99.13		GI111021565(0.0)	GI356664537(0.0)	PF00441;PF02770;PF02771;	sp|P45867|ACDA_BACSU	5e-22	262	Acyl-CoA dehydrogenase	0.385204	0.691487	0.309749	0.827818	-0.30566	-1.13348
PD630_LPD01071	Chr	1088021	1088893	873	-	Glimmer	COG1024I	EC:4.2.1.17		GI111021566(0.0)	GI356664536(0.0)	PF00378;PF00378;	sp|A4YI89|HPCD_METS5	5e-27	304	3-hydroxypropionyl-coenzyme A dehydratase	0.584611	1.46118	0.954026	1.30696	0.697126	-0.609832
PD630_LPD01072	Chr	1088890	1090437	1548	-	Glimmer	COG0318IQ	EC:6.2.1.3		GI111021567(0.0)	GI356664535(0.0)	PF00501;	sp|O31826|YNGI_BACSU	1e-90	856	Putative acyl-CoA synthetase YngI	0.500945	0.861407	0.631161	0.770177	0.327519	-0.442659
PD630_LPD01073	Chr	1090486	1091706	1221	+	Glimmer	COG1960I	EC:1.3.99.13		GI111021568(0.0)	GI356664534(0.0)	PF00441;PF02770;PF02771;	sp|P63427|ACDP_MYCTU	1e-24	285	Probable acyl-CoA dehydrogenase fadE25	0.260709	0.563578	0.377582	1.08324	0.517759	-0.565485
PD630_LPD01074	Chr	1091703	1092503	801	+	Glimmer	COG1028IQR	EC:1.1.1.100		GI111021569(7e-180)	GI356664533(0.0)	PF00106;	sp|P66782|Y1385_MYCBO	7e-34	363	Uncharacterized oxidoreductase Mb1385	0.18763	0.680006	0.386422	1.80381	1.00424	-0.79957
PD630_LPD01075	Chr	1092595	1093209	615	+	Glimmer	COG1309K			GI111021570(6e-146)	GI356664532(1e-147)	PF00440;	sp|Q0S7V2|KSTR2_RHOSR	1e-113	1045	HTH-type transcriptional repressor KstR2	0.248619	2.41125	0.750964	3.22685	1.557	-1.66985
PD630_LPD01076	Chr	1093223	1094371	1149	+	Glimmer	COG0183I	EC:2.3.1.9		GI111021571(0.0)	GI356664531(0.0)	PF00108;PF02803;	sp|B6EGU1|FADA_ALISL	7e-78	744	3-ketoacyl-CoA thiolase	0.856572	5.39644	2.38406	2.64129	1.46607	-1.17522
PD630_LPD01077	Chr	1094411	1095673	1263	-	Glimmer	COG0464O	EC:3.6.1.15 EC:2.7.1.71		GI111021572(0.0)	GI356664530(0.0)	PF00004;PF00583;	sp|O05209|VAT_THEAC	4e-27	307	VCP-like ATPase	4.13882	2.00753	5.48507	-1.04011	0.405436	1.44555
PD630_LPD01078	Chr	1095812	1096144	333	+	Glimmer	COG0375R			GI111021573(4e-73)	GI356664529(5e-74)	PF01155;	sp|O30461|HYPA_NOSS1	2e-21	250	Hydrogenase nickel incorporation protein hypA	4.71699	1.86965	5.6345	-1.33046	0.255924	1.58638
PD630_LPD01079	Chr	1096150	1096959	810	+	Glimmer	COG0378OK			GI111021574(5e-165)	GI356664528(7e-155)	PF02492;	sp|P0AAN3|HYPB_ECOLI	3e-68	659	Hydrogenase isoenzymes nickel incorporation protein hypB	6.16036	0.665432	2.27467	-3.19147	-1.43337	1.7581
PD630_LPD01080	Chr	1097120	1098175	1056	+	Glimmer	COG1740C	EC:1.12.99.6		GI111021575(0.0)	GI356664527(0.0)	PF01058;	sp|P13063|PHSS_DESBA	1e-33	361	Periplasmic [NiFeSe] hydrogenase small subunit	11.1312	1.23551	10.1563	-3.1611	-0.132119	3.02898
PD630_LPD01081	Chr	1098233	1100026	1794	+	Glimmer	COG0374C	EC:1.12.99.6		GI111021576(0.0)	GI356664525(0.0)	PF00374;PF00374;	sp|P13065|PHSL_DESBA	2e-45	466	Periplasmic [NiFeSe] hydrogenase large subunit	7.29741	0.343873	1.79866	-4.36806	-2.01444	2.35362
PD630_LPD01082	Chr	1100037	1100993	957	+	Glimmer	COG0694O			GI111021577(0.0)	GI356664524(0.0)	PF01106;	sp|Q93W20|NIFU2_ARATH	1e-09	154	NifU-like protein 2, chloroplastic	2.42656	0.17225	1.19329	-3.74085	-1.01786	2.723
PD630_LPD01083	Chr	1100993	1101637	645	+	Glimmer	-			GI111021578(3e-151)	GI356664523(6e-157)		-	-	-	hypothetical protein	1.92234	0.118195	0.71351	-3.91393	-1.41726	2.49667
PD630_LPD01084	Chr	1101634	1102281	648	+	Glimmer	-			GI111021579(1e-153)	GI356664522(2e-157)		-	-	-	hypothetical protein	2.23395	0.0485039	0.629758	-5.26136	-1.81044	3.45092
PD630_LPD01085	Chr	1102278	1103720	1443	+	Glimmer	-			GI111021580(0.0)	GI356664521(0.0)		-	-	-	hypothetical protein	1.67692	0.105199	0.87917	-3.87219	-0.923863	2.94833
PD630_LPD01086	Chr	1103717	1103836	120	+	Glimmer	-			-	-		-	-	-	hypothetical protein	2.34396	0.256348	0.627873	-3.1437	-1.88375	1.25995
PD630_LPD01087	Chr	1103844	1104356	513	+	Glimmer	COG0680C			GI111021581(6e-105)	GI356664520(2e-114)	PF01750;	sp|P19497|FRHD_METTH	3e-13	181	Coenzyme F420 hydrogenase subunit delta	0.849399	0.0625717	0.259604	-3.56585	-1.67249	1.89336
PD630_LPD01088	Chr	1104360	1104614	255	+	Glimmer	COG0298O			GI111021582(2e-55)	GI356664519(4e-56)	PF01455;	sp|Q7VJB9|HYPC_HELHP	1e-09	149	Hydrogenase expression/formation protein hypC	2.41277	0.12588	1.20424	-4.15626	-0.996607	3.15965
PD630_LPD01089	Chr	1104624	1105415	792	-	Glimmer	S			GI111021583(6e-177)	GI356664518(0.0)		-	-	-	hypothetical protein	2.37598	0.542081	1.20587	-2.11163	-0.972599	1.13903
PD630_LPD01090	Chr	1105442	1106080	639	-	Glimmer	-			-	GI356664517(1e-152)		-	-	-	hypothetical protein	0.379747	0.283611	0.157426	-0.408634	-1.21901	-0.810378
PD630_LPD01091	Chr	1106080	1106817	738	-	Glimmer	COG1028IQR	EC:1.1.1.100		GI111020202(2e-89)	GI356664516(1e-172)	PF00106;	sp|Q9X248|FABG_THEMA	2e-40	418	3-oxoacyl-[acyl-carrier-protein] reductase FabG	0.369111	0.432684	0.315109	0.223659	-0.221695	-0.445354
PD630_LPD01092	Chr	1106828	1107610	783	-	Glimmer	COG1028IQR	EC:1.1.1.100		GI111020203(3e-99)	GI356664515(0.0)	PF00106;	sp|P51831|FABG_BACSU	3e-37	391	3-oxoacyl-[acyl-carrier-protein] reductase FabG	0.473194	0.456926	0.3745	-0.0494074	-0.329618	-0.280211
PD630_LPD01093	Chr	1107642	1108994	1353	-	Glimmer	COG0477GEPR		yes	GI111020204(2e-123)	GI356664514(0.0)	PF07690;	sp|O51798|MMLH_CUPPJ	4e-12	178	Probable 4-methylmuconolactone transporter	0.381067	0.460404	0.716107	0.266484	0.892765	0.626281
PD630_LPD01094	Chr	1109078	1109959	882	-	Glimmer	COG0726G	EC:3.5.1	yes	GI111020197(8e-170)	GI356664513(0.0)	PF01522;	-	-	-	hypothetical protein	1.09694	2.54718	1.7302	1.20798	0.652673	-0.555302
PD630_LPD01095	Chr	1109971	1110990	1020	-	Glimmer	COG0252EJ	EC:3.5.1.1		GI111021423(2e-61)	GI356664512(0.0)	PF00710;	sp|P63627|ASPG_MYCTU	1e-38	405	Probable L-asparaginase	0.327944	0.373049	0.0203634	0.180744	-3.47638	-3.65712
PD630_LPD01096	Chr	1111120	1112145	1026	+	Glimmer	COG1609K		yes	GI111020199(3e-125)	GI356664511(0.0)	PF00532;PF00356;	sp|P37947|DEGA_BACSU	1e-36	388	HTH-type transcriptional regulator degA	1.78933	3.77939	5.80497	1.07451	1.69231	0.617804
PD630_LPD01097	Chr	1112160	1113029	870	-	Glimmer	COG0451MG	EC:1.1.1.170		GI111021584(2e-168)	GI356664510(0.0)	PF01370;	sp|A8DZE7|D42E1_DANRE	2e-12	179	Short-chain dehydrogenase/reductase family 42E member 1	0.291514	0.332446	0.634777	0.183651	1.09658	0.912926
PD630_LPD01098	Chr	1113173	1113820	648	+	Glimmer	COG1309K			GI111021585(4e-154)	GI356664509(6e-157)	PF00440;	sp|Q9ZN78|AFRP_STRGR	2e-25	289	A-factor receptor protein	0.876991	7.36176	3.26066	3.05502	1.88259	-1.17243
PD630_LPD01099	Chr	1113817	1114764	948	-	Glimmer	-			GI111021586(0.0)	GI356664508(0.0)	PF03756;PF03756;	sp|P18394|AFSA_STRGR	2e-25	290	Probable A-factor biosynthesis enzyme	0.685886	2.19208	1.20033	1.66194	0.798472	-0.863473
PD630_LPD01100	Chr	1114860	1115432	573	-	Glimmer	-			GI111021587(2e-129)	GI356664507(1e-134)		-	-	-	hypothetical protein	1.9271	1.75003	2.82743	-0.138295	0.550687	0.688982
PD630_LPD01101	Chr	1115571	1116338	768	-	Glimmer	COG3836G	EC:4.1.2.20		GI111026206(2e-35)	GI356664506(0.0)	PF03328;	sp|Q32BJ0|GARL_SHIDS	4e-34	364	5-keto-4-deoxy-D-glucarate aldolase	0.513692	0.683538	0.425829	0.405255	-0.264956	-0.670211
PD630_LPD01102	Chr	1116351	1117307	957	-	Glimmer	COG0667C	EC:1.1.1		GI111018877(1e-36)	GI356664505(0.0)	PF00248;	sp|Q8CG45|ARK72_RAT	2e-46	471	Aflatoxin B1 aldehyde reductase member 2	0.384977	0.285103	0.264703	-0.42055	-0.523895	-0.103345
PD630_LPD01103	Chr	1117307	1118164	858	-	Glimmer	COG4608E	EC:3.6.3	yes	GI111020918(2e-79)	GI356664504(0.0)	PF00005;PF08352;	sp|Q53194|Y4TS_RHISN	1e-67	654	Probable peptide ABC transporter ATP-binding protein y4tS	0.703701	0.187059	0.27531	-1.8567	-1.32279	0.533904
PD630_LPD01104	Chr	1118161	1118976	816	-	Glimmer	COG0444EP			GI111022316(1e-67)	GI356664503(0.0)	PF00005;	sp|Q53193|Y4TR_RHISN	9e-60	586	Probable peptide ABC transporter ATP-binding protein y4tR	1.04689	1.00761	1.24327	-0.0546404	0.24587	0.30051
PD630_LPD01105	Chr	1118978	1119925	948	-	Glimmer	COG1173EP			GI111025828(1e-47)	GI356664502(0.0)	PF00528;	sp|P42063|APPC_BACSU	4e-45	460	Oligopeptide transport system permease protein AppC	0.124406	0.19399	0.320058	0.601894	1.29612	0.694225
PD630_LPD01106	Chr	1119922	1120872	951	-	Glimmer	COG0601EP			GI111025829(6e-57)	GI356664501(0.0)	PF00528;	sp|P33591|NIKB_ECOLI	8e-56	553	Nickel transport system permease protein nikB	0.105357	0.23135	0.322903	1.06502	1.529	0.463975
PD630_LPD01107	Chr	1121254	1122837	1584	+	Glimmer	COG0747E			GI111020914(3e-20)	GI356664500(0.0)	PF00496;	sp|Q6D3B0|GSIB_ERWCT	3e-27	309	Glutathione-binding protein gsiB	0.233908	0.341333	0.228832	0.526502	-0.0303452	-0.556847
PD630_LPD01108	Chr	1122892	1124118	1227	+	Glimmer	COG4692G	EC:3.2.1.18		-	GI356664499(0.0)	PF02012;PF02012;PF02012;PF02012;	-	-	-	hypothetical protein	0.241997	0.288586	0.246618	0.24474	0.0262172	-0.218523
PD630_LPD01109	Chr	1124115	1124804	690	+	Glimmer	COG1028IQR	EC:1.1.1.100		GI111018853(3e-23)	GI356664498(7e-162)	PF00106;	sp|Q9X248|FABG_THEMA	4e-20	243	3-oxoacyl-[acyl-carrier-protein] reductase FabG	0.370586	0.444854	0.113327	0.25718	-1.62574	-1.88292
PD630_LPD01110	Chr	1124881	1127109	2229	+	Glimmer	COG1995H	EC:1.1.1.262		GI111026265(1e-53)	GI356664497(0.0)	PF04166;PF07005;	sp|Q8CUU4|PDXA_OCEIH	1e-118	1096	4-hydroxythreonine-4-phosphate dehydrogenase	1.86333	1.0031	0.710391	-0.886829	-1.37876	-0.491928
PD630_LPD01111	Chr	1127121	1127888	768	+	Glimmer	COG1349KG			GI111023742(2e-30)	GI356664496(0.0)	PF00455;PF08220;	sp|P0ACK2|AGAR_ECOLI	6e-32	346	Putative aga operon transcriptional repressor	3.23776	1.70318	1.72294	-0.922763	-0.906223	0.0165395
PD630_LPD01112	Chr	1127906	1128406	501	-	Glimmer	-			GI111021588(2e-105)	GI356664495(3e-113)		-	-	-	hypothetical protein	7.21002	1.28074	1.00151	-2.4838	-2.8355	-0.351693
PD630_LPD01113	Chr	1128443	1129234	792	-	Glimmer	-			GI111021589(1e-177)	GI356664494(0.0)		-	-	-	hypothetical protein	1.40872	0.097946	0.214947	-3.71621	-2.65693	1.05928
PD630_LPD01114	Chr	1129259	1130386	1128	-	Glimmer	COG0409O			GI111021590(0.0)	GI356664493(0.0)	PF01924;	sp|P31904|HYPD2_BRAJA	1e-122	1124	Hydrogenase expression/formation protein hypD2	3.50581	0.177855	0.453845	-4.22616	-2.92214	1.30402
PD630_LPD01115	Chr	1130412	1130684	273	-	Glimmer	COG0298O			GI111021591(3e-60)	GI356664492(3e-60)	PF01455;	sp|P40428|HYPC_RHOCA	7e-15	193	Hydrogenase expression/formation protein hypC	9.7201	0.200865	2.20194	-5.52806	-2.13714	3.39092
PD630_LPD01116	Chr	1130711	1131811	1101	-	Glimmer	COG0309O	EC:2.7.4.16		GI111021592(0.0)	GI356664491(0.0)	PF02769;PF00586;	sp|P31906|HYPE_BRAJA	4e-94	884	Hydrogenase expression/formation protein hypE	3.41641	0.065598	0.853378	-5.50221	-1.98863	3.51357
PD630_LPD01117	Chr	1131808	1132500	693	-	Glimmer	COG0279G	EC:5.3.1.28		GI111021593(7e-167)	GI356664490(3e-168)	PF01380;	sp|Q051Y7|GMHA_LEPBL	2e-26	297	Phosphoheptose isomerase	2.09868	0.162118	0.468976	-3.61487	-2.13831	1.47656
PD630_LPD01118	Chr	1132497	1133246	750	-	Glimmer	-			GI111021594(1e-176)	GI356664489(1e-178)	PF01455;	-	-	-	hypothetical protein	4.34872	0.405699	1.51613	-3.39029	-1.51403	1.87626
PD630_LPD01119	Chr	1133291	1135597	2307	-	Glimmer	COG0068O	EC:2.1.3 EC:3.6.1.7		GI111021595(0.0)	GI356664488(0.0)	PF01300;PF07503;PF07503;PF00708;	sp|Q55638|HYPF_SYNY3	1e-160	1456	Carbamoyltransferase hypF	0.433628	0.20436	0.811007	-1.04931	0.888045	1.93736
PD630_LPD01120	Chr	1135745	1136314	570	-	Glimmer	COG0740OU	EC:3.4.21.92		GI111021596(7e-114)	GI356664487(2e-133)	PF00574;	sp|B3E1Z4|CLPP_GEOLS	3e-17	217	ATP-dependent Clp protease proteolytic subunit	1.86034	0.826533	2.19211	-1.1608	0.235587	1.39639
PD630_LPD01121	Chr	1136394	1136666	273	-	Glimmer	COG1396K	EC:2.7.1.22 EC:2.7.7.1		GI111021597(4e-57)	GI356664486(2e-59)	PF01381;	sp|P95258|HIGA_MYCTU	9e-07	124	Antitoxin HigA	0.959585	0.847554	2.14226	-0.17714	1.15042	1.32756
PD630_LPD01122	Chr	1136709	1137914	1206	+	Glimmer	COG0579R	EC:1.1.99.2		GI111021598(0.0)	GI356664485(0.0)	PF01266;	sp|Q9H9P8|L2HDH_HUMAN	1e-101	948	L-2-hydroxyglutarate dehydrogenase, mitochondrial	1.13629	1.12898	1.8398	-0.00923769	0.690396	0.699634
PD630_LPD01123	Chr	1137989	1138582	594	-	Glimmer	COG1309K			GI111023033(4e-17)	GI356664484(1e-137)	PF00440;	sp|P39885|TCMR_STRGA	3e-14	191	HTH-type transcriptional regulator tcmR	3.9648	5.25644	10.7604	0.405945	1.43812	1.03217
PD630_LPD01124	Chr	1138572	1140095	1524	-	Glimmer	COG0477GEPR			GI111018974(1e-76)	GI356664483(0.0)	PF07690;	sp|P0A0J9|QACA_STAAU	2e-56	560	Antiseptic resistance protein	0.202712	0.331296	2.3589	0.682122	3.47724	2.79512
PD630_LPD01125	Chr	1140167	1141564	1398	-	Glimmer	COG2124Q	EC:1.14.14.1 EC:1.6.2.4		GI111021599(0.0)	GI356664482(0.0)	PF00067;	sp|O08336|CYPE_BACSU	1e-110	1023	Probable bifunctional P-450/NADPH-P450 reductase 2	0.201571	0.146615	3.75311	-0.433926	4.15271	4.58663
PD630_LPD01126	Chr	1141662	1142246	585	+	Glimmer	COG1309K			GI111021600(1e-136)	GI356664481(2e-138)	PF00440;	-	-	-	hypothetical protein	0.394284	0.281212	0.587581	-0.4733	0.563766	1.03707
PD630_LPD01127	Chr	1142322	1143104	783	+	Glimmer	COG0235G			GI111021601(0.0)	GI356664480(0.0)	PF00596;	sp|Q9A8Z4|Y1201_CAUCR	6e-65	630	Putative aldolase class 2 protein CC_1201	0.759109	2.87863	1.74767	1.90913	1.1924	-0.716726
PD630_LPD01128	Chr	1143134	1144093	960	-	Glimmer	COG0111HE	EC:1.1.1.95		GI111021602(0.0)	GI356664479(0.0)	PF02826;PF00389;	sp|O27051|SERA_METTH	5e-44	451	D-3-phosphoglycerate dehydrogenase	0.665897	1.22009	0.76872	0.863891	0.2043	-0.659591
PD630_LPD01129	Chr	1144090	1144719	630	-	Glimmer	COG1309K			GI111021603(1e-141)	GI356664478(3e-144)	PF00440;	sp|O34381|PKSA_BACSU	1e-14	194	HTH-type transcriptional regulator pksA	6.6672	4.87752	6.95654	-0.450142	0.0611976	0.51134
PD630_LPD01130	Chr	1144768	1146243	1476	-	Glimmer	COG0591ER			GI111021604(0.0)	GI356664477(0.0)	PF00474;	sp|O06493|OPUE_BACSU	4e-16	213	Osmoregulated proline transporter	0.432397	0.144983	0.459971	-1.51323	0.0872303	1.60046
PD630_LPD01131	Chr	1146446	1147336	891	+	Glimmer	COG0583K			GI111021605(0.0)	GI356664476(0.0)	PF03466;PF00126;	sp|P37499|YYBE_BACSU	2e-13	188	Uncharacterized HTH-type transcriptional regulator yybE	0.159307	1.55775	1.20352	3.21099	2.84149	-0.369499
PD630_LPD01132	Chr	1147344	1148006	663	-	Glimmer	COG1414K			GI111021606(1e-50)	GI356664475(3e-158)	PF01614;PF09339;	sp|P77300|YAGI_ECOLI	1e-10	161	Uncharacterized HTH-type transcriptional regulator yagI	0.264465	1.56038	1.18863	2.51642	2.1267	-0.389723
PD630_LPD01133	Chr	1148044	1149192	1149	-	Glimmer	COG1804C			GI111021607(0.0)	GI356664474(0.0)	PF02515;	sp|P76518|YFDE_ECOLI	1e-71	691	Uncharacterized protein YfdE	0.0654011	0.139684	0.187152	0.989259	1.38665	0.397394
PD630_LPD01134	Chr	1149205	1150356	1152	-	Glimmer	COG1960I	EC:1.3.99.3	yes	GI111021608(0.0)	GI356664473(0.0)	PF00441;PF02771;PF02770;	sp|P45857|ACDB_BACSU	1e-76	733	Acyl-CoA dehydrogenase	0.0869743	0.213624	0.271512	1.2054	1.53752	0.332126
PD630_LPD01135	Chr	1150464	1150913	450	+	Glimmer	-			GI111021609(2e-64)	GI356664472(2e-82)		-	-	-	hypothetical protein	13.8741	4.40771	5.83752	-1.65207	-1.24754	0.404527
PD630_LPD01136	Chr	1150993	1151196	204	-	Glimmer	COG1278K		yes	GI111021610(8e-44)	GI356664471(7e-44)	PF00313;	sp|A0R5E1|CSPA_MYCS2	3e-25	283	Probable cold shock protein A	247.373	321.311	272.231	0.377268	0.138139	-0.239129
PD630_LPD01137	Chr	1151423	1152256	834	+	Glimmer	COG0596R			GI111021611(4e-172)	GI356664470(0.0)	PF12697;	sp|O07937|YRAK_BACSU	1e-31	343	Uncharacterized hydrolase yraK	2.083	1.07687	1.83271	-0.945394	-0.183747	0.761647
PD630_LPD01139	Chr	1153236	1154459	1224	-	Glimmer	COG0010E	EC:3.5.2.7		GI111021612(0.0)	GI356664469(0.0)	PF01979;	sp|Q0S7Q9|HUTI_RHOSR	0	2090	Imidazolonepropionase	6.27733	4.06692	10.8914	-0.624966	0.793991	1.41896
PD630_LPD01138	Chr	1152277	1153239	963	-	Glimmer	COG1228Q	EC:3.5.3.8		GI111021613(0.0)	GI356664468(0.0)	PF00491;	sp|Q0S7R0|HUTG_RHOSR	1e-180	1623	Formimidoylglutamase	2.27668	0.528869	0.792244	-2.08525	-1.51114	0.574107
PD630_LPD01141	Chr	1156145	1156282	138	+	Glimmer	COG2987E			GI111021614(0.0)	GI356664467(0.0)		-	-	-	hypothetical protein	0.860408	0.154124	0.151056	-2.40691	-2.43413	-0.027223
PD630_LPD01140	Chr	1154507	1156183	1677	-	Glimmer	-	EC:4.2.1.49		-	-	PF01175;	sp|Q82HL2|HUTU_STRAW	0	2364	Urocanate hydratase	0.623946	0.116302	0.424976	-2.32749	-0.543425	1.78406
PD630_LPD01142	Chr	1156243	1157679	1437	-	Glimmer	COG1457F			GI111021615(0.0)	GI356664466(0.0)	PF02133;	sp|P94369|YXLA_BACSU	8e-87	822	Putative purine-cytosine permease yxlA	0.73102	0.312728	0.615013	-1.1992	-0.245628	0.953568
PD630_LPD01143	Chr	1157931	1158074	144	-	Glimmer	-			-	-		-	-	-	hypothetical protein	0.22106	0	0	-4.53019	-4.53019	0
PD630_LPD01144	Chr	1158111	1162589	4479	+	Glimmer	COG2902E	EC:1.4.1.2		GI111021616(0.0)	GI356664465(0.0)	PF05088;	sp|Q9HZE0|DHE2_PSEAE	0	2815	NAD-specific glutamate dehydrogenase	0.128976	0.0730846	0.130846	-0.742184	0.0192838	0.761467
PD630_LPD01145	Chr	1162695	1163459	765	+	Glimmer	COG2188K			GI111021617(0.0)	GI356664464(0.0)	PF07702;PF00392;	sp|Q9HU78|HUTC_PSEAE	2e-82	780	Histidine utilization repressor	2.75726	13.5771	10.1008	2.29571	1.86937	-0.426337
PD630_LPD01146	Chr	1163485	1164078	594	-	Glimmer	COG1695K			GI111021618(2e-115)	GI356664463(7e-140)	PF03551;	-	-	-	hypothetical protein	1.13594	4.63105	4.85157	2.01792	2.08489	0.066973
PD630_LPD01147	Chr	1164297	1165442	1146	+	Glimmer	S	EC:2.4.1		GI111021619(0.0)	GI356664462(0.0)	PF09594;	sp|A0R036|PIMG_MYCS2	3e-36	385	Polyprenol-phosphate-mannose-dependent alpha-(1-2)-phosphatidylinositol mannoside mannosyltransferase	0.395255	3.44784	1.87642	3.09297	2.21875	-0.874217
PD630_LPD01148	Chr	1165559	1165837	279	+	Glimmer	COG5552S			GI111021620(8e-48)	GI356664461(2e-59)	PF10041;	-	-	-	hypothetical protein	33.9424	10.4493	21.032	-1.69873	-0.690243	1.00849
PD630_LPD01149	Chr	1165927	1166937	1011	+	Glimmer	COG2207K			GI111021894(6e-123)	GI356664460(0.0)	PF12833;	sp|P43462|THCR_RHOER	2e-13	187	Probable thc operon regulatory protein	11.2251	7.73378	10.1652	-0.536905	-0.142957	0.393948
PD630_LPD01150	Chr	1166971	1168236	1266	+	Glimmer	COG1680V			GI111020822(0.0)	GI356664459(0.0)	PF00144;	sp|Q11037|Y1367_MYCTU	2e-27	310	Uncharacterized protein Rv1367c/MT1414	0.229596	0.430769	0.511177	0.87942	1.12117	0.241751
PD630_LPD01151	Chr	1168285	1169346	1062	-	Glimmer	COG2070R	EC:1.13.12.16		GI111021621(0.0)	GI356664458(0.0)	PF03060;	sp|Q9I4V0|2NPD_PSEAE	3e-36	385	Nitronate monooxygenase	2.70161	6.57621	11.6888	1.2803	2.10914	0.828846
PD630_LPD01152	Chr	1169343	1170104	762	-	Glimmer	COG2057I			GI111021622(0.0)	GI356664457(0.0)		sp|P63653|Y3582_MYCBO	5e-98	916	Putative CoA-transferase subunit beta Mb3582	0.0657444	0.33349	0.2031	2.18106	1.49232	-0.688738
PD630_LPD01153	Chr	1170101	1170991	891	-	Glimmer	COG1788I	EC:2.8.3		GI111021623(0.0)	GI356664456(0.0)	PF01144;	sp|P71850|Y3551_MYCTU	1e-132	1210	Putative CoA-transferase subunit alpha Rv3551/MT3655	0.168678	0.489355	0.280654	1.48271	0.701946	-0.780761
PD630_LPD01154	Chr	1170997	1171773	777	-	Glimmer	COG1024I	EC:4.2.1.17		GI111021624(0.0)	GI356664455(0.0)	PF00378;	sp|Q3MIE0|ECHD3_RAT	1e-23	275	Enoyl-CoA hydratase domain-containing protein 3, mitochondrial	0.117533	0.690251	0.419324	2.457	1.7512	-0.705805
PD630_LPD01155	Chr	1171888	1172670	783	+	Glimmer	COG1028IQR	EC:1.1.1 EC:1.3.1.58		GI111021625(0.0)	GI356664454(0.0)	PF00106;	sp|P50163|TRN2_DATST	7e-30	328	Tropinone reductase 2	0.285249	0.699481	0.894119	1.26483	1.61458	0.349748
PD630_LPD01156	Chr	1172676	1173581	906	+	Glimmer	COG1028IQR	EC:1.1.1		GI111021626(0.0)	GI356664453(0.0)	PF00106;	sp|P51660|DHB4_MOUSE	3e-50	505	Peroxisomal multifunctional enzyme type 2	0.183165	0.351344	0.442332	0.903544	1.22755	0.324007
PD630_LPD01157	Chr	1173744	1174646	903	+	Glimmer	COG2141C			GI111021627(0.0)	GI356664452(0.0)	PF00296;	sp|P64770|Y978_MYCBO	1e-114	1055	Uncharacterized protein Mb0978c	0.751273	1.55779	0.900231	1.04225	0.257818	-0.784427
PD630_LPD01158	Chr	1174790	1175983	1194	+	Glimmer	COG0438M	EC:2.4.1		GI111021628(0.0)	GI356664451(0.0)	PF00534;	sp|D6Y4U7|MSHA_THEBD	4e-23	272	D-inositol-3-phosphate glycosyltransferase	1.59351	2.14398	1.831	0.425774	0.199259	-0.226515
PD630_LPD01159	Chr	1175977	1176717	741	+	Glimmer	COG0500QR	EC:2.1.1.163 EC:2.1.1.201		GI111021629(4e-178)	GI356664450(1e-179)	PF08241;	sp|C5C0T0|UBIE_BEUC1	4e-11	166	Demethylmenaquinone methyltransferase	3.60715	2.79948	2.95806	-0.364548	-0.285333	0.0792151
PD630_LPD01160	Chr	1176714	1177802	1089	+	Glimmer	-			GI111021630(0.0)	GI356664449(0.0)		-	-	-	hypothetical protein	1.85354	1.81369	2.71512	-0.031182	0.54828	0.579462
PD630_LPD01161	Chr	1177778	1178440	663	-	Glimmer	-			GI111021631(3e-149)	GI356664448(2e-160)		-	-	-	hypothetical protein	1.52854	1.03437	1.82257	-0.558933	0.252305	0.811238
PD630_LPD01162	Chr	1178437	1178829	393	-	Glimmer	COG0599S	EC:1.11.1.15 EC:4.1.1.44		GI111021632(3e-92)	GI356664447(3e-92)	PF02627;	-	-	-	hypothetical protein	0.115523	0.802312	0.329546	2.69408	1.43565	-1.25843
PD630_LPD01163	Chr	1178826	1179701	876	-	Glimmer	COG2084I	EC:1.1.1.60		GI111021633(0.0)	GI356664446(0.0)	PF03446;	sp|P71825|Y770_MYCTU	6e-81	769	Uncharacterized oxidoreductase Rv0770/MT0794	0.273433	0.576746	0.457945	1.04973	0.723331	-0.326397
PD630_LPD01164	Chr	1179698	1180450	753	-	Glimmer	COG1028IQR	EC:1.1.1.100		GI111021634(1e-180)	GI356664445(0.0)	PF00106;	sp|Q45219|Y2146_BRAJA	1e-39	411	Probable short-chain type dehydrogenase/reductase blr2146	0.156623	0.508878	0.428362	1.63881	1.39554	-0.243271
PD630_LPD01165	Chr	1180492	1181961	1470	-	Glimmer	COG1012C	EC:1.2.1.3	yes	GI111021635(0.0)	GI356664444(0.0)	PF00171;	sp|Q49Z69|ALD1_STAS1	2e-85	811	Putative aldehyde dehydrogenase SSP0762	0.369907	3.52996	2.10284	3.22002	2.47546	-0.744554
PD630_LPD01166	Chr	1182076	1182972	897	+	Glimmer	COG1028IQR	EC:1.1.1.100		GI111021636(0.0)	GI356664443(6e-152)	PF00106;	sp|P55541|Y4LA_RHISN	2e-25	290	Uncharacterized short-chain type dehydrogenase/reductase y4lA	0.0511956	0.143141	0.0871746	1.32336	0.667151	-0.656206
PD630_LPD01167	Chr	1183091	1183216	126	+	Glimmer	-			-	-		-	-	-	hypothetical protein	0.17809	0.544011	0.132524	1.55849	-0.400221	-1.95871
PD630_LPD01168	Chr	1183341	1183502	162	-	Glimmer	-			-	-		-	-	-	hypothetical protein	0.418765	1.61405	3.81374	1.92133	3.15673	1.23539
PD630_LPD01169	Chr	1183679	1183975	297	+	Glimmer	-		yes	GI111021637(4e-61)	GI356664442(3e-67)		-	-	-	hypothetical protein	0.0562258	0.0349003	0.544396	-0.560669	3.06545	3.62612
PD630_LPD01170	Chr	1184031	1184291	261	+	Glimmer	-			-	GI356664441(3e-54)		-	-	-	hypothetical protein	0	0.0409952	0.0530542	2.35036	2.65659	0.306229
PD630_LPD01171	Chr	1184330	1184740	411	+	Glimmer	-			GI111020746(1e-67)	GI356664440(1e-91)		-	-	-	hypothetical protein	1.32049	0.638634	1.03254	-1.03648	-0.351851	0.684627
PD630_LPD01172	Chr	1184769	1185314	546	-	Glimmer	COG1309K			GI111021638(1e-125)	GI356664439(3e-130)		sp|O34892|YOBS_BACSU	4e-10	155	Uncharacterized HTH-type transcriptional regulator yobS	0.598307	1.53405	0.486336	1.34385	-0.293484	-1.63733
PD630_LPD01173	Chr	1185456	1186673	1218	+	Glimmer	COG2124Q			GI111021639(0.0)	GI356664438(0.0)	PF00067;	sp|Q0S7M1|CP125_RHOSR	2e-93	879	Steroid C27-monooxygenase	0.0616961	0.749444	0.290906	3.40498	2.06935	-1.33563
PD630_LPD01174	Chr	1186737	1187297	561	+	Glimmer	COG1309K			GI111021640(3e-127)	GI356664437(9e-131)	PF00440;	sp|P67433|Y790_MYCBO	3e-35	372	Uncharacterized HTH-type transcriptional regulator Mb0790c	0.176739	1.9323	0.301277	3.37867	0.737174	-2.64149
PD630_LPD01175	Chr	1187303	1188529	1227	+	Glimmer	COG2124Q			GI111021641(0.0)	GI356664436(0.0)	PF00067;	sp|P63707|CP123_MYCTU	1e-142	1296	Putative cytochrome P450 123	0.300689	2.96652	1.10995	3.26009	1.84989	-1.4102
PD630_LPD01176	Chr	1188522	1189307	786	+	Glimmer	COG1028IQR	EC:1.1.1		GI111021642(0.0)	GI356664435(0.0)	PF00106;	sp|P46331|YXBG_BACSU	4e-18	227	Uncharacterized oxidoreductase yxbG	0.0803351	0.787848	0.47152	3.14276	2.41424	-0.728519
PD630_LPD01177	Chr	1189304	1190656	1353	+	Glimmer	COG2124Q	EC:1.14.13.70		GI111021643(0.0)	GI356664434(0.0)	PF00067;	sp|P0A512|CP51_MYCTU	0	1864	Lanosterol 14-alpha demethylase	0.61287	3.20281	1.25251	2.36683	1.01929	-1.34754
PD630_LPD01178	Chr	1190653	1190871	219	+	Glimmer	COG1141C			GI111021644(8e-47)	GI356664433(8e-47)	PF06902;	-	-	-	hypothetical protein	1.50358	9.70887	3.98528	2.68282	1.40033	-1.28249
PD630_LPD01179	Chr	1190871	1191449	579	+	Glimmer	S			GI111021645(1e-138)	GI356664432(9e-142)		-	-	-	hypothetical protein	0.856224	4.49808	1.67269	2.3797	0.957954	-1.42175
PD630_LPD01180	Chr	1191455	1192699	1245	+	Glimmer	S			GI111021646(0.0)	GI356664431(0.0)		-	-	-	hypothetical protein	0.618251	2.14129	1.03175	1.77579	0.729592	-1.0462
PD630_LPD01181	Chr	1192714	1194324	1611	+	Glimmer	COG0318IQ	EC:6.2.1		GI111021647(0.0)	GI356664430(0.0)	PF00501;	sp|Q7D5D8|FAC19_MYCTU	1e-148	1352	Long-chain-fatty-acid--CoA ligase FadD19	1.963	3.00516	2.20952	0.611844	0.169856	-0.441988
PD630_LPD01182	Chr	1194368	1195033	666	-	Glimmer	S	EC:2.3.1		GI111021648(2e-157)	GI356664429(5e-159)		-	-	-	hypothetical protein	41.7602	20.5149	29.4982	-1.0251	-0.501357	0.523743
PD630_LPD01183	Chr	1195136	1195621	486	-	Glimmer	S			GI111021649(3e-113)	GI356664428(2e-116)	PF04075;	sp|P71854|DDN_MYCTU	4e-43	438	Deazaflavin-dependent nitroreductase	0.722639	1.76541	1.13968	1.27697	0.650061	-0.626913
PD630_LPD01184	Chr	1195631	1196794	1164	-	Glimmer	COG0183I	EC:2.3.1.9		GI111021650(0.0)	GI356664427(0.0)	PF00108;PF02803;	sp|O53871|Y0859_MYCTU	1e-64	630	Putative acyltransferase Rv0859	0.172155	0.272607	0.227777	0.633628	0.384437	-0.249191
PD630_LPD01185	Chr	1196955	1198211	1257	+	Glimmer	COG2124Q			GI111021651(0.0)	GI356664426(0.0)	PF00067;	sp|Q0S7M1|CP125_RHOSR	0	2230	Steroid C27-monooxygenase	0.830719	1.95034	1.49235	1.22141	0.837522	-0.383889
PD630_LPD01186	Chr	1198306	1199556	1251	+	Glimmer	COG2312R			GI111021652(0.0)	GI356664425(0.0)	PF05139;	sp|P05789|EREB_ECOLX	3e-08	145	Erythromycin esterase type II	0.201063	0.170257	0.0761798	-0.227615	-1.29225	-1.06464
PD630_LPD01187	Chr	1199566	1199985	420	-	Glimmer	S	EC:5.3.3.1		GI111021653(7e-98)	GI356664424(2e-98)	PF12680;	-	-	-	hypothetical protein	0.709462	0.424328	0.325815	-0.728133	-1.09925	-0.371119
PD630_LPD01188	Chr	1199990	1200853	864	-	Glimmer	COG2141C			GI111021654(0.0)	GI356664423(0.0)	PF00296;	sp|P64762|Y965_MYCBO	3e-57	565	Uncharacterized protein Mb0965c	0.567145	0.246519	0.429895	-1.16987	-0.391776	0.778095
PD630_LPD01189	Chr	1200868	1202043	1176	-	Glimmer	COG0183I	EC:2.3.1.9		GI111021655(0.0)	GI356664422(0.0)		sp|P32020|NLTP_MOUSE	3e-30	334	Non-specific lipid-transfer protein	0.266248	0.169458	0.199479	-0.622315	-0.399161	0.223154
PD630_LPD01190	Chr	1202043	1203107	1065	-	Glimmer	COG0183I			GI111021656(0.0)	GI356664421(0.0)		sp|O26884|Y793_METTH	4e-13	185	Uncharacterized protein MTH_793	0.147979	0.0995253	0.191206	-0.528467	0.348941	0.877409
PD630_LPD01191	Chr	1203120	1204085	966	-	Glimmer	COG1545R			GI111021657(0.0)	GI356664420(0.0)	PF01796;PF01796;	-	-	-	hypothetical protein	0.219867	0.213566	0.185927	-0.0400977	-0.230482	-0.190384
PD630_LPD01192	Chr	1204180	1205217	1038	+	Glimmer	COG2141C	EC:1.5.99.11		GI111021658(0.0)	GI356664419(0.0)	PF00296;	sp|O29196|MER_ARCFU	1e-22	267	5,10-methylenetetrahydromethanopterin reductase	0.307678	0.556635	0.786288	0.834854	1.32572	0.49087
PD630_LPD01193	Chr	1205273	1206187	915	-	Glimmer	S			GI111021659(0.0)	GI356664418(0.0)		sp|Q10526|Y2248_MYCTU	9e-06	121	Uncharacterized protein Rv2248/MT2308	0.0849782	0.126438	0.108605	0.522581	0.320496	-0.202085
PD630_LPD01194	Chr	1206405	1207229	825	-	Glimmer	COG1024I	EC:4.2.1.17 EC:3.1.2.4		GI111021660(0.0)	GI356664417(0.0)	PF00378;	sp|P34559|ECHM_CAEEL	5e-37	390	Probable enoyl-CoA hydratase, mitochondrial	0.637601	0.208321	0.467001	-1.56865	-0.441111	1.12754
PD630_LPD01195	Chr	1207375	1208961	1587	+	Glimmer	COG0318IQ	EC:6.2.1		GI111021661(0.0)	GI356664416(0.0)	PF00501;	sp|Q7D5D8|FAC19_MYCTU	0	1951	Long-chain-fatty-acid--CoA ligase FadD19	1.15188	0.623436	0.257398	-0.875184	-2.1194	-1.24421
PD630_LPD01196	Chr	1208962	1210077	1116	+	Glimmer	COG2070R	EC:1.13.12.16		GI111021662(0.0)	GI356664415(0.0)	PF03060;	sp|O06179|Y1533_MYCTU	2e-77	740	Putative monooxygenase Rv1533	1.05959	0.276842	0.251806	-1.89873	-2.03049	-0.131758
PD630_LPD01197	Chr	1210119	1211690	1572	-	Glimmer	COG0318IQ	EC:6.2.1		GI111021663(0.0)	GI356664414(0.0)	PF00501;	sp|B2HHZ8|FAC17_MYCMM	1e-159	1446	Long-chain-fatty-acid--CoA ligase FadD17	0.2503	0.105713	0.14871	-1.16963	-0.713783	0.455845
PD630_LPD01198	Chr	1211687	1212808	1122	-	Glimmer	COG1960I	EC:1.3.99.3		GI111021664(0.0)	GI356664413(0.0)	PF00441;PF02771;PF02770;	sp|P45867|ACDA_BACSU	4e-32	349	Acyl-CoA dehydrogenase	0.216738	0.211885	0.203997	-0.0312137	-0.0834345	-0.0522208
PD630_LPD01199	Chr	1212819	1214000	1182	-	Glimmer	COG1960I	EC:1.3.99.13		GI111021665(0.0)	GI356664412(0.0)	PF00441;PF02771;PF02770;	sp|O34421|ACDC_BACSU	3e-31	342	Probable acyl-CoA dehydrogenase YngJ	0.0847669	0.0803387	0.0999221	-0.0690385	0.214027	0.283065
PD630_LPD01200	Chr	1214248	1214439	192	+	Glimmer	COG1141C			GI111021666(5e-40)	GI356664411(3e-40)	PF06902;	-	-	-	hypothetical protein	0.470205	1.47853	1.27696	1.63217	1.42224	-0.209925
PD630_LPD01201	Chr	1214544	1215461	918	+	Glimmer	COG1028IQR	EC:1.1.1.100		GI111021667(0.0)	GI356664410(0.0)	PF00106;	sp|P22414|FOX2_CANTR	7e-39	406	Peroxisomal hydratase-dehydrogenase-epimerase	0.26945	0.364963	0.248886	0.424159	-0.11027	-0.534429
PD630_LPD01202	Chr	1216040	1216804	765	+	Glimmer	COG0767Q			GI111021668(4e-176)	GI356664409(4e-176)	PF02405;	sp|P73009|Y1045_SYNY3	5e-21	251	Probable ABC transporter permease protein slr1045	3.66588	3.45382	2.39623	-0.0857274	-0.611316	-0.525588
PD630_LPD01203	Chr	1216825	1217676	852	+	Glimmer	COG0767Q			GI111021669(0.0)	GI356664408(0.0)	PF02405;	sp|Q1RGU3|Y1340_RICBR	1e-15	206	Probable ABC transporter permease protein RBE_1340	2.07146	1.85119	0.599431	-0.161372	-1.77206	-1.61069
PD630_LPD01204	Chr	1217689	1218864	1176	+	Glimmer	COG1463Q			GI111021670(0.0)	GI356664407(0.0)	PF11887;PF02470;	-	-	-	hypothetical protein	2.06387	2.31811	0.947523	0.166837	-1.11494	-1.28178
PD630_LPD01205	Chr	1218867	1219883	1017	+	Glimmer	COG1463Q			GI111021671(0.0)	GI356664406(0.0)	PF02470;	-	-	-	hypothetical protein	2.4517	2.66606	0.7817	0.120456	-1.63663	-1.75709
PD630_LPD01206	Chr	1219913	1220941	1029	+	Glimmer	COG1463Q			GI111021672(0.0)	GI356664405(0.0)	PF02470;PF11887;	-	-	-	hypothetical protein	3.58699	2.94464	0.864407	-0.283808	-2.04041	-1.75661
PD630_LPD01207	Chr	1220938	1222230	1293	+	Glimmer	COG1463Q		yes	GI111021673(0.0)	GI356664404(0.0)	PF02470;PF11887;	-	-	-	hypothetical protein	2.26739	1.77269	0.454201	-0.353323	-2.29456	-1.94124
PD630_LPD01208	Chr	1222227	1223456	1230	+	Glimmer	COG1463Q		yes	GI111021674(0.0)	GI356664403(0.0)	PF02470;	-	-	-	hypothetical protein	3.0581	3.12185	0.72613	0.0296684	-2.05931	-2.08898
PD630_LPD01209	Chr	1223453	1224868	1416	+	Glimmer	COG1463Q			GI111021675(0.0)	GI356664402(0.0)	PF02470;	-	-	-	hypothetical protein	3.54568	3.65254	1.08461	0.0427193	-1.69971	-1.74242
PD630_LPD01210	Chr	1225006	1225608	603	+	Glimmer	S			GI111021676(3e-114)	GI356664401(3e-140)		sp|Q11033|Y1363_MYCTU	2e-18	228	Uncharacterized protein Rv1363c/MT1408	2.57721	4.67671	1.15089	0.857178	-1.15617	-2.01335
PD630_LPD01211	Chr	1225605	1226123	519	+	Glimmer	S			GI111021677(2e-105)	GI356664400(1e-121)		sp|Q11032|Y1362_MYCTU	9e-16	203	Uncharacterized protein Rv1362c/MT1407	1.09698	1.5359	0.458275	0.481814	-1.2412	-1.72302
PD630_LPD01212	Chr	1226126	1226950	825	+	Glimmer	S	EC:5.3.3.1		GI111021678(7e-177)	GI356664399(0.0)	PF02136;	-	-	-	hypothetical protein	0.455429	1.03634	0.268551	1.16871	-0.740623	-1.90934
PD630_LPD01213	Chr	1227039	1228049	1011	+	Glimmer	COG0451MG	EC:1.1.1.219		GI111021679(0.0)	GI356664398(0.0)	PF01370;	sp|P73212|DFRA_SYNY3	1e-26	302	Putative dihydroflavonol-4-reductase	0.814513	2.92762	2.63375	1.83303	1.68097	-0.15206
PD630_LPD01214	Chr	1228019	1229566	1548	-	Glimmer	COG0380G	EC:2.4.1.15		GI111021680(0.0)	GI356664397(0.0)	PF00982;	sp|A0R4M9|OTSA_MYCS2	0	2005	Trehalose-phosphate synthase	3.97014	14.3754	10.7576	1.85372	1.43581	-0.417907
PD630_LPD01215	Chr	1229600	1229773	174	-	Glimmer	S			GI111021681(1e-34)	GI356664396(5e-35)		-	-	-	hypothetical protein	17.8237	130.962	59.604	2.87658	1.74104	-1.13554
PD630_LPD01216	Chr	1229941	1231644	1704	+	Glimmer	COG1132V			GI111021682(0.0)	GI356664395(0.0)	PF00664;PF00005;	sp|Q3KJ31|MSBA_PSEPF	1e-36	391	Lipid A export ATP-binding/permease protein MsbA	0.306554	1.22209	1.14485	1.96058	1.86718	-0.0934068
PD630_LPD01217	Chr	1231641	1233389	1749	+	Glimmer	COG1132V			GI111021683(0.0)	GI356664394(0.0)	PF00664;PF00005;	sp|Q5ZUH9|MSBA_LEGPH	3e-59	586	Lipid A export ATP-binding/permease protein MsbA	0.456503	2.10638	1.78998	2.18164	1.94802	-0.233619
PD630_LPD01218	Chr	1233448	1234383	936	-	Glimmer	COG0223J	EC:2.1.2.9		GI111021684(0.0)	GI356664393(0.0)	PF00551;PF02911;	sp|Q48HZ1|ARNA_PSE14	2e-41	429	Bifunctional polymyxin resistance protein ArnA	8.99181	28.7045	16.7515	1.67349	0.896868	-0.776626
PD630_LPD01219	Chr	1234494	1235297	804	+	Glimmer	COG0596R			GI111021685(0.0)	GI356664392(0.0)	PF12697;	sp|B7KWT4|RUTD_METC4	6e-17	217	Putative aminoacrylate hydrolase RutD	13.4726	48.1348	16.8069	1.83628	0.318817	-1.51747
PD630_LPD01220	Chr	1235343	1236542	1200	+	Glimmer	COG2199T			GI111021686(0.0)	GI356664391(0.0)	PF00990;PF08448;PF08447;	sp|P64826|Y1389_MYCBO	2e-20	248	Uncharacterized protein Mb1389c	3.30546	8.1516	5.99398	1.29964	0.85671	-0.442933
PD630_LPD01221	Chr	1236932	1253638	16707	+	Glimmer	COG1020Q	EC:6.2.1		GI111021687(0.0)	GI356664390(0.0)	PF00501;PF00501;PF00501;PF00501;PF00668;PF00668;PF00668;PF00668;PF00668;PF00668;PF00668;PF00550;PF00550;PF00550;PF00550;	sp|Q9R9J0|MYCB_BACSU	0	6099	Mycosubtilin synthase subunit B	0.382881	3.10229	1.95288	2.98581	2.32081	-0.665007
PD630_LPD01222	Chr	1253801	1255147	1347	+	Glimmer	COG3486Q	EC:1.14.13.59		GI111021688(0.0)	GI356664389(0.0)		sp|O51940|PVDA_BURCE	4e-70	678	L-ornithine 5-monooxygenase	7.46972	21.2635	20.6746	1.508	1.4675	-0.0405023
PD630_LPD01223	Chr	1255144	1255395	252	+	Glimmer	COG3251S			GI111021689(3e-58)	GI356664388(3e-58)	PF03621;	sp|P59965|MBTH_MYCBO	1e-29	320	Protein mbtH	99.2646	101.55	165.909	0.0328282	0.740979	0.708151
PD630_LPD01224	Chr	1255502	1256941	1440	-	Glimmer	COG2966S			GI111021690(0.0)	GI356664387(0.0)	PF06738;PF12821;	-	-	-	hypothetical protein	6.88076	11.0102	8.38691	0.677417	0.285196	-0.392222
PD630_LPD01225	Chr	1256943	1257323	381	-	Glimmer	S		yes	GI111021691(5e-84)	GI356664386(3e-88)	PF12680;	-	-	-	hypothetical protein	9.00013	13.3413	14.4767	0.567365	0.685113	0.117748
PD630_LPD01227	Chr	1257620	1257817	198	+	Glimmer	-			GI111021692(4e-37)	GI356664385(6e-41)	PF04545;	-	-	-	hypothetical protein	0.946175	3.14103	1.97464	1.72048	1.05353	-0.666948
PD630_LPD01228	Chr	1257831	1259243	1413	-	Glimmer	S	EC:3.1.1.3		GI111021693(0.0)	GI356664384(0.0)	PF03583;	sp|O06598|Y1592_MYCTU	2e-54	542	Probable inactive lipase Rv1592c/MT1628	0.216051	0.509478	0.49172	1.20042	1.15023	-0.0501813
PD630_LPD01229	Chr	1259344	1259979	636	-	Glimmer	COG1309K			GI111021694(3e-139)	GI356664383(6e-152)	PF00440;	-	-	-	hypothetical protein	0.557128	1.06987	1.20324	0.929112	1.09711	0.168001
PD630_LPD01230	Chr	1260022	1261914	1893	-	Glimmer	COG3387G	EC:3.2.1.3	yes	GI111018286(0.0)	GI356664382(0.0)	PF00723;PF00723;	sp|Q10211|YAY3_SCHPO	7e-89	841	Uncharacterized protein C4H3.03c	0.169538	0.456598	0.236874	1.37789	0.459487	-0.918404
PD630_LPD01231	Chr	1262007	1262894	888	-	Glimmer	COG1595K			GI111021697(0.0)	GI356664381(0.0)	PF04542;PF08281;	-	-	-	hypothetical protein	0.210384	0.67363	0.625579	1.6332	1.52805	-0.105143
PD630_LPD01232	Chr	1263000	1263764	765	+	Glimmer	COG0702MG	EC:1.6.99.3		GI111021698(5e-173)	GI356664380(0.0)	PF05368;	sp|P49534|YCF39_ODOSI	9e-11	163	Uncharacterized protein ycf39	0.382005	0.497399	0.475945	0.372248	0.309922	-0.062326
PD630_LPD01233	Chr	1263749	1264657	909	-	Glimmer	COG1191K			GI111021699(2e-166)	GI356664379(0.0)	PF04542;PF04545;PF04539;	sp|P37971|RPOF_STRCO	2e-45	463	RNA polymerase sigma-F factor	3.43764	3.08398	3.18646	-0.156146	-0.109132	0.0470133
PD630_LPD01234	Chr	1264707	1264853	147	-	Glimmer	-			GI111017662(9e-05)	-		-	-	-	hypothetical protein	7.83479	5.55004	5.46073	-0.496639	-0.520003	-0.0233642
PD630_LPD01235	Chr	1264913	1265056	144	-	Glimmer	-			-	-		-	-	-	hypothetical protein	11.4806	6.19509	12.4528	-0.888933	0.117173	1.00611
PD630_LPD01236	Chr	1265386	1265697	312	+	Glimmer	COG0789K			GI111021700(7e-66)	GI356664378(5e-67)	PF00376;	sp|P40183|HSPR_STRCO	4e-12	170	Putative heat shock protein hspR	41.7075	40.4606	67.2881	-0.0437798	0.689912	0.733692
PD630_LPD01237	Chr	1265713	1266096	384	-	Glimmer	-			GI111021701(3e-80)	GI356664377(3e-88)		-	-	-	hypothetical protein	16.3824	11.1177	21.2066	-0.558872	0.372164	0.931037
PD630_LPD01238	Chr	1266389	1266646	258	+	Glimmer	COG0789K			GI111021702(9e-52)	GI356664376(5e-54)	PF00376;	sp|P40183|HSPR_STRCO	5e-11	160	Putative heat shock protein hspR	37.2007	28.3629	32.6304	-0.391205	-0.189059	0.202146
PD630_LPD01240	Chr	1267096	1267323	228	+	Glimmer	-			-	-		-	-	-	hypothetical protein	17.0526	19.4688	23.007	0.19107	0.431866	0.240796
PD630_LPD01241	Chr	1267353	1268318	966	+	Glimmer	-			-	GI356664375(3e-46)		-	-	-	hypothetical protein	1.12151	1.62344	4.0584	0.529664	1.84621	1.31655
PD630_LPD01239	Chr	1266846	1267124	279	-	Glimmer	-			GI111021703(0.0)	GI356664374(0.0)		-	-	-	hypothetical protein	1.1539	1.78399	1.84156	0.624206	0.669782	0.0455756
PD630_LPD01242	Chr	1268373	1268591	219	+	Glimmer	-			-	-		-	-	-	hypothetical protein	0.343132	0.990888	0.68808	1.503	0.983185	-0.519817
PD630_LPD01243	Chr	1268640	1269545	906	-	Glimmer	COG0596R	EC:3.3.2.9	yes	GI111020360(2e-72)	GI356664373(0.0)	PF06441;	sp|Q06816|HYEP_STIAD	2e-70	679	Putative epoxide hydrolase	1.43767	14.1265	3.17544	3.28762	1.13776	-2.14986
PD630_LPD01244	Chr	1269601	1269951	351	-	Glimmer	-			GI111021706(8e-67)	GI356664372(2e-79)		-	-	-	hypothetical protein	1.24738	22.8513	6.8934	4.18442	2.45689	-1.72753
PD630_LPD01245	Chr	1270001	1270831	831	-	Glimmer	COG2141C			GI111021707(8e-179)	GI356664371(0.0)	PF00296;	-	-	-	hypothetical protein	0.744149	0.788238	1.69818	0.08197	1.17954	1.09757
PD630_LPD01246	Chr	1270869	1271672	804	-	Glimmer	S			GI111021708(5e-177)	GI356664370(1e-179)		-	-	-	hypothetical protein	1.52984	1.55123	2.08903	0.0199048	0.446939	0.427035
PD630_LPD01247	Chr	1271721	1272035	315	-	Glimmer	COG2076P			GI111021709(4e-64)	GI356664369(4e-65)	PF00893;	sp|Q7MZY0|SUGE_PHOLL	1e-17	217	Quaternary ammonium compound-resistance protein sugE	3.38786	1.79815	17.616	-0.910108	2.37501	3.28511
PD630_LPD01248	Chr	1272090	1272557	468	+	Glimmer	-			-	GI356664367(2e-08)		-	-	-	hypothetical protein	3.11881	1.6947	1.92669	-0.876097	-0.692018	0.184079
PD630_LPD01249	Chr	1272669	1272788	120	+	Glimmer	-			GI111021711(3e-19)	GI356664368(9e-12)		-	-	-	hypothetical protein	12.7983	4.13222	7.5209	-1.6286	-0.766183	0.862416
PD630_LPD01250	Chr	1272888	1273595	708	+	Glimmer	COG0745TK			GI111021712(7e-168)	GI356664366(9e-169)	PF00072;PF00486;	sp|O69730|TCRX_MYCTU	4e-63	614	Probable transcriptional regulatory protein TcrX	18.9442	5.26062	10.8691	-1.84647	-0.800954	1.04552
PD630_LPD01251	Chr	1273592	1275058	1467	+	Glimmer	COG0642T	EC:2.7.13.3		GI111021713(0.0)	GI356664365(0.0)	PF02518;PF00512;PF00672;	sp|O69729|TCRY_MYCTU	1e-62	615	Probable sensor histidine kinase TcrY	1.81419	1.83822	1.95361	0.018884	0.106256	0.0873716
PD630_LPD01252	Chr	1275062	1275496	435	-	Glimmer	COG0537FGR			GI111021714(6e-101)	GI356664364(1e-100)	PF01230;	sp|P0A5B5|YHI1_MYCTU	2e-44	450	Uncharacterized HIT-like protein Rv0759c/MT0784	2.3753	3.26758	2.27883	0.458459	-0.0595584	-0.518018
PD630_LPD01253	Chr	1275628	1276881	1254	+	Glimmer	COG0463M	EC:2.4.1.80 EC:2.4.1.117		GI111021715(0.0)	GI356664363(0.0)	PF00535;PF04138;	sp|Q9DB25|ALG5_MOUSE	3e-15	204	Dolichyl-phosphate beta-glucosyltransferase	0.107365	0.027464	0.249428	-1.64743	1.14432	2.79176
PD630_LPD01254	Chr	1276878	1278968	2091	+	Glimmer	COG1807M			GI111021716(0.0)	GI356664362(0.0)		sp|P37483|YYCA_BACSU	3e-58	578	Putative mannosyltransferase yycA	0.13302	0.547844	0.276382	1.96365	1.00173	-0.961923
PD630_LPD01255	Chr	1279029	1279427	399	-	Glimmer	-		yes	GI111021717(3e-87)	GI356664360(5e-89)		-	-	-	hypothetical protein	0.116402	4.42974	2.24355	5.13439	4.15611	-0.978275
PD630_LPD01256	Chr	1279411	1279797	387	-	Glimmer	-			GI111021718(8e-86)	GI356664359(7e-89)		-	-	-	hypothetical protein	0.106527	1.11542	2.4152	3.27173	4.37937	1.10764
PD630_LPD01257	Chr	1279898	1281037	1140	+	Glimmer	COG1960I	EC:1.3.99.3		GI111021719(0.0)	GI356664358(0.0)	PF00441;PF02771;	sp|P15651|ACADS_RAT	1e-16	216	Short-chain specific acyl-CoA dehydrogenase, mitochondrial	0.131835	0.750567	0.372615	2.42286	1.43168	-0.991181
PD630_LPD01258	Chr	1281158	1281946	789	+	Glimmer	COG1024I	EC:4.2.1.55		GI111021720(0.0)	GI356664357(0.0)	PF00378;	sp|A4YI89|HPCD_METS5	3e-44	451	3-hydroxypropionyl-coenzyme A dehydratase	0.186515	2.74444	1.02049	3.80905	2.39062	-1.41842
PD630_LPD01259	Chr	1281983	1282360	378	+	Glimmer	COG1545R			GI111021721(3e-74)	GI356664356(7e-89)	PF01796;	-	-	-	hypothetical protein	0.169807	1.93898	1.2412	3.4382	2.79879	-0.639405
PD630_LPD01260	Chr	1282360	1283508	1149	+	Glimmer	COG0183I	EC:2.3.1.176		GI111021722(0.0)	GI356664355(0.0)	PF02803;	sp|P11915|NLTP_RAT	1e-43	448	Non-specific lipid-transfer protein	0.130802	0.824424	0.289235	2.56711	1.08761	-1.4795
PD630_LPD01261	Chr	1283518	1284723	1206	+	Glimmer	COG1960I	EC:1.3.99.13		GI111021723(0.0)	GI356664354(0.0)	PF02771;PF00441;PF02770;	sp|P45857|ACDB_BACSU	4e-21	255	Acyl-CoA dehydrogenase	0.04154	0.788231	0.457249	3.95304	3.18043	-0.772616
PD630_LPD01262	Chr	1284720	1285682	963	+	Glimmer	COG3173R	EC:2.7.1.163 EC:1.3.99.3		GI111021724(0.0)	GI356664353(0.0)	PF01636;	sp|Q5R778|ACD11_PONAB	1e-19	241	Acyl-CoA dehydrogenase family member 11	0.026011	0.422907	0.2436	3.58755	2.81604	-0.771503
PD630_LPD01263	Chr	1285699	1286901	1203	+	Glimmer	COG1960I	EC:1.3.99.3	yes	GI111021725(0.0)	GI356664352(0.0)	PF00441;PF02770;PF02771;	sp|Q8K370|ACD10_MOUSE	1e-120	1111	Acyl-CoA dehydrogenase family member 10	0.0459814	0.458053	0.292502	3.06365	2.43393	-0.629726
PD630_LPD01264	Chr	1286898	1287659	762	+	Glimmer	COG1028IQR	EC:1.1.1.69 EC:1.1.1.100		GI111021726(9e-172)	GI356664351(0.0)	PF00106;	sp|Q9PKF7|FABG_CHLMU	8e-37	388	3-oxoacyl-[acyl-carrier-protein] reductase FabG	0.117792	0.891208	0.297167	2.81806	1.26523	-1.55284
PD630_LPD01265	Chr	1287695	1288456	762	+	Glimmer	COG1028IQR	EC:1.1.1.69 EC:1.3.1.58 EC:1.1.1.100		GI111021727(5e-152)	GI356664350(3e-180)	PF00106;	sp|P50941|FABG_RICPR	1e-33	360	3-oxoacyl-[acyl-carrier-protein] reductase FabG	0.131489	0.46908	0.214324	1.75958	0.664895	-1.09468
PD630_LPD01266	Chr	1288468	1289514	1047	+	Glimmer	COG1064R	EC:1.1.1.1		GI111021728(1e-174)	GI356664349(0.0)	PF08240;PF00107;	sp|Q4J781|ADH_SULAC	3e-41	428	NAD-dependent alcohol dehydrogenase	0.0956967	0.687577	0.323248	2.72242	1.65666	-1.06576
PD630_LPD01267	Chr	1289590	1291092	1503	+	Glimmer	COG0318IQ	EC:6.2.1 EC:2.7.7.58		GI111021729(0.0)	GI356664348(0.0)	PF00501;	sp|P38135|FADK_ECOLI	4e-35	377	Short-chain-fatty-acid--CoA ligase	1.48117	4.91073	4.14802	1.72243	1.47945	-0.242977
PD630_LPD01268	Chr	1291180	1291788	609	+	Glimmer	COG1309K			GI111021730(2e-139)	GI356664347(9e-146)	PF00440;	sp|P96839|KSTR2_MYCTU	8e-12	170	HTH-type transcriptional repressor KstR2	4.24675	17.7445	10.2432	2.06036	1.26826	-0.792107
PD630_LPD01269	Chr	1291864	1292199	336	+	Glimmer	-			GI111021731(5e-75)	GI356664346(2e-78)	PF07110;	-	-	-	hypothetical protein	0.136674	0.994146	0.107878	2.77528	-0.315322	-3.09061
PD630_LPD01270	Chr	1292265	1293212	948	+	Glimmer	COG0491R			GI111021732(0.0)	GI356664345(0.0)	PF00753;	sp|P75849|YCBL_ECOLI	2e-07	136	Uncharacterized protein ycbL	0.150278	0.644751	0.183013	2.03037	0.268119	-1.76225
PD630_LPD01271	Chr	1293227	1294258	1032	+	Glimmer	COG2130R			GI111021733(0.0)	GI356664344(0.0)	PF00107;	sp|O34812|YFMJ_BACSU	1e-52	526	Putative NADP-dependent oxidoreductase yfmJ	0.151699	1.24481	0.240731	2.95608	0.632823	-2.32325
PD630_LPD01272	Chr	1294326	1295090	765	-	Glimmer	COG1028IQR	EC:1.1.1.100	yes	GI111021734(1e-165)	GI356664343(0.0)	PF00106;	sp|Q8KWT4|BACC2_BACSU	1e-40	420	Bacilysin biosynthesis oxidoreductase BacC	0.186227	0.535425	0.803358	1.47485	2.05136	0.576509
PD630_LPD01273	Chr	1295136	1296836	1701	-	Glimmer	COG1178P			GI111021735(0.0)	GI356664342(0.0)	PF00528;PF00528;	sp|Q44123|FBPB_ACTPL	1e-26	305	Ferric transport system permease protein fbpB	0.147258	0.418893	0.581094	1.44748	1.91025	0.46277
PD630_LPD01274	Chr	1296836	1298002	1167	-	Glimmer	COG3839G	EC:3.6.3.28 EC:3.6.3.31		GI111021736(0.0)	GI356664341(0.0)	PF00005;PF08402;	sp|Q9KLQ5|FBPC_VIBCH	4e-67	652	Fe(3+) ions import ATP-binding protein FbpC	0.0795961	0.240389	0.104696	1.48267	0.356312	-1.12635
PD630_LPD01275	Chr	1298069	1298848	780	-	Glimmer	COG1028IQR	EC:1.1.1.53 EC:1.3.1.58 EC:1.1.1.47 EC:1.5.1.33 EC:1.1.1.100		GI111021737(3e-169)	GI356664340(0.0)	PF00106;	sp|P69167|HSD_MYCTU	3e-39	408	3-alpha-(or 20-beta)-hydroxysteroid dehydrogenase	0.0321136	0.205765	0.112782	2.3571	1.54374	-0.813358
PD630_LPD01276	Chr	1298845	1299882	1038	-	Glimmer	COG1840P	EC:2.5.1.2		GI111021738(0.0)	GI356664339(0.0)	PF01547;	-	-	-	hypothetical protein	0.0241316	0.0882627	0.0753329	1.52554	1.32199	-0.203541
PD630_LPD01277	Chr	1299970	1300665	696	-	Glimmer	COG0596R	EC:3.1.1.78 EC:3.1.1.3		GI111021739(2e-144)	GI356664338(2e-164)	PF12697;	sp|Q9SE93|PNAE_RAUSE	3e-12	175	Polyneuridine-aldehyde esterase	0.0359894	0.138359	0.136927	1.68972	1.67572	-0.0139967
PD630_LPD01278	Chr	1300775	1302709	1935	+	Glimmer	COG1902C			GI111021740(0.0)	GI356664337(0.0)	PF00724;	sp|O87278|STCD_RHIME	4e-42	439	Probable N-methylproline demethylase	0.0836032	0.215481	0.22163	1.26838	1.30719	0.0388145
PD630_LPD01279	Chr	1302814	1303683	870	+	Glimmer	COG0559E			GI111021741(0.0)	GI356664336(0.0)	PF02653;	sp|P0AEX7|LIVH_ECOLI	1e-24	283	High-affinity branched-chain amino acid transport system permease protein livH	0.057583	0.119911	0.367946	0.942792	2.48345	1.54066
PD630_LPD01280	Chr	1303688	1306249	2562	+	Glimmer	COG1129G	EC:3.6.3		GI111021742(0.0)	GI356664335(0.0)	PF00005;PF00005;PF02653;PF12399;	sp|P44735|RBSA_HAEIN	7e-41	429	Ribose import ATP-binding protein RbsA	0.107547	0.362819	0.305213	1.66524	1.42309	-0.242147
PD630_LPD01281	Chr	1306291	1307088	798	+	Glimmer	COG1028IQR	EC:1.1.1.100		GI111021743(1e-179)	GI356664334(0.0)	PF00106;	sp|Q9X248|FABG_THEMA	5e-25	286	3-oxoacyl-[acyl-carrier-protein] reductase FabG	0.324355	1.15269	0.524652	1.79801	0.677217	-1.12079
PD630_LPD01282	Chr	1307144	1308304	1161	-	Glimmer	COG0683E			GI111021744(0.0)	GI356664333(0.0)	PF01094;	sp|Q8FYS6|LIVB1_BRUSU	2e-12	179	Leu/Ile/Val-binding protein homolog 1	0.0647251	0.506591	0.259586	2.78936	1.85108	-0.93828
PD630_LPD01283	Chr	1308493	1309821	1329	+	Glimmer	COG1053C	EC:1.4.3 EC:1.3.99.1		GI111021745(0.0)	GI356664332(0.0)	PF00890;	sp|Q9Z4P0|FRD2_SHEFN	3e-26	299	Fumarate reductase flavoprotein subunit	1.28675	4.42779	3.74295	1.77494	1.53313	-0.241816
PD630_LPD01284	Chr	1309843	1310316	474	-	Glimmer	COG0640K			GI111021746(4e-100)	GI356664331(4e-109)	PF12840;	-	-	-	hypothetical protein	0.508635	2.28978	1.25016	2.14871	1.28082	-0.86789
PD630_LPD01285	Chr	1310313	1311398	1086	-	Glimmer	-			GI111021747(0.0)	GI356664330(0.0)		-	-	-	hypothetical protein	0.549716	1.70971	0.306014	1.6194	-0.824707	-2.4441
PD630_LPD01286	Chr	1311537	1312790	1254	+	Glimmer	COG0151F	EC:6.3.4.13		GI111021748(0.0)	GI356664329(0.0)	PF01071;PF02844;PF02843;	sp|P65893|PUR2_MYCTU	1e-169	1535	Phosphoribosylamine--glycine ligase	9.61295	24.0022	35.915	1.31922	1.90044	0.581221
PD630_LPD01287	Chr	1312862	1313614	753	-	Glimmer	COG1028IQR	EC:1.1.1.100		GI111021749(0.0)	GI356664328(0.0)	PF00106;	sp|O86034|BDHA_RHIME	7e-52	517	D-beta-hydroxybutyrate dehydrogenase	0.940432	0.968467	0.861592	0.0419397	-0.124929	-0.166869
PD630_LPD01288	Chr	1313611	1314999	1389	-	Glimmer	COG0477GEPR			GI111021750(0.0)	GI356664327(0.0)	PF00083;	sp|P76350|SHIA_ECOLI	5e-74	712	Shikimate transporter	0.494796	0.254687	0.381759	-0.93141	-0.365732	0.565679
PD630_LPD01289	Chr	1315131	1316039	909	+	Glimmer	COG0583K			GI111021751(0.0)	GI356664326(0.0)	PF03466;PF00126;	sp|P52685|MAUR_PARDE	2e-10	162	Mau operon transcriptional activator	0.329527	0.809986	0.540337	1.27207	0.69679	-0.575284
PD630_LPD01290	Chr	1316063	1317229	1167	+	Glimmer	COG0436E	EC:2.6.1.7 EC:4.4.1.13		GI111021752(0.0)	GI356664325(0.0)	PF00155;	sp|Q58097|AAT2_METJA	4e-49	497	Probable aspartate aminotransferase 2	1.13089	3.45398	2.86449	1.60227	1.33315	-0.269125
PD630_LPD01291	Chr	1317331	1317618	288	+	Glimmer	-			GI111021753(1e-44)	GI356664324(6e-65)		-	-	-	hypothetical protein	3.88304	2.55187	9.55526	-0.603699	1.29691	1.9006
PD630_LPD01292	Chr	1317675	1318088	414	+	Glimmer	S			GI111021754(3e-81)	GI356664323(8e-93)	PF08044;	-	-	-	hypothetical protein	16.1558	6.08646	10.7493	-1.4069	-0.587356	0.819546
PD630_LPD01293	Chr	1318196	1318792	597	+	Glimmer	COG3212S			GI111021755(4e-96)	GI356664322(5e-139)	PF03413;PF03413;	sp|O35012|YKOJ_BACSU	4e-09	147	Uncharacterized protein ykoJ	39.9601	12.0675	19.7699	-1.7266	-1.01488	0.711719
PD630_LPD01294	Chr	1318885	1319562	678	+	Glimmer	-			GI111021756(2e-129)	GI356664321(5e-156)	PF06197;	-	-	-	hypothetical protein	1.53937	0.105538	0.648747	-3.74524	-1.23389	2.51136
PD630_LPD01295	Chr	1319854	1320483	630	+	Glimmer	COG3226S			GI111021757(2e-142)	GI356664320(2e-142)	PF00440;	sp|P75811|YBJK_ECOLI	3e-06	123	Uncharacterized HTH-type transcriptional regulator ybjK	2.39635	2.01257	1.69631	-0.250654	-0.49597	-0.245315
PD630_LPD01296	Chr	1320506	1321927	1422	+	Glimmer	COG0015F	EC:4.3.2.2		GI111021758(0.0)	GI356664319(0.0)	PF00206;PF10397;	sp|Q05911|PUR8_YEAST	2e-64	628	Adenylosuccinate lyase	1.62792	15.1589	7.01436	3.21118	2.1005	-1.11068
PD630_LPD01297	Chr	1322005	1322418	414	+	Glimmer	COG0537FGR	EC:3.6.1		GI111021759(6e-93)	GI356664318(6e-96)	PF01230;	sp|P94252|YHIT_BORBU	7e-25	280	Uncharacterized HIT-like protein BB_0379	2.44411	29.1772	11.2628	3.57207	2.19958	-1.37248
PD630_LPD01298	Chr	1322452	1323216	765	-	Glimmer	COG3332S			GI111021760(7e-162)	GI356664317(0.0)	PF05742;	sp|Q29RZ5|CV025_BOVIN	2e-28	316	Uncharacterized protein C22orf25 homolog	0.825404	3.64788	2.88655	2.13046	1.79379	-0.336673
PD630_LPD01299	Chr	1323314	1323793	480	+	Glimmer	COG1846K	EC:3.4.21.88		GI111021761(3e-87)	GI356664316(7e-108)	PF12802;	-	-	-	hypothetical protein	0.525108	0.210373	0.821325	-1.27988	0.635584	1.91547
PD630_LPD01300	Chr	1323790	1324635	846	+	Glimmer	COG1131V			GI111021762(0.0)	GI356664315(0.0)	PF00005;	sp|P94440|YFIL_BACSU	1e-51	517	Uncharacterized ABC transporter ATP-binding protein YfiL	0.9524	1.48054	1.47406	0.631131	0.624843	-0.00628735
PD630_LPD01301	Chr	1324652	1325413	762	+	Glimmer	COG0842V			GI111021763(9e-176)	GI356664314(2e-176)	PF01061;	sp|P48278|YCF38_CYAPA	4e-18	226	Putative transport permease ycf38	0.805369	2.20542	1.73597	1.44206	1.0985	-0.343552
PD630_LPD01302	Chr	1325424	1327076	1653	-	Glimmer	COG1021Q	EC:6.2.1.16 EC:2.7.7.58		GI111021764(0.0)	GI356664313(0.0)	PF00501;	sp|P40871|DHBE_BACSU	0	1803	2,3-dihydroxybenzoate-AMP ligase	0.238035	0.992179	0.882785	2.01452	1.84777	-0.166756
PD630_LPD01303	Chr	1327113	1327883	771	-	Glimmer	COG1028IQR	EC:1.1.1 EC:1.3.1.28		GI111021765(2e-174)	GI356664312(3e-178)	PF00106;	sp|P39071|DHBA_BACSU	1e-54	542	2,3-dihydro-2,3-dihydroxybenzoate dehydrogenase	0.103557	0.415899	0.457451	1.9071	2.0414	0.134303
PD630_LPD01304	Chr	1327880	1328074	195	-	Glimmer	COG1169HQ	EC:5.4.4.2		GI111021766(5e-38)	GI356664311(4e-38)	PF00425;	sp|O05851|MENF_MYCTU	1e-17	218	Putative isochorismate synthase	0.115074	0.87107	0.935674	2.81648	2.91856	0.102086
PD630_LPD01305	Chr	1328049	1329023	975	-	Glimmer	COG1169HQ	EC:5.4.4.2		GI111021766(0.0)	GI356664311(0.0)	PF00425;	sp|O05851|MENF_MYCTU	7e-50	502	Putative isochorismate synthase	0.134342	0.205765	0.395155	0.579968	1.48898	0.909016
PD630_LPD01307	Chr	1329397	1330236	840	+	Glimmer	-			-	-		sp|Q58133|PTR2_METJA	8e-08	138	HTH-type transcriptional regulator Ptr2	1.37088	3.08626	2.6828	1.16494	0.963519	-0.201421
PD630_LPD01306	Chr	1329283	1329408	126	-	Glimmer	COG1522K			GI111021767(0.0)	GI356664310(0.0)		-	-	-	hypothetical protein	0.469661	0.690628	0.665206	0.546632	0.49331	-0.0533217
PD630_LPD01308	Chr	1330229	1330348	120	-	Glimmer	-			-	-		-	-	-	hypothetical protein	0.647959	2.59135	1.30326	1.98319	0.997083	-0.986107
PD630_LPD01309	Chr	1330388	1330636	249	+	Glimmer	-			GI111021768(2e-49)	GI356664309(2e-51)		-	-	-	hypothetical protein	0.0649688	0.13697	0.18646	0.971158	1.38988	0.418719
PD630_LPD01310	Chr	1330633	1332105	1473	+	Glimmer	COG0591ER			GI111021769(0.0)	GI356664308(0.0)		sp|O07556|YHJB_BACSU	2e-64	629	Uncharacterized symporter yhjB	0.175012	0.381356	0.497404	1.08087	1.45552	0.374654
PD630_LPD01311	Chr	1333307	1333432	126	-	Glimmer	-			-	-		-	-	-	hypothetical protein	0	0.206989	0.0872719	4.43955	3.28202	-1.15753
PD630_LPD01312	Chr	1333474	1335009	1536	-	Glimmer	COG0469G	EC:2.7.1.40		GI111021771(0.0)	GI356664306(0.0)	PF00224;PF02887;	sp|O06134|KPYK_MYCTU	0	1875	Pyruvate kinase	0.190936	0.0720544	0.279997	-1.29208	0.529304	1.82139
PD630_LPD01313	Chr	1335006	1336136	1131	-	Glimmer	COG1929G	EC:2.7.1.31		GI111021772(0.0)	GI356664305(0.0)	PF02595;	sp|P42100|GLXK_BACSU	2e-43	447	Glycerate kinase	0.0752086	0.0186252	0.0208856	-1.57371	-1.46407	0.109645
PD630_LPD01314	Chr	1336171	1337637	1467	-	Glimmer	COG1301C			GI111021773(0.0)	GI356664304(0.0)	PF00375;	sp|Q1J1H5|DCTA_DEIGD	1e-127	1169	C4-dicarboxylate transport protein	0.389873	1.35297	0.989161	1.76914	1.32118	-0.447964
PD630_LPD01315	Chr	1337769	1338863	1095	-	Glimmer	COG0473CE	EC:1.1.1.85 EC:1.1.1.93 EC:4.1.1.73 EC:1.1.1.83		GI111021774(0.0)	GI356664303(0.0)	PF00180;	sp|O34296|TTUC3_AGRVI	1e-114	1062	Probable tartrate dehydrogenase/decarboxylase ttuC'	0.305482	0.322764	0.73234	0.0769387	1.23452	1.15758
PD630_LPD01316	Chr	1339077	1340009	933	+	Glimmer	COG0583K			GI111021775(0.0)	GI356664302(0.0)	PF03466;PF00126;	sp|P37499|YYBE_BACSU	1e-19	241	Uncharacterized HTH-type transcriptional regulator yybE	0.200796	0.289212	0.306434	0.505319	0.586055	0.0807367
PD630_LPD01317	Chr	1340056	1341657	1602	-	Glimmer	COG0477GEPR			GI111021776(0.0)	GI356664301(0.0)	PF07690;	sp|P31474|HSRA_ECOLI	7e-25	288	Probable transport protein hsrA	1.36488	1.05403	2.07041	-0.369765	0.597564	0.967329
PD630_LPD01318	Chr	1341811	1342137	327	+	Glimmer	-			GI111021777(6e-52)	GI356664300(2e-68)		-	-	-	hypothetical protein	12.0072	4.20158	6.54744	-1.51267	-0.873903	0.638771
PD630_LPD01319	Chr	1342149	1342982	834	-	Glimmer	COG0121R			GI111021778(0.0)	GI356664299(0.0)	PF00310;	sp|P53871|DUG3_YEAST	1e-32	352	Probable glutamine amidotransferase DUG3	8.34578	2.88101	5.78331	-1.5312	-0.528386	1.00281
PD630_LPD01320	Chr	1343125	1344537	1413	+	Glimmer	COG4320S			GI111021779(0.0)	GI356664298(0.0)	PF10009;	-	-	-	hypothetical protein	1.63756	0.49741	0.466356	-1.6991	-1.79022	-0.0911123
PD630_LPD01321	Chr	1344620	1345144	525	-	Glimmer	-			GI111021780(4e-115)	GI356664297(1e-123)		-	-	-	hypothetical protein	3.25234	5.8422	2.32492	0.843069	-0.482534	-1.3256
PD630_LPD01322	Chr	1345216	1346016	801	-	Glimmer	-			GI111021782(3e-152)	GI356664296(0.0)		-	-	-	hypothetical protein	0.503604	0.948001	0.996054	0.899369	0.969979	0.0706097
PD630_LPD01324	Chr	1347103	1348551	1449	-	Glimmer	COG0111HE			GI111021783(0.0)	GI356664295(0.0)	PF07690;	sp|O32182|YUSP_BACSU	6e-71	686	Uncharacterized MFS-type transporter yusP	1.00134	3.05874	1.46695	1.60138	0.546358	-1.05502
PD630_LPD01323	Chr	1346057	1347091	1035	-	Glimmer	COG0477GEPR	EC:1.1.1.95		GI111021784(0.0)	GI356664294(0.0)	PF02826;	sp|P0C1E8|Y2355_CORGL	1e-29	328	Uncharacterized protein Cgl2355/cg2587	0.53265	2.41118	1.06581	2.15762	0.987333	-1.17029
PD630_LPD01325	Chr	1348647	1349603	957	-	Glimmer	COG4977K			GI111021785(0.0)	GI356664293(0.0)	PF12833;PF01965;	sp|O87389|GLXA_RHIME	7e-19	234	HTH-type transcriptional regulator glxA	0.418786	1.77665	1.14861	2.05893	1.43406	-0.624868
PD630_LPD01326	Chr	1349810	1350463	654	+	Glimmer	COG0693R			GI111021786(5e-134)	GI356664292(2e-149)	PF01965;	-	-	-	hypothetical protein	0.162778	0.576707	0.567934	1.76372	1.74199	-0.0217348
PD630_LPD01327	Chr	1350475	1350783	309	+	Glimmer	COG2128S			GI111021787(3e-66)	GI356664291(5e-70)		-	-	-	hypothetical protein	0.162127	0.863512	0.589156	2.34335	1.79946	-0.543896
PD630_LPD01328	Chr	1350795	1351679	885	+	Glimmer	COG0152F	EC:6.3.2.6		GI111021788(0.0)	GI356664290(0.0)	PF01259;	sp|Q0S784|PUR7_RHOSR	1e-168	1518	Phosphoribosylaminoimidazole-succinocarboxamide synthase	0.685181	7.45847	4.35018	3.42535	2.64893	-0.776425
PD630_LPD01329	Chr	1351683	1353812	2130	+	Glimmer	COG1770E	EC:3.4.21.83		GI111021789(0.0)	GI356664289(0.0)	PF02897;PF00326;	sp|Q59536|PTRB_MORLA	1e-149	1363	Protease 2	1.49449	21.3574	7.90273	3.82807	2.3949	-1.43317
PD630_LPD01330	Chr	1353916	1354095	180	-	Glimmer	-			-	GI356664288(1e-31)		-	-	-	hypothetical protein	3.59204	36.7284	16.336	3.3504	2.18205	-1.16835
PD630_LPD01331	Chr	1354258	1354809	552	-	Glimmer	S			GI111021790(3e-114)	GI356664287(1e-130)		sp|P65302|LPPP_MYCTU	4e-07	129	Putative lipoprotein lppP	5.75732	3.87794	10.7919	-0.568898	0.905309	1.47421
PD630_LPD01332	Chr	1354893	1355582	690	-	Glimmer	COG4565KT			GI111021791(2e-160)	GI356664286(1e-162)	PF00072;PF08279;	sp|P39486|DCTR_BACME	7e-32	345	Probable C4-dicarboxylate response regulator dctR	1.27058	2.15982	0.308698	0.760776	-2.00654	-2.76731
PD630_LPD01333	Chr	1355579	1357144	1566	-	Glimmer	COG3290T	EC:2.7.13.3		GI111021792(0.0)	GI356664285(0.0)	PF02518;	sp|Q9RC53|CITS_BACHD	2e-68	665	Sensor protein CitS	0.55517	1.98293	0.505055	1.81814	-0.133958	-1.95209
PD630_LPD01334	Chr	1357305	1358690	1386	+	Glimmer	COG1301C			GI111021793(0.0)	GI356664284(0.0)	PF00375;	sp|A1VKX1|DCTA1_POLNA	1e-108	1005	C4-dicarboxylate transport protein 1	1.21275	11.6435	8.36517	3.25257	2.77599	-0.476575
PD630_LPD01335	Chr	1358767	1359267	501	+	Glimmer	COG0386O	EC:1.11.1.9		GI111021794(2e-118)	GI356664283(3e-120)	PF00255;	sp|P06610|BTUE_ECOLI	5e-44	446	Vitamin B12 transport periplasmic protein BtuE	6.46631	7.71982	7.782	0.255263	0.266823	0.0115601
PD630_LPD01336	Chr	1359368	1360072	705	+	Glimmer	COG3233R			GI111021795(9e-166)	GI356664282(6e-168)		-	-	-	hypothetical protein	2.28724	3.58319	5.96114	0.645362	1.37811	0.732744
PD630_LPD01337	Chr	1360123	1360770	648	-	Glimmer	COG2220R			GI111021796(7e-154)	GI356664281(3e-157)	PF12706;	sp|P81414|Y020_PYRFU	2e-10	160	UPF0173 protein PF0020	5.1339	11.1265	10.1742	1.11436	0.985394	-0.128965
PD630_LPD01338	Chr	1360860	1361141	282	+	Glimmer	COG1828F	EC:6.3.5.3		GI111021797(1e-62)	GI356664280(3e-50)	PF02700;	sp|O05755|Y221A_MYCLE	3e-26	292	UPF0062 protein ML2219.1	11.847	53.4253	25.7865	2.17205	1.12143	-1.05062
PD630_LPD01339	Chr	1361138	1361815	678	+	Glimmer	COG0047F	EC:6.3.5.3		GI111021798(1e-163)	GI356664279(7e-165)	PF07685;	sp|Q0S774|PURQ_RHOSR	1e-127	1166	Phosphoribosylformylglycinamidine synthase 1	7.24581	26.1857	15.809	1.85212	1.12445	-0.727672
PD630_LPD01340	Chr	1362029	1362676	648	-	Glimmer	COG2890J	EC:2.1.1	yes	GI111021800(2e-137)	GI356664278(4e-151)	PF05175;	sp|Q58338|Y928_METJA	8e-25	283	Putative protein methyltransferase MJ0928	15.9525	3.5542	2.70758	-2.16304	-2.55429	-0.391255
PD630_LPD01341	Chr	1362873	1364978	2106	+	Glimmer	COG1640G	EC:2.4.1.25		GI111021801(0.0)	GI356664277(0.0)	PF02446;	sp|P65336|MALQ_MYCTU	1e-173	1570	4-alpha-glucanotransferase	1.07566	1.61817	1.9967	0.584686	0.886256	0.301571
PD630_LPD01342	Chr	1364988	1365578	591	-	Glimmer	COG1309K			GI111021802(3e-137)	GI356664276(1e-141)	PF00440;	sp|P96676|YDES_BACSU	3e-14	191	Uncharacterized HTH-type transcriptional regulator ydeS	0.590719	1.49192	1.17012	1.32205	0.974174	-0.347875
PD630_LPD01343	Chr	1365678	1366877	1200	+	Glimmer	COG1819GC	EC:2.4.1		GI111021803(0.0)	GI356664275(0.0)	PF00201;PF03033;	sp|Q53685|OLED_STRAT	1e-100	939	Oleandomycin glycosyltransferase	0.500537	1.46174	0.618709	1.52744	0.300376	-1.22706
PD630_LPD01344	Chr	1366918	1367271	354	+	Glimmer	S			GI111021804(3e-83)	GI356664274(6e-84)	PF12681;	-	-	-	hypothetical protein	2.92617	4.9834	2.50804	0.766086	-0.221635	-0.987721
PD630_LPD01345	Chr	1367297	1368580	1284	+	Glimmer	COG1362E	EC:3.4.11.21		GI111021805(0.0)	GI356664273(0.0)	PF02127;	sp|C1ALD5|APEB_MYCBT	1e-161	1465	Probable M18 family aminopeptidase 2	0.712458	1.7346	1.3268	1.27191	0.887793	-0.384115
PD630_LPD01346	Chr	1368724	1371009	2286	+	Glimmer	COG0046F	EC:6.3.5.3		GI111021806(0.0)	GI356664272(0.0)	PF02769;PF02769;PF00586;PF00586;	sp|Q0S766|PURL_RHOSR	0	3982	Phosphoribosylformylglycinamidine synthase 2	2.55855	15.1941	8.8532	2.56543	1.78687	-0.778563
PD630_LPD01347	Chr	1371013	1372782	1770	+	Glimmer	COG4425S			GI111021807(0.0)	GI356664271(0.0)	PF10081;	-	-	-	hypothetical protein	2.4055	7.51798	6.60051	1.63994	1.45244	-0.1875
PD630_LPD01348	Chr	1372779	1373423	645	+	Glimmer	COG1266R			GI111021808(9e-118)	GI356664270(3e-141)	PF02517;	-	-	-	hypothetical protein	0.124596	0.276307	0.810117	1.08893	2.6072	1.51827
PD630_LPD01349	Chr	1373428	1373814	387	+	Glimmer	S			GI111021809(2e-84)	GI356664269(8e-87)		-	-	-	hypothetical protein	1.22978	3.72038	4.21476	1.58924	1.76879	0.179547
PD630_LPD01350	Chr	1373815	1375134	1320	-	Glimmer	COG2230M	EC:2.1.1.79		GI111021810(0.0)	GI356664268(0.0)	PF02353;	sp|P31049|FAMT_PSEPU	2e-68	663	Probable fatty acid methyltransferase	0.658633	1.6346	2.32637	1.29845	1.80498	0.50653
PD630_LPD01352	Chr	1375431	1376891	1461	+	Glimmer	-	EC:2.4.2.14		-	-	PF00310;PF00156;	sp|Q50028|PUR1_MYCLE	0	2062	Amidophosphoribosyltransferase	11.9878	56.0388	44.1351	2.22391	1.87948	-0.344431
PD630_LPD01351	Chr	1375188	1375472	285	-	Glimmer	COG0034F			GI111021811(0.0)	GI356664267(0.0)		-	-	-	hypothetical protein	3.59542	16.6245	13.9536	2.20594	1.95344	-0.252508
PD630_LPD01353	Chr	1377012	1378091	1080	+	Glimmer	COG0150F	EC:6.3.3.1		GI111021812(0.0)	GI356664266(0.0)	PF02769;PF00586;	sp|B3E3K3|PUR5_GEOLS	2e-92	870	Phosphoribosylformylglycinamidine cyclo-ligase	12.1658	54.418	36.3416	2.16033	1.578	-0.582331
PD630_LPD01354	Chr	1378585	1379538	954	-	Glimmer	COG4448E	EC:3.5.1.1		GI111021814(0.0)	GI356664264(0.0)	PF06089;	-	-	-	hypothetical protein	2.39043	4.74634	5.96218	0.986559	1.31497	0.328406
PD630_LPD01355	Chr	1379535	1380203	669	-	Glimmer	COG2258S			GI111021815(7e-157)	GI356664263(6e-161)	PF03473;	sp|O34542|YFLK_BACSU	3e-15	200	Uncharacterized protein yflK	7.3074	7.20764	13.6675	-0.0198044	0.902406	0.92221
PD630_LPD01357	Chr	1381385	1382257	873	+	Glimmer	COG0354R	EC:4.1.3.38		GI111021816(0.0)	GI356664262(0.0)	PF01063;	sp|Q58414|ILVE_METJA	3e-14	195	Putative branched-chain-amino-acid aminotransferase	4.67314	5.62886	7.58777	0.267928	0.698102	0.430173
PD630_LPD01356	Chr	1380200	1381177	978	-	Glimmer	COG0115EH			GI111021817(0.0)	GI356664261(0.0)	PF01571;PF08669;	sp|A1WWA3|GCST_HALHL	3e-09	151	Aminomethyltransferase	5.32486	6.89456	8.25734	0.372098	0.631972	0.259874
PD630_LPD01358	Chr	1382391	1383887	1497	+	Glimmer	COG1271C	EC:1.10.3.-		GI111021818(0.0)	GI356664260(0.0)	PF01654;	sp|P94364|CYDA_BACSU	1e-102	959	Cytochrome d ubiquinol oxidase subunit 1	35.2049	31.125	88.2935	-0.17765	1.32628	1.50393
PD630_LPD01359	Chr	1383899	1384936	1038	+	Glimmer	COG1294C	EC:1.10.3.-		GI111021819(0.0)	GI356664259(0.0)	PF02322;	sp|P94365|CYDB_BACSU	2e-75	722	Cytochrome d ubiquinol oxidase subunit 2	28.322	23.3294	66.9078	-0.279665	1.23996	1.51962
PD630_LPD01360	Chr	1384933	1386639	1707	+	Glimmer	COG4988CO			GI111021820(0.0)	GI356664258(0.0)	PF00005;PF00664;	sp|P94366|CYDC_BACSU	3e-67	654	ATP-binding/permease protein CydC	9.26758	6.78059	24.0642	-0.450212	1.37567	1.82588
PD630_LPD01361	Chr	1386629	1388362	1734	+	Glimmer	COG1132V	EC:3.6.3		GI111021821(0.0)	GI356664256(0.0)	PF00005;	sp|P45081|CYDC_HAEIN	9e-45	461	ATP-binding/permease protein CydC	99.4005	27.9611	104.11	-1.82946	0.0667734	1.89623
PD630_LPD01362	Chr	1388551	1389660	1110	-	Glimmer	-			GI111021822(0.0)	GI356664255(0.0)		-	-	-	hypothetical protein	3.3055	4.08591	5.0505	0.30496	0.610055	0.305096
PD630_LPD01363	Chr	1389759	1390400	642	-	Glimmer	S			GI111021823(8e-152)	GI356664254(1e-152)	PF08768;	sp|Q0S749|Y4852_RHOSR	1e-118	1086	UPF0678 fatty acid-binding protein-like protein RHA1_ro04852	5.75412	53.2478	26.442	3.20782	2.1982	-1.00961
PD630_LPD01364	Chr	1390724	1392031	1308	+	Glimmer	S	EC:3.1.1		GI111021825(0.0)	GI356664252(0.0)	PF01083;	-	-	-	hypothetical protein	0.450431	7.28323	2.2213	3.9855	2.27682	-1.70868
PD630_LPD01365	Chr	1392099	1392404	306	-	Glimmer	S			GI111021826(2e-67)	GI356664251(2e-67)	PF07210;	sp|P0CG97|Y836_MYCTU	1e-34	365	Uncharacterized protein MT0836	11.4209	80.824	87.1582	2.82202	2.93086	0.108838
PD630_LPD01366	Chr	1392408	1393244	837	-	Glimmer	COG2897P	EC:2.8.1.1 EC:2.8.1.2		GI111021827(0.0)	GI356664250(0.0)	PF00581;PF00581;	sp|A0R4C9|THTR_MYCS2	1e-130	1192	Putative thiosulfate sulfurtransferase	4.62616	45.9701	40.0963	3.31001	3.11282	-0.197183
PD630_LPD01367	Chr	1393312	1393764	453	-	Glimmer	S			GI111021828(2e-74)	GI356664249(4e-98)		-	-	-	hypothetical protein	0.806385	2.32876	3.77061	1.51842	2.2113	0.692873
PD630_LPD01368	Chr	1394002	1394478	477	-	Glimmer	COG0526OC			GI111021829(9e-92)	GI356664248(2e-105)	PF00085;	sp|O64394|TRXH_WHEAT	4e-07	128	Thioredoxin H-type	0.903658	3.37171	2.99774	1.88803	1.71895	-0.169076
PD630_LPD01369	Chr	1394475	1395254	780	-	Glimmer	S			GI111021830(0.0)	GI356664247(0.0)		-	-	-	hypothetical protein	1.75421	10.7512	6.73612	2.60875	1.93504	-0.673709
PD630_LPD01370	Chr	1395461	1396216	756	+	Glimmer	COG0745TK			GI111021831(7e-176)	GI356664246(4e-177)	PF00486;	sp|Q05943|GLNR_STRCO	1e-74	713	Transcriptional regulatory protein glnR	5.38413	24.9953	18.8712	2.21277	1.80749	-0.405283
PD630_LPD01371	Chr	1396216	1397133	918	+	Glimmer	COG0456R	EC:2.3.1.189		GI111021832(0.0)	GI356664245(0.0)	PF00583;PF00583;	sp|Q0S740|MSHD_RHOSR	1e-163	1476	Mycothiol acetyltransferase	3.52957	28.9184	18.253	3.03084	2.36728	-0.663563
PD630_LPD01372	Chr	1397348	1398466	1119	+	Glimmer	COG0226P	EC:2.5.1.2		GI111021833(0.0)	GI356664244(0.0)	PF12849;	sp|Q9KK89|PSTS3_MYCAV	2e-92	870	Phosphate-binding protein pstS 3	0.618381	28.6857	10.7018	5.51305	4.09142	-1.42163
PD630_LPD01373	Chr	1398534	1399607	1074	+	Glimmer	COG0573P			GI111021834(0.0)	GI356664243(0.0)	PF00528;	sp|P0A630|PSTC2_MYCTU	1e-94	889	Phosphate transport system permease protein pstC 2	1.1914	27.5953	13.2969	4.52215	3.46938	-1.05277
PD630_LPD01374	Chr	1399611	1400519	909	+	Glimmer	COG0581P			GI111021835(0.0)	GI356664242(0.0)	PF00528;	sp|Q50097|PSTA_MYCLE	9e-84	793	Phosphate transport system permease protein pstA	2.08164	32.37	13.6993	3.95239	2.71244	-1.23995
PD630_LPD01375	Chr	1400563	1401339	777	+	Glimmer	COG1117P	EC:3.6.3.27		GI111021836(0.0)	GI356664241(0.0)	PF00005;	sp|Q0S736|PSTB_RHOSR	1e-149	1357	Phosphate import ATP-binding protein PstB	6.75713	50.8385	23.7898	2.90959	1.81434	-1.09525
PD630_LPD01376	Chr	1401484	1402182	699	-	Glimmer	COG0704P			GI111021837(5e-162)	GI356664240(4e-165)	PF01895;PF01895;	sp|P65720|PHOU2_MYCTU	8e-94	879	Phosphate transport system protein phoU homolog 2	1.12357	13.2585	18.6743	3.54905	4.04288	0.49383
PD630_LPD01377	Chr	1402265	1404298	2034	-	Glimmer	COG1316K			GI111021838(0.0)	GI356664239(0.0)	PF03816;	sp|Q931S1|MSRR_STAAM	3e-14	198	Regulatory protein msrR	1.96475	15.5127	6.39116	2.97464	1.69666	-1.27798
PD630_LPD01378	Chr	1404418	1405503	1086	-	Glimmer	COG0042J	EC:1.6.99		GI111021839(0.0)	GI356664238(0.0)	PF01207;	sp|O53835|DUS_MYCTU	1e-158	1433	Probable tRNA-dihydrouridine synthase	1.94323	8.25758	6.06328	2.08161	1.63662	-0.44499
PD630_LPD01379	Chr	1405641	1406597	957	-	Glimmer	S	EC:1.14.19.2		GI111021840(0.0)	GI356664237(0.0)	PF03405;	sp|Q50824|DESA1_MYCTU	1e-111	1034	Putative acyl-[acyl-carrier-protein] desaturase desA1	28.5532	57.8131	135.123	1.01749	2.24215	1.22466
PD630_LPD01380	Chr	1407094	1407534	441	+	Glimmer	-			GI111021842(6e-102)	GI356664236(2e-104)	PF04237;	-	-	-	hypothetical protein	6.73785	7.57748	15.3635	0.169193	1.18795	1.01876
PD630_LPD01381	Chr	1407531	1408133	603	+	Glimmer	-			GI111021843(3e-108)	GI356664235(2e-139)		-	-	-	hypothetical protein	3.29637	2.25407	5.20264	-0.546331	0.656765	1.2031
PD630_LPD01382	Chr	1408139	1409227	1089	-	Glimmer	COG1062C	EC:1.1.1.103 EC:1.1.1.284 EC:1.1.1.1		GI111021844(0.0)	GI356664234(0.0)	PF08240;PF00107;	sp|P39849|XYLB_PSEPU	5e-83	788	Aryl-alcohol dehydrogenase	1.79555	1.52569	4.46163	-0.233558	1.30836	1.54192
PD630_LPD01383	Chr	1409234	1409707	474	-	Glimmer	S			GI111021845(5e-110)	GI356664233(4e-114)		-	-	-	hypothetical protein	0.267529	0.707533	0.815397	1.37041	1.57245	0.202043
PD630_LPD01384	Chr	1409819	1410424	606	+	Glimmer	COG1309K			GI111021846(3e-126)	GI356664232(1e-141)	PF00440;	sp|Q8X4Z7|RUTR_ECO57	6e-06	120	HTH-type transcriptional regulator RutR	0.497734	6.94944	5.20645	3.77682	3.36092	-0.415901
PD630_LPD01386	Chr	1410869	1411525	657	+	Glimmer	COG1309K			GI111021847(1e-153)	GI356664231(1e-157)	PF00440;	sp|Q9ZN78|AFRP_STRGR	1e-10	161	A-factor receptor protein	22.9978	20.401	20.2884	-0.172774	-0.180753	-0.00797831
PD630_LPD01390	Chr	1412073	1412408	336	-	Glimmer	S			GI111021848(2e-70)	GI356664230(4e-76)	PF12680;	-	-	-	hypothetical protein	3.19941	9.57923	5.24358	1.57911	0.710993	-0.868113
PD630_LPD01391	Chr	1412510	1413208	699	+	Glimmer	COG1309K			GI111021849(2e-143)	GI356664229(3e-168)	PF00440;	-	-	-	hypothetical protein	0.584557	0.61803	0.712575	0.0790172	0.281331	0.202314
PD630_LPD01392	Chr	1413205	1414056	852	-	Glimmer	COG0596R	EC:4.1.2.37 EC:3.1.1.1		GI111021850(1e-180)	GI356664228(0.0)	PF12697;	-	-	-	hypothetical protein	0.772969	0.901458	1.74284	0.21922	1.16267	0.943449
PD630_LPD01393	Chr	1414165	1414866	702	+	Glimmer	COG1309K			GI111021851(2e-166)	GI356664227(6e-157)	PF00440;	sp|Q0S868|KSTR_RHOSR	2e-41	427	HTH-type transcriptional repressor KstR	3.52209	17.5157	12.7437	2.31088	1.85232	-0.458559
PD630_LPD01394	Chr	1414871	1415608	738	-	Glimmer	COG0410E			GI111021852(3e-170)	GI356664226(2e-176)	PF00005;	sp|P0A191|LIVF_SALTY	9e-50	499	High-affinity branched-chain amino acid transport ATP-binding protein LivF	0.516189	1.69404	1.54299	1.6953	1.56139	-0.133913
PD630_LPD01395	Chr	1415605	1417428	1824	-	Glimmer	COG0411E			GI111021853(0.0)	GI356664225(0.0)	PF02653;PF00005;PF12399;	sp|P0A9S9|LIVG_SHIFL	7e-42	436	High-affinity branched-chain amino acid transport ATP-binding protein LivG	0.179098	0.432991	0.316839	1.22814	0.789442	-0.438698
PD630_LPD01396	Chr	1417432	1418289	858	-	Glimmer	COG0559E			GI111021854(1e-177)	GI356664224(0.0)	PF02653;	sp|P0A2J1|LIVH_SALTY	9e-19	233	High-affinity branched-chain amino acid transport system permease protein livH	0.226863	0.498044	0.324676	1.1009	0.49871	-0.602189
PD630_LPD01397	Chr	1418312	1419529	1218	-	Glimmer	COG0683E			GI111021855(0.0)	GI356664223(0.0)	PF01094;	sp|Q8G3D4|LIVB3_BRUSU	2e-11	172	Leu/Ile/Val-binding protein homolog 3	0.220221	0.676971	0.921537	1.57723	2.0166	0.439366
PD630_LPD01398	Chr	1419648	1420475	828	-	Glimmer	COG1028IQR	EC:1.1.1.35 EC:1.1.1.100		GI111021856(0.0)	GI356664222(0.0)	PF00106;	sp|Q49WS9|Y1627_STAS1	4e-29	322	Uncharacterized oxidoreductase SSP1627	0.0819323	0.159511	0.188878	0.882735	1.11324	0.230506
PD630_LPD01399	Chr	1420538	1421599	1062	-	Glimmer	COG0392S			GI111021857(0.0)	GI356664221(0.0)	PF03706;	-	-	-	hypothetical protein	0.237337	1.1961	0.910411	2.28581	1.8958	-0.390004
PD630_LPD01400	Chr	1421626	1422408	783	-	Glimmer	COG1028IQR	EC:1.1.1.100		GI111021858(1e-179)	GI356664220(0.0)	PF00106;	sp|P0A0I0|FABG_STAAW	2e-29	323	3-oxoacyl-[acyl-carrier-protein] reductase FabG	0.160619	0.354011	0.238224	1.0932	0.54086	-0.552342
PD630_LPD01401	Chr	1422547	1423284	738	+	Glimmer	COG1814S			GI111021859(1e-148)	GI356664219(7e-173)	PF01988;	sp|Q9P6J2|PCL1_SCHPO	3e-41	426	Fe(2+)/Mn(2+) transporter pcl1	6.92683	2.44659	6.2939	-1.49762	-0.138032	1.35959
PD630_LPD01402	Chr	1423298	1424182	885	-	Glimmer	COG0589T			GI111021860(0.0)	GI356664218(0.0)	PF00582;PF00582;	sp|P64922|Y2028_MYCBO	7e-39	406	Universal stress protein Mb2028c	2.27077	1.0798	2.68751	-1.06546	0.242111	1.30757
PD630_LPD01403	Chr	1424229	1425764	1536	-	Glimmer	S			GI111021861(0.0)	GI356664217(0.0)	PF05235;PF01928;	sp|Q10510|Y2226_MYCTU	4e-53	532	Uncharacterized protein Rv2226/MT2285	3.86085	2.30204	4.95325	-0.743481	0.358636	1.10212
PD630_LPD01404	Chr	1425810	1426766	957	-	Glimmer	COG0564J	EC:5.4.99		GI111021862(0.0)	GI356664216(0.0)	PF00849;	sp|P72970|Y1592_SYNY3	1e-17	223	Uncharacterized RNA pseudouridine synthase slr1592	0.157045	1.08206	0.47919	2.70875	1.55016	-1.15859
PD630_LPD01405	Chr	1426848	1428893	2046	+	Glimmer	COG2936R			GI111021863(0.0)	GI356664215(0.0)	PF02129;PF08530;	sp|P0A5F6|Y1866_MYCBO	4e-24	283	Uncharacterized protein Mb1866c	0.232612	0.662034	0.665843	1.46989	1.47804	0.00815205
PD630_LPD01406	Chr	1428934	1429812	879	+	Glimmer	COG1028IQR	EC:1.1.1		GI111021864(0.0)	GI356664214(0.0)	PF00106;	sp|Q8NBN7|RDH13_HUMAN	4e-50	504	Retinol dehydrogenase 13	9.91211	4.82151	11.3887	-1.03817	0.200151	1.23832
PD630_LPD01407	Chr	1429834	1430256	423	-	Glimmer	COG1764O			GI111021865(4e-97)	GI356664213(6e-100)	PF02566;	sp|P70736|Y3023_ACIAD	7e-35	366	Uncharacterized protein ACIAD3023	4.80765	3.00773	5.0692	-0.674866	0.0762719	0.751138
PD630_LPD01408	Chr	1430259	1430714	456	-	Glimmer	COG1846K			GI111021866(2e-98)	GI356664212(7e-104)	PF01047;	sp|O34777|OHRR_BACSU	2e-31	338	Organic hydroperoxide resistance transcriptional regulator	1.89856	3.20069	2.20515	0.750399	0.214918	-0.535481
PD630_LPD01409	Chr	1430937	1431701	765	+	Glimmer	COG1028IQR	EC:1.5.1.33 EC:1.1.1.100		GI111021867(2e-178)	GI356664211(0.0)	PF00106;	sp|Q00791|STCU_EMENI	4e-26	296	Versicolorin reductase	0.806303	1.1928	1.8383	0.559214	1.17902	0.619807
PD630_LPD01410	Chr	1431703	1432998	1296	+	Glimmer	COG2141C	EC:1.14.14	yes	GI111021868(0.0)	GI356664210(0.0)	PF00296;	sp|P54950|YXEK_BACSU	1e-99	932	Putative monooxygenase yxeK	0.877797	0.868427	1.04363	-0.0153075	0.247062	0.262369
PD630_LPD01411	Chr	1433119	1434534	1416	+	Glimmer	COG2851C			GI111021869(0.0)	GI356664209(0.0)	PF03600;	sp|P42308|CITN_BACSU	1e-113	1047	Citrate transporter	3.22874	0.659762	1.13092	-2.27371	-1.50524	0.768476
PD630_LPD01412	Chr	1434536	1434715	180	-	Glimmer	-			-	GI356664208(7e-33)		-	-	-	hypothetical protein	9.63966	0.611149	0.76476	-3.95747	-3.63866	0.31881
PD630_LPD01413	Chr	1434856	1435197	342	+	Glimmer	S			GI111021870(4e-76)	GI356664207(5e-79)	PF11774;	sp|P65648|LSR2_MYCTU	3e-13	180	Protein lsr2	3.81619	25.7404	4.41684	2.75062	0.210369	-2.54025
PD630_LPD01415	Chr	1435664	1435828	165	+	Glimmer	COG0791M			GI111021871(2e-86)	GI356664206(8e-95)		-	-	-	hypothetical protein	1.19702	7.66568	2.30786	2.66884	0.941336	-1.7275
PD630_LPD01414	Chr	1435269	1435673	405	-	Glimmer	-			-	-	PF00877;	sp|Q8NNK6|Y2188_CORGL	6e-20	237	Uncharacterized protein Cgl2188	1.20183	3.01133	1.25389	1.318	0.0606915	-1.25731
PD630_LPD01416	Chr	1435956	1436177	222	+	Glimmer	-			GI111017706(6e-08)	GI356664205(4e-46)		-	-	-	hypothetical protein	6.82161	46.2843	12.396	2.76054	0.860742	-1.89979
PD630_LPD01417	Chr	1436205	1437131	927	-	Glimmer	COG0346E	EC:1.13.11.39		GI111021872(0.0)	GI356664204(0.0)	PF00903;	sp|P17296|MPC2_CUPNE	6e-22	261	Metapyrocatechase 2	1.04538	20.4613	1.54736	4.27777	0.561336	-3.71643
PD630_LPD01418	Chr	1437144	1438025	882	-	Glimmer	COG0179Q			GI111021873(0.0)	GI356664203(0.0)	PF01557;	sp|Q96GK7|FAH2A_HUMAN	1e-45	464	Fumarylacetoacetate hydrolase domain-containing protein 2A	0.0295831	0.139509	0.15515	1.91728	2.06082	0.143542
PD630_LPD01419	Chr	1438064	1439266	1203	-	Glimmer	COG0477GEPR			GI111021874(0.0)	GI356664202(0.0)	PF07690;	sp|P37662|YHJX_ECOLI	2e-10	162	Inner membrane protein yhjX	0.0208218	0.0800481	0.211252	1.54674	2.84367	1.29692
PD630_LPD01420	Chr	1439465	1440829	1365	-	Glimmer	COG0402FR	EC:3.5.4		GI111021875(0.0)	GI356664201(0.0)	PF01979;	sp|B1I2P4|MTAD_DESAP	5e-27	307	5-methylthioadenosine/S-adenosylhomocysteine deaminase	0.110104	0.69519	0.386682	2.55373	1.7237	-0.830031
PD630_LPD01421	Chr	1440923	1441846	924	+	Glimmer	COG0583K			GI111021876(0.0)	GI356664200(0.0)	PF00126;PF03466;	sp|P23719|NODD2_RHILP	4e-31	340	Nodulation protein D 2	1.23854	3.65778	4.80701	1.55467	1.9479	0.393231
PD630_LPD01422	Chr	1441868	1443367	1500	-	Glimmer	COG0654HC	EC:1.14.13		GI111021877(0.0)	GI356664199(0.0)	PF01494;	sp|O07561|YHJG_BACSU	2e-69	673	Uncharacterized aromatic compound monooxygenase yhjG	0.130114	0.281092	0.479491	1.05488	1.80469	0.749809
PD630_LPD01423	Chr	1443364	1444308	945	-	Glimmer	COG0657I	EC:3.1.1.-		GI111021878(0.0)	GI356664198(0.0)	PF07859;	sp|Q8VYP9|ICML1_ARATH	1e-13	190	Probable isoprenylcysteine alpha-carbonyl methylesterase ICMEL1	0.513563	0.346751	1.03261	-0.553443	0.993764	1.54721
PD630_LPD01424	Chr	1444378	1444491	114	-	Glimmer	-			-	-		-	-	-	hypothetical protein	0.205992	0	0.121466	-4.43291	-0.716286	3.71662
PD630_LPD01425	Chr	1444548	1445135	588	+	Glimmer	-	EC:4.1.1.44		GI111021879(3e-121)	GI356664197(3e-140)		-	-	-	hypothetical protein	2.97665	3.75652	4.57554	0.334701	0.618562	0.283861
PD630_LPD01426	Chr	1445151	1447472	2322	-	Glimmer	COG1131V			GI111021880(0.0)	GI356664196(0.0)	PF00498;PF00498;PF00005;PF01061;	sp|Q9MAG3|AB24G_ARATH	2e-35	382	ABC transporter G family member 24	2.74924	0.641087	1.66784	-2.08335	-0.71767	1.36568
PD630_LPD01427	Chr	1447609	1448373	765	+	Glimmer	COG0390R			GI111021881(1e-152)	GI356664195(9e-167)	PF03649;	sp|Q9ZUT3|ALS3_ARATH	3e-18	228	Protein ALUMINUM SENSITIVE 3	0.248985	0.218541	0.779933	-0.180419	1.60886	1.78928
PD630_LPD01428	Chr	1448465	1450081	1617	+	Glimmer	COG0654HC	EC:1.14.13.50		GI111021882(0.0)	GI356664194(0.0)	PF01494;	sp|P42535|PCPB_SPHCR	2e-52	526	Pentachlorophenol 4-monooxygenase	2.26359	0.902813	1.26034	-1.31658	-0.839757	0.476826
PD630_LPD01429	Chr	1450050	1452071	2022	-	Glimmer	COG0531E			GI111021883(0.0)	GI356664193(0.0)		sp|P96589|YDAO_BACSU	1e-114	1064	Uncharacterized amino acid permease YdaO	1.49534	0.496094	0.839513	-1.57261	-0.82538	0.747231
PD630_LPD01430	Chr	1452178	1453065	888	+	Glimmer	COG0010E	EC:3.5.3.1		GI111021884(1e-28)	GI356664192(0.0)	PF00491;	sp|Q7M0Z3|ARGI_BREBE	7e-17	217	Arginase	0.197455	0.229689	0.185289	0.208366	-0.0871901	-0.295556
PD630_LPD01431	Chr	1453218	1455644	2427	+	Glimmer	COG0542O			GI111021885(0.0)	GI356664191(0.0)	PF07724;PF00004;PF10431;PF02861;PF02861;PF02151;	sp|Q8EU05|CLPB_OCEIH	0	1922	Chaperone protein ClpB	6.17765	5.94821	10.1666	-0.054512	0.717794	0.772306
PD630_LPD01432	Chr	1455907	1456374	468	-	Glimmer	S			GI111021886(2e-97)	GI356664190(7e-104)		-	-	-	hypothetical protein	15.3131	14.4314	39.0047	-0.0854953	1.34831	1.43381
PD630_LPD01433	Chr	1456668	1457483	816	+	Glimmer	COG1414K			GI111021888(0.0)	GI356664188(0.0)	PF01614;PF09339;	sp|P16528|ICLR_ECOLI	5e-18	226	Acetate operon repressor	3.78594	3.95381	7.75807	0.062431	1.0331	0.970667
PD630_LPD01434	Chr	1457449	1458441	993	-	Glimmer	COG1929G	EC:2.7.1.31		GI111021889(0.0)	GI356664187(0.0)	PF02595;PF02595;	sp|P42100|GLXK_BACSU	1e-33	361	Glycerate kinase	1.40788	0.511485	0.756708	-1.44304	-0.886987	0.556052
PD630_LPD01435	Chr	1458438	1459433	996	-	Glimmer	COG1052CHR	EC:1.1.1.95		GI111021890(0.0)	GI356664186(0.0)	PF02826;PF00389;	sp|B6YWH0|GYAR_THEON	1e-71	689	Glyoxylate reductase	1.85999	0.537136	0.695955	-1.77306	-1.40538	0.367676
PD630_LPD01436	Chr	1459430	1460368	939	-	Glimmer	COG0119E	EC:2.3.3 EC:4.1.3.4		GI111021891(0.0)	GI356664185(0.0)	PF00682;	sp|Q29448|HMGCL_BOVIN	2e-34	368	Hydroxymethylglutaryl-CoA lyase, mitochondrial	1.16262	0.124275	0.51917	-3.12648	-1.14793	1.97854
PD630_LPD01437	Chr	1460365	1461618	1254	-	Glimmer	COG1804C			GI111021892(0.0)	GI356664184(0.0)	PF02515;	sp|Q55CV9|Y9880_DICDI	2e-52	526	CaiB/baiF CoA-transferase family protein DDB_G0269880	2.8352	1.13509	1.07468	-1.31307	-1.39126	-0.0781871
PD630_LPD01438	Chr	1461644	1463125	1482	-	Glimmer	COG2610GE			GI111021893(0.0)	GI356664183(0.0)	PF02447;PF02447;	sp|P39344|IDNT_ECOLI	8e-35	374	Gnt-II system L-idonate transporter	2.64656	1.21203	1.18306	-1.12028	-1.15489	-0.0346103
PD630_LPD01439	Chr	1463254	1464261	1008	+	Glimmer	COG2207K			GI111021894(0.0)	GI356664182(0.0)	PF12833;	sp|P43462|THCR_RHOER	3e-15	204	Probable thc operon regulatory protein	3.58096	2.37739	4.02016	-0.588935	0.166468	0.755402
PD630_LPD01440	Chr	1464305	1466566	2262	-	Glimmer	COG0620E	EC:2.1.1.14		GI111021895(0.0)	GI356664181(0.0)	PF01717;PF08267;	sp|Q0S6X7|METE_RHOSR	0	3758	5-methyltetrahydropteroyltriglutamate--homocysteine methyltransferase	0.797995	0.458979	1.69191	-0.784823	1.07474	1.85956
PD630_LPD01441	Chr	1467027	1467635	609	-	Glimmer	COG2197TK			GI111017172(2e-35)	GI356664180(1e-136)	PF00072;PF00196;	sp|O07019|YVFU_BACSU	1e-42	437	Uncharacterized transcriptional regulatory protein yvfU	0.246784	0.566613	0.298931	1.16705	0.266729	-0.900317
PD630_LPD01442	Chr	1467632	1468747	1116	-	Glimmer	COG4585T	EC:2.7.11.1 EC:2.7.13.3		GI111017182(4e-17)	GI356664179(0.0)	PF07730;	sp|Q795K2|YVFT_BACSU	1e-27	310	Sensor histidine kinase yvfT	0.853845	2.54251	2.144	1.56307	1.31817	-0.244899
PD630_LPD01443	Chr	1468767	1469543	777	-	Glimmer	COG0842V			-	GI356664178(0.0)	PF01061;	sp|O07017|YVFS_BACSU	7e-12	173	Putative transport permease yvfS	0.118205	0.10328	0.232725	-0.17856	0.920876	1.09944
PD630_LPD01444	Chr	1469543	1470490	948	-	Glimmer	COG1131V	EC:3.6.3		GI111021896(9e-113)	GI356664177(0.0)	PF00005;	sp|O07016|YVFR_BACSU	1e-44	457	Uncharacterized ABC transporter ATP-binding protein YvfR	0.203674	0.0289221	0.533574	-2.45675	1.34706	3.80381
PD630_LPD01445	Chr	1470772	1471860	1089	+	Glimmer	COG0722E	EC:2.5.1.54		GI111021898(0.0)	GI356664176(0.0)	PF00793;	sp|P0AB91|AROG_ECOLI	1e-104	971	Phospho-2-dehydro-3-deoxyheptonate aldolase, Phe-sensitive	2.49758	4.25344	4.81392	0.765723	0.943913	0.17819
PD630_LPD01446	Chr	1471861	1472508	648	-	Glimmer	COG3145L	EC:1.14.11		GI111021899(1e-148)	GI356664175(6e-156)		sp|Q32L00|ALKB3_BOVIN	3e-14	192	Alpha-ketoglutarate-dependent dioxygenase alkB homolog 3	0.920478	1.43964	2.83328	0.639648	1.61151	0.971865
PD630_LPD01447	Chr	1472682	1474832	2151	-	Glimmer	COG2409R			GI111021900(0.0)	GI356664174(0.0)	PF03176;PF03176;	sp|O54101|MMPLB_STRCO	2e-72	700	Putative membrane protein SCO5905	0.514325	0.443025	0.717406	-0.210871	0.4723	0.68317
PD630_LPD01448	Chr	1475002	1475913	912	-	Glimmer	-	EC:1.14.11.-		GI111021901(0.0)	GI356664173(0.0)	PF05721;	sp|Q5YW75|ECTD_NOCFA	2e-90	851	Ectoine hydroxylase	14.7662	15.9008	25.9473	0.106731	0.812867	0.706136
PD630_LPD01449	Chr	1476059	1476709	651	+	Glimmer	COG1280E			GI111021902(8e-142)	GI356664172(1e-150)	PF01810;	sp|Q9L6N6|RHTB_SALTY	1e-13	188	Homoserine/homoserine lactone efflux protein	0.307817	0.271192	0.35722	-0.176641	0.20845	0.38509
PD630_LPD01450	Chr	1476790	1477833	1044	+	Glimmer	COG1063ER	EC:1.1.1.103		GI111021903(0.0)	GI356664171(0.0)	PF08240;PF00107;	sp|P80094|FADH_AMYME	2e-35	378	S-(hydroxymethyl)mycothiol dehydrogenase	6.20117	1.62187	11.6095	-1.92834	0.903611	2.83195
PD630_LPD01451	Chr	1477920	1478321	402	+	Glimmer	S			GI111021904(5e-95)	GI356664170(8e-96)	PF12681;	-	-	-	hypothetical protein	25.9962	19.5189	32.2046	-0.413247	0.308858	0.722105
PD630_LPD01452	Chr	1478329	1479366	1038	-	Glimmer	COG2207K			GI111021905(0.0)	GI356664169(0.0)	PF12625;PF12833;	sp|P72171|ORUR_PSEAE	6e-11	167	Ornithine utilization regulator	5.34867	8.12339	7.60117	0.601982	0.506244	-0.0957379
PD630_LPD01454	Chr	1480653	1481270	618	+	Glimmer	COG0436E	EC:1.11.1.15		GI111021906(0.0)	GI356664168(0.0)	PF02627;	sp|P76222|YNJA_ECOLI	1e-13	186	Uncharacterized protein ynjA	0.590371	3.78696	2.41619	2.66092	2.01476	-0.646156
PD630_LPD01453	Chr	1479363	1480550	1188	-	Glimmer	COG2128S	EC:2.6.1.17		GI111021907(6e-148)	GI356664167(4e-147)	PF00155;	sp|P77806|YBDL_ECOLI	5e-80	763	Aminotransferase YbdL	1.15853	1.04585	1.59415	-0.146299	0.457109	0.603409
PD630_LPD01455	Chr	1481245	1482165	921	-	Glimmer	COG1595K			GI111021908(0.0)	GI356664166(0.0)	PF04542;PF12680;PF08281;	-	-	-	hypothetical protein	0.793818	1.4816	2.41045	0.89192	1.59033	0.698413
PD630_LPD01456	Chr	1482445	1483515	1071	+	Glimmer	COG0715P			GI111021909(0.0)	GI356664165(0.0)	PF09084;	sp|P75853|SSUA_ECOLI	7e-06	123	Putative aliphatic sulfonates-binding protein	0.11694	0.194814	0.146024	0.690161	0.297614	-0.392547
PD630_LPD01457	Chr	1483545	1484642	1098	+	Glimmer	COG0715P			GI111021910(0.0)	GI356664164(0.0)	PF09084;	sp|P75853|SSUA_ECOLI	5e-10	158	Putative aliphatic sulfonates-binding protein	0.0684388	0.350812	0.381304	2.20161	2.31865	0.117045
PD630_LPD01458	Chr	1484639	1485475	837	+	Glimmer	COG1116P	EC:3.6.3		GI111021911(0.0)	GI356664163(0.0)	PF00005;	sp|Q57855|Y412_METJA	1e-83	792	Uncharacterized ABC transporter ATP-binding protein MJ0412	0	0.0575256	0.0700677	2.75543	3.00122	0.245787
PD630_LPD01459	Chr	1485468	1486343	876	+	Glimmer	COG0600P			GI111021912(0.0)	GI356664162(0.0)	PF00528;	sp|P75851|SSUC_ECOLI	1e-33	361	Putative aliphatic sulfonates transport permease protein ssuC	0.171566	0.146572	0.484445	-0.213666	1.44532	1.65898
PD630_LPD01460	Chr	1486368	1487711	1344	+	Glimmer	COG2141C	EC:1.14.14	yes	GI111021913(0.0)	GI356664161(0.0)	PF00296;	sp|P54950|YXEK_BACSU	1e-124	1144	Putative monooxygenase yxeK	0.0225201	0.231619	0.286664	2.89333	3.18942	0.296095
PD630_LPD01461	Chr	1487708	1488934	1227	+	Glimmer	COG0477GEPR			GI111021914(0.0)	GI356664160(0.0)	PF07690;PF07690;	sp|P94577|YWOG_BACSU	3e-10	161	Uncharacterized MFS-type transporter ywoG	0.0178627	0.126716	0.192183	2.29478	2.85925	0.564477
PD630_LPD01462	Chr	1488948	1489937	990	+	Glimmer	COG2141C			GI111021915(0.0)	GI356664159(0.0)	PF00296;	sp|A5EB33|RUTA_BRASB	4e-15	202	Pyrimidine monooxygenase RutA	3.68929	15.3326	11.0674	2.05222	1.5823	-0.469921
PD630_LPD01463	Chr	1489965	1490537	573	+	Glimmer	COG1670J	EC:2.3.1		GI111021916(2e-125)	GI356664158(2e-134)	PF00583;	sp|O31633|YJCK_BACSU	8e-10	153	Putative ribosomal-protein-alanine acetyltransferase	1.39979	4.1192	3.76066	1.55038	1.41934	-0.131044
PD630_LPD01464	Chr	1490545	1491213	669	-	Glimmer	S			GI111021917(6e-138)	GI356664157(9e-158)	PF11580;	-	-	-	hypothetical protein	1.43995	4.00791	4.15305	1.47044	1.52163	0.0511936
PD630_LPD01465	Chr	1491252	1492931	1680	-	Glimmer	COG1061KL	EC:3.6.4.12		GI111021918(0.0)	GI356664156(0.0)	PF00271;PF04851;	sp|A9CRJ7|RAD25_ENTBH	3e-81	775	Probable DNA repair helicase RAD25 homolog	4.16359	9.55853	9.82415	1.19701	1.23651	0.0395025
PD630_LPD01466	Chr	1493106	1493867	762	+	Glimmer	-			GI111021919(4e-118)	GI356664155(0.0)		-	-	-	hypothetical protein	1.79427	1.21548	1.77766	-0.558068	-0.0133471	0.544721
PD630_LPD01467	Chr	1494015	1495226	1212	+	Glimmer	COG1940KG	EC:2.7.1		GI111021920(0.0)	GI356664154(0.0)	PF00480;PF12802;	sp|P64706|Y495_MYCBO	5e-32	349	Uncharacterized protein Mb0495	0.546819	0.623766	0.935508	0.186743	0.763882	0.577139
PD630_LPD01468	Chr	1495519	1496586	1068	+	Glimmer	COG0715P			GI111021921(0.0)	GI356664153(0.0)	PF09084;	sp|P75853|SSUA_ECOLI	4e-11	168	Putative aliphatic sulfonates-binding protein	0.0469075	0.0300555	0.104487	-0.506619	1.00849	1.51511
PD630_LPD01469	Chr	1496583	1497446	864	+	Glimmer	COG0600P			GI111021922(0.0)	GI356664152(0.0)	PF00528;	sp|P75851|SSUC_ECOLI	2e-37	394	Putative aliphatic sulfonates transport permease protein ssuC	0	0	0	0	0	0
PD630_LPD01470	Chr	1497458	1498156	699	+	Glimmer	COG1116P	EC:3.6.3.-		GI111021923(9e-160)	GI356664151(2e-162)	PF00005;	sp|Q0S6U9|SSUB2_RHOSR	1e-124	1143	Aliphatic sulfonates import ATP-binding protein SsuB 2	0	0.0229609	0.0757438	1.72075	3.10003	1.37928
PD630_LPD01471	Chr	1498169	1499530	1362	+	Glimmer	COG2141C	EC:1.14.14		GI111021924(0.0)	GI356664150(0.0)	PF00296;	sp|P54950|YXEK_BACSU	1e-118	1093	Putative monooxygenase yxeK	0.0551731	0.106055	0.117815	0.832457	0.971706	0.139249
PD630_LPD01472	Chr	1499527	1503285	3759	+	Glimmer	COG1132V			GI111021925(0.0)	GI356664149(0.0)	PF00664;PF00664;PF00005;PF00005;	sp|Q9FHF1|AB7B_ARATH	1e-109	1020	ABC transporter B family member 7	0.652065	0.181194	0.191446	-1.79194	-1.71658	0.0753563
PD630_LPD01473	Chr	1503328	1504254	927	-	Glimmer	COG0627R	EC:2.3.1		GI111021927(0.0)	GI356664148(0.0)	PF00756;	sp|Q06947|A85B_MYCAV	8e-55	544	Antigen 85-B	15.4223	3.57272	3.19972	-2.10683	-2.26544	-0.158608
PD630_LPD01474	Chr	1504458	1506776	2319	-	Glimmer	S			GI111021928(0.0)	GI356664147(0.0)		-	-	-	hypothetical protein	1.28943	1.67587	1.60695	0.375623	0.315398	-0.0602251
PD630_LPD01475	Chr	1506906	1507025	120	+	Glimmer	S			-	GI356664146(4e-23)		-	-	-	hypothetical protein	209.53	473.707	280.513	1.1768	0.420895	-0.755905
PD630_LPD01476	Chr	1507094	1507675	582	-	Glimmer	S			GI111021929(7e-138)	GI356664145(1e-138)	PF06737;	-	-	-	hypothetical protein	39.5644	278.45	366.878	2.81483	3.2127	0.397872
PD630_LPD01477	Chr	1508132	1508509	378	-	Glimmer	COG3304S			GI111021930(2e-81)	GI356664144(1e-81)	PF03733;PF03733;	sp|P0AB13|YCCF_SHIFL	4e-13	178	Inner membrane protein yccF	1.22316	3.77446	4.59524	1.61772	1.90091	0.283189
PD630_LPD01479	Chr	1508933	1509343	411	+	Glimmer	-			-	GI356664143(2e-49)	PF00313;	sp|O54310|CSP_THEMA	8e-12	167	Cold shock-like protein	3.82252	16.5303	8.07071	2.10962	1.07619	-1.03343
PD630_LPD01478	Chr	1508540	1508779	240	-	Glimmer	COG1278K			GI111021931(5e-95)	GI356664142(2e-96)		-	-	-	hypothetical protein	23.1555	56.504	36.784	1.28663	0.667493	-0.619139
PD630_LPD01480	Chr	1509404	1509895	492	-	Glimmer	S			GI111021932(2e-111)	GI356664141(8e-117)	PF10969;	sp|P64732|Y899_MYCBO	8e-14	186	Uncharacterized protein Mb0899c	4.68495	14.5185	14.6658	1.6297	1.64426	0.0145568
PD630_LPD01481	Chr	1509896	1511356	1461	-	Glimmer	COG0477GEPR			GI111021933(0.0)	GI356664140(0.0)	PF07690;	sp|Q10564|Y876_MYCTU	1e-160	1454	Uncharacterized protein Rv0876c/MT0899	1.43231	4.33739	4.06237	1.59177	1.49749	-0.0942808
PD630_LPD01482	Chr	1511423	1511584	162	+	Glimmer	-			-	-		-	-	-	hypothetical protein	1.15966	3.58516	4.5604	1.61997	1.96624	0.346265
PD630_LPD01483	Chr	1511638	1512432	795	-	Glimmer	COG3823O	EC:2.3.2.5		GI111021934(5e-179)	GI356664139(0.0)	PF05096;	sp|Q84WV9|QPCT_ARATH	2e-34	368	Glutaminyl-peptide cyclotransferase	0.356431	1.27691	0.770993	1.81229	1.09177	-0.720524
PD630_LPD01484	Chr	1512471	1513340	870	+	Glimmer	S			GI111021935(0.0)	GI356664138(0.0)	PF11228;	sp|P64734|Y901_MYCBO	3e-85	807	Uncharacterized protein Mb0901	14.181	20.8949	20.576	0.558863	0.536683	-0.0221794
PD630_LPD01485	Chr	1513517	1516084	2568	+	Glimmer	-			GI111021936(0.0)	GI356664137(0.0)		-	-	-	hypothetical protein	1.1262	2.77416	2.59364	1.29303	1.19632	-0.0967089
PD630_LPD01486	Chr	1516074	1516628	555	+	Glimmer	COG0671I	EC:3.1.3 EC:1.11.1.10 EC:1.11.1.18		GI111021937(2e-116)	GI356664136(1e-124)	PF01569;	sp|O34349|YODM_BACSU	4e-10	155	Putative lipid phosphate phosphatase yodM	0.406194	2.11887	1.7729	2.35476	2.0989	-0.255856
PD630_LPD01487	Chr	1516648	1516896	249	-	Glimmer	-			GI111021938(9e-37)	GI356664135(4e-52)	PF10745;	-	-	-	hypothetical protein	0.402387	0.298111	0.659154	-0.420551	0.698338	1.11889
PD630_LPD01488	Chr	1516973	1518427	1455	+	Glimmer	COG2252R			GI111021939(0.0)	GI356664134(0.0)	PF00860;	sp|O34987|PBUG_BACSU	2e-72	698	Guanine/hypoxanthine permease pbuG	1.61575	4.86683	5.75718	1.58484	1.82676	0.241924
PD630_LPD01489	Chr	1518461	1518892	432	+	Glimmer	COG1846K			GI111021940(7e-97)	GI356664133(7e-97)	PF01047;	sp|P67746|Y904_MYCBO	2e-36	379	Uncharacterized HTH-type transcriptional regulator Mb0904	2.6044	2.32045	3.47781	-0.165872	0.415843	0.581714
PD630_LPD01490	Chr	1519067	1520446	1380	+	Glimmer	COG0477GEPR			GI111021941(0.0)	GI356664132(0.0)	PF05977;	sp|O31561|YFIS_BACSU	8e-11	167	Uncharacterized MFS-type transporter yfiS	1.91911	1.47194	2.84321	-0.380443	0.564651	0.945094
PD630_LPD01491	Chr	1520463	1521317	855	-	Glimmer	COG1319C	EC:1.2.99.2		GI111021942(0.0)	GI356664131(0.0)	PF00941;PF03450;	sp|P19914|DCMM_HYDPS	8e-57	561	Carbon monoxide dehydrogenase medium chain	3.09812	0.8017	1.73863	-1.93702	-0.829814	1.10721
PD630_LPD01492	Chr	1521314	1523689	2376	-	Glimmer	COG1529C			GI111021943(0.0)	GI356664130(0.0)	PF02738;PF01315;	sp|P19913|DCML_HYDPS	1e-149	1367	Carbon monoxide dehydrogenase large chain	2.06872	0.270196	0.257971	-2.89118	-2.95554	-0.0643582
PD630_LPD01493	Chr	1523686	1524216	531	-	Glimmer	COG2080C	EC:1.2.99.2		GI111021944(4e-122)	GI356664129(5e-127)	PF01799;PF00111;	sp|P19915|DCMS_HYDPS	7e-48	481	Carbon monoxide dehydrogenase small chain	1.78764	0.385373	0.623558	-2.18482	-1.50456	0.680264
PD630_LPD01494	Chr	1524313	1524567	255	-	Glimmer	COG3552R			GI111021945(3e-50)	GI356664128(6e-55)	PF05762;	-	-	-	hypothetical protein	1.37522	0.388128	1.52047	-1.79881	0.143862	1.94267
PD630_LPD01495	Chr	1524685	1525434	750	-	Glimmer	COG3552R			GI111021945(2e-110)	GI356664127(2e-102)		-	-	-	hypothetical protein	0.212217	0.10566	0.185715	-0.94208	-0.183221	0.75886
PD630_LPD01496	Chr	1525440	1526333	894	-	Glimmer	COG0714R	EC:3.6.3		GI111021946(0.0)	GI356664126(0.0)	PF07728;	sp|Q49XL1|Y1341_STAS1	3e-07	134	Uncharacterized protein SSP1341	0.507837	0.149231	0.415469	-1.70138	-0.283444	1.41793
PD630_LPD01497	Chr	1526394	1527233	840	-	Glimmer	COG1028IQR	EC:1.1.1.269 EC:1.1.1.100		GI111021947(0.0)	GI356664125(0.0)	PF00106;	sp|P37694|HETN_NOSS1	6e-48	484	Ketoacyl reductase hetN	1.08594	0.294562	0.817447	-1.84736	-0.405427	1.44193
PD630_LPD01498	Chr	1527304	1528110	807	+	Glimmer	COG0566J	EC:2.1.1.66 EC:2.1.1.34		GI111021948(0.0)	GI356664124(0.0)	PF00588;	sp|P59968|Y905_MYCBO	1e-100	939	Uncharacterized tRNA/rRNA methyltransferase Mb0905	0.378937	3.52888	2.01414	3.18569	2.3797	-0.805986
PD630_LPD01499	Chr	1528113	1528403	291	+	Glimmer	S			GI111021949(7e-36)	GI356664123(7e-60)	PF10801;	sp|P64738|Y906_MYCBO	2e-06	121	Uncharacterized protein Mb0906	0.75318	1.26048	2.25747	0.735284	1.57099	0.835706
PD630_LPD01500	Chr	1528419	1529189	771	-	Glimmer	S			GI111021950(3e-160)	GI356664122(0.0)		-	-	-	hypothetical protein	3.52229	4.8299	10.6751	0.454372	1.59692	1.14255
PD630_LPD01501	Chr	1529262	1530104	843	-	Glimmer	S			GI111021951(0.0)	GI356664121(0.0)	PF11268;	sp|P64740|Y907_MYCBO	1e-67	654	Uncharacterized protein Mb0907c	10.0581	19.2592	28.7103	0.936513	1.51228	0.575769
PD630_LPD01502	Chr	1530237	1531010	774	-	Glimmer	COG1802K			GI111021952(4e-143)	GI356664120(8e-168)	PF07729;PF00392;	sp|O05494|YDHC_BACSU	8e-15	198	Uncharacterized HTH-type transcriptional regulator ydhC	0.517801	1.88308	2.21998	1.84267	2.07897	0.236294
PD630_LPD01503	Chr	1531160	1532176	1017	+	Glimmer	COG1744R			GI111021953(0.0)	GI356664119(0.0)	PF02608;	sp|Q2YKI6|PBP_BRUA2	3e-16	212	Purine-binding protein BAB2_0673	0.0600354	0.0161101	0.136958	-1.42347	1.06924	2.49272
PD630_LPD01504	Chr	1532178	1533725	1548	+	Glimmer	COG3845R	EC:3.6.3		GI111021954(0.0)	GI356664118(0.0)	PF00005;PF00005;	sp|O05253|YUFO_BACSU	6e-93	875	Uncharacterized ABC transporter ATP-binding protein YufO	0.0647251	0.0928798	0.101028	0.461296	0.571258	0.109962
PD630_LPD01505	Chr	1533722	1534840	1119	+	Glimmer	COG4603R			GI111021955(0.0)	GI356664117(0.0)	PF02653;	sp|O05254|YUFP_BACSU	4e-27	306	Uncharacterized ABC transporter permease protein yufP	0.0671545	0.0573714	0.26205	-0.195614	1.81805	2.01366
PD630_LPD01506	Chr	1534837	1535760	924	+	Glimmer	COG1079R			GI111021956(0.0)	GI356664116(0.0)	PF02653;	sp|O05255|YUFQ_BACSU	9e-35	371	Uncharacterized ABC transporter permease protein yufQ	0.127638	0.12195	0.317352	-0.0608837	1.24997	1.31085
PD630_LPD01507	Chr	1535784	1536764	981	+	Glimmer	COG2423E	EC:4.3.1.12		GI111021957(0.0)	GI356664115(0.0)	PF02423;	sp|P58339|OCD2_RHIME	8e-34	363	Ornithine cyclodeaminase 2	0.203206	0.0971404	0.130359	-0.992746	-0.603125	0.389621
PD630_LPD01508	Chr	1536761	1537246	486	+	Glimmer	COG0590FJ	EC:3.5.4.5 EC:3.5.4.3		GI111021958(6e-113)	GI356664114(5e-114)	PF00383;	sp|O59834|FCYS_SCHPO	2e-24	277	Probable cytosine deaminase	2.59098	0.626079	1.62824	-2.03178	-0.666909	1.36487
PD630_LPD01509	Chr	1537311	1538432	1122	-	Glimmer	COG1932HE	EC:2.6.1.52		GI111021959(0.0)	GI356664113(0.0)	PF00266;	sp|C1ATN6|SERC_RHOOB	0	1947	Phosphoserine aminotransferase	1.80181	14.1135	7.42775	2.96259	2.03743	-0.925155
PD630_LPD01510	Chr	1538474	1539604	1131	-	Glimmer	COG0372C	EC:2.3.3.1		GI161353731(0.0)	GI356664112(0.0)	PF00285;	sp|P63777|CISY2_MYCTU	0	1674	Putative citrate synthase 2	0.630737	4.12446	4.21709	2.68989	2.72186	0.0319658
PD630_LPD01511	Chr	1539845	1540546	702	+	Glimmer	COG0259H	EC:1.4.3.5		GI111021961(8e-168)	GI356664111(4e-164)	PF01243;PF10590;	sp|Q0S6R1|PDXH_RHOSR	1e-125	1150	Pyridoxine/pyridoxamine 5'-phosphate oxidase	0.387296	10.0163	5.23648	4.65743	3.72306	-0.934362
PD630_LPD01512	Chr	1540589	1541875	1287	+	Glimmer	COG0477GEPR			GI111021962(0.0)	GI356664110(0.0)	PF05977;	sp|A8AJL6|ENTS_CITK8	2e-14	198	Enterobactin exporter EntS	0.336544	3.68324	2.41387	3.41378	2.8062	-0.607576
PD630_LPD01513	Chr	1541928	1542890	963	+	Glimmer	COG2017G	EC:5.1.3.3		GI111021963(0.0)	GI356664109(0.0)	PF01263;	sp|P32139|YIHR_ECOLI	2e-30	335	Uncharacterized protein yihR	8.48122	6.22278	7.70343	-0.446097	-0.138599	0.307497
PD630_LPD01514	Chr	1543373	1544614	1242	+	Glimmer	COG0372C	EC:2.3.3.1		GI111021965(0.0)	GI356664107(0.0)	PF00285;	sp|Q10530|CISY1_MYCTU	0	1807	Citrate synthase 1	7.234	81.7267	33.9823	3.49613	2.23035	-1.26577
PD630_LPD01515	Chr	1544662	1545024	363	+	Glimmer	COG0545O	EC:5.2.1.8		GI111021966(1e-82)	GI356664106(1e-82)	PF00254;	sp|P42458|FKBP_CORGL	2e-46	466	Probable FK506-binding protein	13.2057	129.076	71.4482	3.288	2.43484	-0.853161
PD630_LPD01516	Chr	1545055	1546389	1335	-	Glimmer	COG0642T	EC:2.7.13.3		GI111021967(0.0)	GI356664105(0.0)	PF02518;PF00512;	sp|P0A5Z8|PRRB_MYCTU	1e-83	795	Sensor-type histidine kinase prrB	1.28018	2.25366	2.54215	0.811081	0.984136	0.173055
PD630_LPD01517	Chr	1546416	1547132	717	-	Glimmer	COG0745TK			GI111021968(1e-154)	GI356664104(7e-167)	PF00072;PF00486;	sp|P0A5Z6|PRRA_MYCTU	2e-80	763	Transcriptional regulatory protein prrA	2.1558	3.7923	3.87047	0.811971	0.841333	0.0293618
PD630_LPD01518	Chr	1547215	1548132	918	+	Glimmer	COG0668M			GI111021969(0.0)	GI356664103(0.0)	PF00924;	sp|O34897|YKUT_BACSU	3e-27	306	Uncharacterized mscS family protein ykuT	2.57853	4.88074	7.54379	0.917919	1.54507	0.627146
PD630_LPD01519	Chr	1548162	1549502	1341	+	Glimmer	COG0415L	EC:4.1.99.3		GI111021970(0.0)	GI356664102(0.0)	PF03441;PF00875;	sp|Q55081|PHR_SYNY3	2e-82	784	Deoxyribodipyrimidine photo-lyase	9.0251	7.55306	16.0429	-0.256569	0.829224	1.08579
PD630_LPD01520	Chr	1549524	1550747	1224	-	Glimmer	COG0477GEPR			GI111021971(0.0)	GI356664101(0.0)	PF07690;	-	-	-	hypothetical protein	1.52759	1.46504	2.34679	-0.0599171	0.616147	0.676064
PD630_LPD01521	Chr	1550903	1551421	519	+	Glimmer	COG1309K			GI111021972(8e-119)	GI356664100(6e-122)	PF00440;	-	-	-	hypothetical protein	3.24671	4.66761	4.39599	0.522359	0.436053	-0.0863064
PD630_LPD01522	Chr	1551426	1553345	1920	-	Glimmer	COG0365I	EC:6.2.1.17		GI111021973(0.0)	GI356664099(0.0)	PF00501;PF11930;	sp|P28812|Y3568_PSEAE	0	1807	Uncharacterized protein PA3568	2.04335	3.61918	0.646539	0.821661	-1.64503	-2.46669
PD630_LPD01523	Chr	1553487	1554524	1038	-	Glimmer	COG0627R			GI111021974(0.0)	GI356664098(0.0)	PF00756;	sp|P0C1D6|CSP1_CORGL	6e-42	434	Protein PS1	15.0461	2.07997	6.58535	-2.84879	-1.19082	1.65797
PD630_LPD01524	Chr	1554671	1555345	675	+	Glimmer	S			GI111021975(2e-128)	GI356664097(3e-152)		-	-	-	hypothetical protein	1.75959	0.599385	2.37604	-1.53799	0.431203	1.96919
PD630_LPD01525	Chr	1555425	1556894	1470	+	Glimmer	S			GI111021976(0.0)	GI356664096(0.0)	PF02720;	sp|P72042|Y3776_MYCTU	4e-20	248	Uncharacterized protein Rv3776	0.955653	1.41822	1.90862	0.56464	0.990494	0.425854
PD630_LPD01526	Chr	1557068	1558909	1842	+	Glimmer	COG0367E	EC:6.3.5.4		GI111021977(0.0)	GI356664095(0.0)	PF00733;	sp|O05272|ASNO_BACSU	1e-132	1213	Asparagine synthetase [glutamine-hydrolyzing] 3	0.203979	0.481583	0.521136	1.19997	1.31161	0.111645
PD630_LPD01527	Chr	1558906	1560402	1497	-	Glimmer	COG0825I	EC:6.4.1.2		GI111021978(0.0)	GI356664094(0.0)	PF01039;	sp|P63405|ACCD_MYCTU	1e-165	1499	Putative acetyl-coenzyme A carboxylase carboxyl transferase subunit beta	0.652569	2.80828	1.59724	2.08867	1.27845	-0.810228
PD630_LPD01528	Chr	1560619	1561446	828	+	Glimmer	COG1319C	EC:1.17.1.4		GI111021979(3e-178)	GI356664093(0.0)	PF00941;	-	-	-	hypothetical protein	1.00399	0.862975	0.392513	-0.216026	-1.33293	-1.11691
PD630_LPD01529	Chr	1561443	1564160	2718	+	Glimmer	COG1529C	EC:1.2.99		GI111021980(0.0)	GI356664092(0.0)	PF02738;PF01315;PF01799;PF00111;	sp|Q8XD64|XDHD_ECO57	1e-114	1059	Probable hypoxanthine oxidase XdhD	2.00943	0.850312	0.685224	-1.23102	-1.5384	-0.307381
PD630_LPD01530	Chr	1564178	1565161	984	+	Glimmer	COG3224S	EC:1.14.99.3		GI111021981(0.0)	GI356664091(0.0)	PF03992;PF03992;	sp|P37372|Y2318_SYNE7	3e-16	212	Uncharacterized protein Synpcc7942_2318	0.911109	0.733298	0.670503	-0.309432	-0.43677	-0.127338
PD630_LPD01531	Chr	1565204	1565650	447	+	Glimmer	-			GI111021982(2e-100)	GI356664090(1e-104)	PF10604;	-	-	-	hypothetical protein	1.29002	2.47447	1.00587	0.934401	-0.355818	-1.29022
PD630_LPD01532	Chr	1565661	1568840	3180	-	Glimmer	COG2132Q			GI111021983(0.0)	GI356664089(0.0)	PF07731;PF07732;	sp|Q53692|PHSA_STRAT	3e-07	139	Phenoxazinone synthase	1.42031	1.90474	1.14804	0.420822	-0.304644	-0.725466
PD630_LPD01533	Chr	1568931	1570124	1194	-	Glimmer	COG1668CP			GI111021984(0.0)	GI356664088(0.0)	PF12698;	sp|O07523|YHAP_BACSU	1e-26	303	Uncharacterized protein yhaP	1.55549	4.04321	2.56709	1.37246	0.719132	-0.653324
PD630_LPD01534	Chr	1570121	1571017	897	-	Glimmer	COG4152R			GI111021985(0.0)	GI356664087(0.0)	PF00005;	sp|C0SPB4|YHAQ_BACSU	4e-59	581	Uncharacterized ABC transporter ATP-binding protein YhaQ	0.568969	2.4606	1.7049	2.0933	1.56656	-0.526739
PD630_LPD01535	Chr	1571049	1571588	540	-	Glimmer	-			GI111021986(2e-127)	GI356664086(1e-129)		-	-	-	hypothetical protein	0.987642	3.47928	3.03264	1.80633	1.60873	-0.197604
PD630_LPD01537	Chr	1572031	1572357	327	+	Glimmer	COG1476K			GI111021987(7e-49)	GI356664085(1e-51)	PF00037;	sp|P24496|FER_SACER	1e-45	459	Ferredoxin	2.08069	5.12125	2.99012	1.29533	0.521038	-0.774291
PD630_LPD01536	Chr	1571581	1571814	234	-	Glimmer	COG1146C			GI111021988(3e-73)	GI356664084(3e-73)	PF01381;	-	-	-	hypothetical protein	27.9626	37.5565	37.0478	0.425431	0.405759	-0.019672
PD630_LPD01538	Chr	1572358	1573998	1641	-	Glimmer	COG0488R			GI111021989(0.0)	GI356664083(0.0)	PF00005;PF00005;	sp|O05519|YDIF_BACSU	3e-64	629	Uncharacterized ABC transporter ATP-binding protein YdiF	9.33885	7.7037	7.88255	-0.277367	-0.244298	0.0330691
PD630_LPD01539	Chr	1574014	1574607	594	-	Glimmer	COG0500QR	EC:2.1.1		GI111021990(3e-143)	GI356664082(6e-145)	PF12847;	sp|Q9P3V6|YI44_SCHPO	6e-08	137	Uncharacterized methyltransferase C1348.04	1.48208	0.108078	1.33631	-3.65951	-0.148315	3.51119
PD630_LPD01540	Chr	1574746	1575594	849	+	Glimmer	COG0656R	EC:1.1.1.274 EC:1.1.1.283	yes	GI111021991(0.0)	GI356664081(0.0)	PF00248;	sp|A0QV10|Y2408_MYCS2	1e-98	922	Uncharacterized oxidoreductase MSMEG_2408	3.46238	2.73992	1.98789	-0.336533	-0.797444	-0.460911
PD630_LPD01541	Chr	1575591	1576043	453	-	Glimmer	COG3542S			GI111021992(7e-103)	GI356664080(3e-106)	PF06172;	-	-	-	hypothetical protein	6.50061	3.50754	5.96518	-0.888228	-0.12381	0.764418
PD630_LPD01542	Chr	1576186	1576314	129	+	Glimmer	-			-	-		-	-	-	hypothetical protein	0.177994	1.17417	1.09552	2.65512	2.55597	-0.0991543
PD630_LPD01543	Chr	1576319	1576690	372	+	Glimmer	-			GI111021993(3e-78)	GI356664078(9e-87)		-	-	-	hypothetical protein	0.80802	1.25478	2.06262	0.628675	1.34125	0.712572
PD630_LPD01544	Chr	1576650	1578755	2106	-	Glimmer	COG2409R			GI111021994(0.0)	GI356664077(0.0)	PF03176;PF03176;	sp|P96687|YDFJ_BACSU	1e-103	969	Membrane protein ydfJ	0.110762	0.272448	0.430862	1.22581	1.86816	0.642343
PD630_LPD01545	Chr	1578814	1582098	3285	-	Glimmer	COG3629T			GI111021995(0.0)	GI356664076(0.0)	PF03704;PF00486;	sp|P25047|DNRI_STRPE	7e-29	326	Regulatory protein dnrI	0.826534	0.803907	1.46654	-0.0395609	0.819723	0.859284
PD630_LPD01546	Chr	1582215	1582838	624	+	Glimmer	-			GI111021996(4e-144)	GI356664075(2e-150)	PF01814;PF01814;	-	-	-	hypothetical protein	0.0284339	0.609792	0.554773	4.01133	3.87722	-0.134112
PD630_LPD01547	Chr	1582811	1584301	1491	-	Glimmer	COG1502I	EC:3.1.4.4		GI111021997(0.0)	GI356664074(0.0)	PF00614;	sp|P93400|PLDA1_TOBAC	5e-17	221	Phospholipase D alpha 1	1.06539	2.97051	4.46247	1.4707	2.05621	0.585514
PD630_LPD01548	Chr	1584416	1585516	1101	+	Glimmer	S	EC:3.1.1.3		GI111021998(0.0)	GI356664073(0.0)	PF03583;	-	-	-	hypothetical protein	0.921407	0.234756	0.984325	-1.92807	0.0943067	2.02238
PD630_LPD01549	Chr	1585509	1586618	1110	-	Glimmer	COG2072P			GI111021999(0.0)	GI356664072(0.0)	PF07992;	sp|O07085|CZCO_BACSU	6e-23	270	Uncharacterized oxidoreductase CzcO	0.485176	0.110251	0.390024	-2.04189	-0.307854	1.73404
PD630_LPD01550	Chr	1586756	1587493	738	+	Glimmer	COG1024I	EC:4.2.1.17		GI111022000(3e-177)	GI356664071(3e-176)	PF00378;	sp|P64014|ECHA6_MYCTU	1e-67	653	Probable enoyl-CoA hydratase echA6	10.415	15.216	29.1501	0.546488	1.48395	0.937459
PD630_LPD01551	Chr	1587621	1587749	129	-	Glimmer	-			-	-		-	-	-	hypothetical protein	0.364079	3.66249	4.77673	3.29535	3.67763	0.382281
PD630_LPD01552	Chr	1587718	1588653	936	+	Glimmer	COG2220R	EC:3.1.4		GI111022001(0.0)	GI356664070(0.0)	PF12706;	sp|P64760|Y930_MYCBO	1e-103	958	Uncharacterized protein Mb0930	0.766043	2.14445	4.68316	1.47311	2.59635	1.12324
PD630_LPD01553	Chr	1588704	1591154	2451	+	Glimmer	COG0474P	EC:3.1.3		GI111022002(0.0)	GI356664069(0.0)	PF00122;PF00702;	sp|P0A504|CTPE_MYCTU	0	2568	Probable cation-transporting ATPase E	1.28641	1.14703	2.34242	-0.164102	0.859621	1.02372
PD630_LPD01554	Chr	1591279	1591470	192	+	Glimmer	S			GI111022003(4e-38)	GI356664068(4e-38)		-	-	-	hypothetical protein	23.3254	24.9365	41.7514	0.0963151	0.839648	0.743333
PD630_LPD01555	Chr	1591577	1593193	1617	+	Glimmer	COG0025P		yes	GI111022004(0.0)	GI356664067(0.0)	PF00999;	sp|A7Z8R4|NHAK_BACA2	7e-47	479	Sodium, potassium, lithium and rubidium/H(+) antiporter	0.627377	0.557899	1.16237	-0.166512	0.879204	1.04572
PD630_LPD01556	Chr	1593202	1594437	1236	+	Glimmer	S	EC:3.1.1.3	yes	GI111022005(0.0)	GI356664066(0.0)	PF03583;	-	-	-	hypothetical protein	0.964317	0.715535	1.78559	-0.425346	0.881994	1.30734
PD630_LPD01557	Chr	1594434	1594799	366	+	Glimmer	-		yes	GI111022006(2e-76)	GI356664065(3e-84)	PF04237;	-	-	-	hypothetical protein	0.821266	0.641328	1.41431	-0.351926	0.776884	1.12881
PD630_LPD01558	Chr	1594796	1596004	1209	+	Glimmer	COG3275T	EC:2.7.13.3	yes	GI111022007(0.0)	GI356664064(0.0)	PF06580;PF02518;	sp|P0AD16|YEHU_SHIFL	4e-37	393	Inner membrane protein yehU	0.169632	0.347643	0.579069	0.993471	1.71339	0.719919
PD630_LPD01559	Chr	1596038	1596832	795	+	Glimmer	COG3279KT		yes	GI111022008(0.0)	GI356664063(0.0)	PF00072;PF04397;	sp|Q9KU36|Y693_VIBCH	6e-29	320	Uncharacterized response regulatory protein VC_0693	0.685949	1.29331	1.39496	0.905125	1.01348	0.10835
PD630_LPD01560	Chr	1596817	1597188	372	+	Glimmer	-		yes	GI111022009(3e-79)	GI356664062(2e-81)	PF04341;	-	-	-	hypothetical protein	0.467136	2.46731	1.93891	2.3763	2.03019	-0.346109
PD630_LPD01561	Chr	1597196	1598953	1758	+	Glimmer	COG4147R		yes	GI111022010(0.0)	GI356664061(0.0)	PF00474;PF00474;	sp|P39599|YWCA_BACSU	2e-41	432	Uncharacterized symporter ywcA	0.351163	0.789891	0.533295	1.14715	0.589087	-0.558067
PD630_LPD01562	Chr	1599138	1599500	363	+	Glimmer	COG3162S			GI111022011(1e-82)	GI356664060(6e-85)	PF04341;	sp|P0AF55|YJCH_SHIFL	5e-06	117	Inner membrane protein yjcH	0.681419	1.28773	0.429708	0.908358	-0.653015	-1.56137
PD630_LPD01563	Chr	1599497	1601131	1635	+	Glimmer	COG4147R			GI111022012(0.0)	GI356664059(0.0)	PF00474;	sp|P39599|YWCA_BACSU	1e-123	1139	Uncharacterized symporter ywcA	0.33928	0.783463	0.68999	1.18378	1.00295	-0.180827
PD630_LPD01564	Chr	1601203	1601634	432	+	Glimmer	S			GI111022013(2e-98)	GI356664058(5e-100)	PF10604;	sp|P64874|Y1573_MYCBO	1e-37	391	Uncharacterized protein Mb1573	10.4176	46.5212	19.6498	2.15779	0.91484	-1.24295
PD630_LPD01565	Chr	1601635	1602549	915	-	Glimmer	COG0834ET			GI111022014(0.0)	GI356664057(0.0)	PF00497;	sp|P0AEM9|FLIY_ECOLI	4e-10	158	Cystine-binding periplasmic protein	1.99784	7.75586	7.29656	1.9515	1.86355	-0.087953
PD630_LPD01566	Chr	1602638	1604917	2280	+	Glimmer	COG1793L	EC:6.5.1.1		GI111022015(0.0)	GI356664056(0.0)	PF01068;PF04679;PF01896;	sp|P59971|Y963_MYCBO	0	2211	Putative DNA ligase-like protein Mb0963	1.41585	0.679734	1.71071	-1.04771	0.271179	1.31889
PD630_LPD01567	Chr	1604914	1605510	597	+	Glimmer	-			GI111022016(7e-128)	GI356664055(1e-143)		-	-	-	hypothetical protein	1.63372	0.626169	2.26897	-1.36948	0.471419	1.8409
PD630_LPD01569	Chr	1606001	1606117	117	+	Glimmer	-			GI111022018(2e-08)	GI356664053(1e-38)		-	-	-	hypothetical protein	0.06672	0.0519109	0.275232	-0.309409	1.89446	2.20387
PD630_LPD01570	Chr	1606255	1606380	126	+	Glimmer	-			-	-		-	-	-	hypothetical protein	0.0847442	0.0828774	0	-0.0287105	-3.24404	-3.21533
PD630_LPD01568	Chr	1605748	1605966	219	-	Glimmer	-			-	-		-	-	-	hypothetical protein	0	0.0318445	0.484844	2.06504	5.6289	3.56386
PD630_LPD01571	Chr	1606580	1606768	189	-	Glimmer	-			GI111022022(6e-38)	GI356664052(6e-38)		-	-	-	hypothetical protein	0.132532	0.449362	1.47608	1.68834	3.38215	1.69381
PD630_LPD01573	Chr	1607593	1608285	693	-	Glimmer	COG1119P			GI111022023(0.0)	GI356664051(0.0)	PF07729;PF00392;	sp|P44487|UXUR_HAEIN	3e-13	184	Uxu operon regulator	0.427435	1.60099	0.388091	1.8808	-0.13597	-2.01677
PD630_LPD01574	Chr	1608380	1608841	462	+	Glimmer	COG2186K			GI111022024(2e-138)	GI356664050(5e-161)	PF01243;	sp|O06553|Y1155_MYCTU	2e-11	165	Putative pyridoxine/pyridoxamine 5'-phosphate oxidase	0.556485	2.18714	0.746953	1.95552	0.418166	-1.53735
PD630_LPD01572	Chr	1606790	1607596	807	-	Glimmer	S	EC:3.6.3.34		GI111022025(2e-109)	GI356664049(1e-110)	PF00005;	sp|O31723|YLMA_BACSU	1e-41	429	Uncharacterized ABC transporter ATP-binding protein YlmA	1.18714	1.18983	5.96622	0.00323055	2.31964	2.31641
PD630_LPD01575	Chr	1608853	1609995	1143	-	Glimmer	COG1804C	EC:5.1.99.4		GI111022026(0.0)	GI356664048(0.0)	PF02515;	sp|O09174|AMACR_MOUSE	1e-101	943	Alpha-methylacyl-CoA racemase	0.85422	0.708227	5.96829	-0.266959	2.79026	3.05722
PD630_LPD01576	Chr	1609992	1612205	2214	-	Glimmer	COG1960I	EC:1.3.99.3		GI111022027(0.0)	GI356664047(0.0)	PF00441;PF00441;PF02771;PF02771;PF02770;	sp|P45857|ACDB_BACSU	4e-19	240	Acyl-CoA dehydrogenase	0.0678824	0.159481	2.48978	1.12176	5.00436	3.8826
PD630_LPD01577	Chr	1612217	1613086	870	-	Glimmer	COG1028IQR	EC:1.1.1.100		GI111022028(0.0)	GI356664046(0.0)	PF00106;	sp|Q02207|FOX2_YEAST	3e-45	461	Peroxisomal hydratase-dehydrogenase-epimerase	0	0.0184479	0.885692	1.50832	6.48493	4.97661
PD630_LPD01578	Chr	1613097	1613972	876	-	Glimmer	COG2030I	EC:1.1.1.35 EC:4.2.1.107		GI111022029(0.0)	GI356664045(0.0)	PF01575;	sp|P51659|DHB4_HUMAN	8e-15	199	Peroxisomal multifunctional enzyme type 2	0	0.06069	0.932627	2.82151	6.55861	3.73711
PD630_LPD01579	Chr	1613978	1614409	432	-	Glimmer	S			GI111022030(3e-98)	GI356664044(2e-98)	PF10604;	sp|P64874|Y1573_MYCBO	1e-25	287	Uncharacterized protein Mb1573	0.289914	0.716723	5.55846	1.27685	4.21466	2.9378
PD630_LPD01580	Chr	1614457	1615629	1173	-	Glimmer	COG0183I	EC:2.3.1.16		GI111022031(0.0)	GI356664043(0.0)	PF02803;PF00108;	sp|P11915|NLTP_RAT	1e-158	1436	Non-specific lipid-transfer protein	0.113445	0.112881	2.19432	-0.0066032	4.1584	4.165
PD630_LPD01581	Chr	1615742	1616440	699	+	Glimmer	COG1309K			GI111022032(1e-166)	GI356664042(6e-168)	PF00440;	sp|O53757|Y472_MYCTU	7e-17	215	Uncharacterized HTH-type transcriptional regulator Rv0472c/MT0489	0.969036	3.81772	3.39507	1.96705	1.79825	-0.1688
PD630_LPD01582	Chr	1616518	1618755	2238	+	Glimmer	COG0515RTKL	EC:2.7.11.1		GI111022033(0.0)	GI356664041(0.0)	PF00069;	sp|Q8XJL8|PKN2_CLOPE	2e-25	295	Probable serine/threonine-protein kinase CPE1738	1.23513	0.795729	1.4753	-0.627929	0.254462	0.882391
PD630_LPD01583	Chr	1618756	1619928	1173	-	Glimmer	COG1914P			GI111022034(0.0)	GI356664040(0.0)	PF01566;	sp|O05916|MNTH_MYCTU	1e-124	1141	Probable manganese transport protein mntH	0.548984	1.12311	0.97182	1.01941	0.812652	-0.206757
PD630_LPD01584	Chr	1619960	1620076	117	+	Glimmer	-			-	-		-	-	-	hypothetical protein	0.111506	1.64612	0.435116	3.76871	1.87316	-1.89555
PD630_LPD01585	Chr	1620186	1621364	1179	+	Glimmer	COG1960I			GI111022035(0.0)	GI356664039(0.0)	PF08028;	sp|O69349|PIGM_RHOER	1e-137	1257	Pigment production hydroxylase	0.486879	0.462556	0.658746	-0.0724106	0.428563	0.500974
PD630_LPD01586	Chr	1621409	1622710	1302	-	Glimmer	COG2873E	EC:2.5.1.49		GI111022036(0.0)	GI356664038(0.0)	PF01053;	sp|O13326|CYSD_SCHPO	1e-117	1082	O-acetylhomoserine (thiol)-lyase	0.373549	1.23526	0.926521	1.69896	1.2879	-0.411063
PD630_LPD01587	Chr	1622751	1623278	528	-	Glimmer	COG1765O			GI111022037(3e-124)	GI356664037(2e-126)	PF02566;	-	-	-	hypothetical protein	0.327142	0.251409	0.163525	-0.367049	-0.958217	-0.591168
PD630_LPD01588	Chr	1623512	1624921	1410	-	Glimmer	COG1167KE	EC:2.6.1		GI111022039(0.0)	GI356664036(0.0)	PF00392;PF00155;	sp|P96669|YDEL_BACSU	6e-61	599	Uncharacterized HTH-type transcriptional regulator ydeL	0.650272	0.610873	0.508653	-0.0887629	-0.348292	-0.259529
PD630_LPD01589	Chr	1624971	1625429	459	+	Glimmer	COG2128S	EC:1.11.1.15		GI111022040(4e-109)	GI356664035(1e-109)	PF02627;	sp|P96684|YDFG_BACSU	5e-25	282	Uncharacterized protein ydfG	4.11451	1.8066	1.9902	-1.18298	-1.04408	0.138903
PD630_LPD01590	Chr	1625478	1626683	1206	-	Glimmer	COG3185ER	EC:1.13.11.27		GI111020030(0.0)	GI356660296(0.0)	PF00903;PF12681;	sp|Q9S2F4|HPPD_STRCO	1e-135	1238	4-hydroxyphenylpyruvate dioxygenase	5.32923	0.608848	0.411997	-3.10898	-3.66133	-0.552354
PD630_LPD01591	Chr	1626901	1627548	648	+	Glimmer	COG1414K			GI111022042(3e-150)	GI356664033(2e-152)	PF01614;PF09339;	sp|Q1RF28|ALLR_ECOUT	4e-10	156	HTH-type transcriptional repressor AllR	3.02316	5.54441	5.42962	0.87281	0.842683	-0.0301276
PD630_LPD01592	Chr	1627554	1628135	582	-	Glimmer	COG0663R	EC:2.3.1.30		GI111022043(8e-126)	GI356664032(5e-126)	PF00132;PF00132;	sp|P40882|Y3753_PSEAE	2e-37	391	Uncharacterized protein PA3753	3.40545	3.10468	2.4758	-0.132993	-0.458364	-0.325371
PD630_LPD01593	Chr	1628310	1629527	1218	+	Glimmer	COG1804C			GI111022044(0.0)	GI356664031(0.0)	PF02515;	sp|B6JE29|FCTA_OLICO	4e-42	436	Formyl-coenzyme A transferase	0.0844037	0.275071	0.0441375	1.59441	-0.802215	-2.39662
PD630_LPD01594	Chr	1629544	1630413	870	+	Glimmer	COG0119E	EC:4.1.3.4		GI111022045(0.0)	GI356664030(0.0)	PF00682;	sp|O34873|HMGCL_BACSU	2e-46	471	Hydroxymethylglutaryl-CoA lyase yngG	0.335901	0.0353584	0.264491	-2.93092	-0.333602	2.59732
PD630_LPD01595	Chr	1630442	1631809	1368	+	Glimmer	COG0471P			GI111022046(0.0)	GI356664029(0.0)	PF07158;	-	-	-	hypothetical protein	0.291059	0.571455	1.63265	0.949623	2.44791	1.49828
PD630_LPD01596	Chr	1632030	1634309	2280	+	Glimmer	COG0659P	EC:4.2.1.1		GI111022047(0.0)	GI356664028(0.0)	PF00916;PF00484;	sp|O06984|YVDB_BACSU	6e-34	369	Putative sulfate transporter yvdB	1.43302	5.65609	36.5324	1.97327	4.66241	2.68914
PD630_LPD01597	Chr	1634311	1635207	897	-	Glimmer	S			GI111022048(0.0)	GI356664027(0.0)	PF11583;	sp|P0A5D6|Y909_MYCBO	2e-15	204	Uncharacterized protein Mb0909	5.77347	29.4668	154.1	2.34957	4.73588	2.3863
PD630_LPD01598	Chr	1635307	1636890	1584	-	Glimmer	COG0477GEPR			GI111022049(0.0)	GI356664026(0.0)	PF07690;	sp|P0A0J9|QACA_STAAU	2e-48	492	Antiseptic resistance protein	0.14924	0.255208	1.16833	0.735924	2.88746	2.15154
PD630_LPD01599	Chr	1636981	1637652	672	+	Glimmer	COG1309K			GI111022050(7e-147)	GI356664025(2e-159)	PF00440;	sp|P67437|Y1581_MYCBO	1e-05	119	Uncharacterized HTH-type transcriptional regulator Mb1581	1.46769	1.60068	4.22481	0.124328	1.51895	1.39462
PD630_LPD01600	Chr	1637728	1637850	123	+	Glimmer	-			-	-		-	-	-	hypothetical protein	64.0471	65.0603	98.2279	0.0226415	0.616923	0.594281
PD630_LPD01601	Chr	1637857	1638942	1086	-	Glimmer	COG2114T	EC:4.6.1.1		GI111022051(0.0)	GI356664024(0.0)	PF00211;	sp|P27580|CYAA_BRELI	8e-54	536	Adenylate cyclase	49.0357	54.0724	84.3575	0.141031	0.782559	0.641529
PD630_LPD01602	Chr	1639077	1639805	729	+	Glimmer	-			GI111022052(8e-134)	GI356664023(2e-166)		-	-	-	hypothetical protein	0.365793	1.5269	1.78885	2.03201	2.25907	0.227056
PD630_LPD01603	Chr	1640041	1640580	540	+	Glimmer	S			GI111022053(3e-127)	GI356664022(9e-129)		-	-	-	hypothetical protein	13.2906	5.21118	5.43553	-1.34905	-1.28835	0.0606968
PD630_LPD01604	Chr	1640647	1642341	1695	-	Glimmer	COG0129EG	EC:4.2.1.9		GI111022054(0.0)	GI356664021(0.0)	PF00920;	sp|Q5Z0M2|ILVD1_NOCFA	0	2620	Dihydroxy-acid dehydratase 1	7.16176	2.27883	4.21061	-1.64772	-0.764877	0.882841
PD630_LPD01605	Chr	1642379	1642945	567	-	Glimmer	S			GI111017814(2e-12)	GI356664020(2e-134)	PF11716;	sp|O53801|Y738_MYCTU	4e-06	121	Uncharacterized protein Rv0738/MT0763	2.58714	0.388031	2.05861	-2.70597	-0.328263	2.37771
PD630_LPD01606	Chr	1643030	1644028	999	+	Glimmer	COG0667C	EC:1.1.1.274		GI111022055(0.0)	GI356664019(0.0)	PF00248;	sp|P40691|A115_TOBAC	1e-65	637	Auxin-induced protein PCNT115	2.60819	5.28629	5.01809	1.01641	0.941443	-0.0749707
PD630_LPD01607	Chr	1644083	1645342	1260	+	Glimmer	COG0477GEPR			GI111022056(0.0)	GI356664018(0.0)	PF07690;	sp|Q46916|GUDP_ECOLI	1e-06	130	Probable glucarate transporter	1.59453	5.79836	5.3614	1.85598	1.74315	-0.112831
PD630_LPD01608	Chr	1645386	1647014	1629	+	Glimmer	COG0277C	EC:2.5.1.26		GI111022057(0.0)	GI356664017(0.0)	PF02913;PF01565;	sp|O96759|ADAS_DICDI	2e-86	820	Alkyldihydroxyacetonephosphate synthase	0.847639	2.30917	2.05609	1.43516	1.26846	-0.166701
PD630_LPD01609	Chr	1647026	1647925	900	+	Glimmer	COG1597IR	EC:2.7.1.107		GI111022058(0.0)	GI356664016(0.0)	PF00781;	sp|O53526|DAGK_MYCTU	3e-86	815	Diacylglycerol kinase	1.96156	4.13204	7.17426	1.071	1.8655	0.7945
PD630_LPD01610	Chr	1647930	1648313	384	-	Glimmer	COG1188J			GI111022059(2e-80)	GI356664015(8e-86)	PF01479;	sp|P44754|HSLR_HAEIN	3e-12	170	Heat shock protein 15 homolog	12.0949	49.5587	57.1979	2.03384	2.24063	0.206787
PD630_LPD01612	Chr	1649885	1650385	501	+	Glimmer	COG0477GEPR	EC:2.3.1.60		GI111022060(0.0)	GI356664014(0.0)	PF00583;	sp|P94562|YSNE_BACSU	2e-39	407	Uncharacterized N-acetyltransferase YsnE	0.524316	0.134968	0.530909	-1.88196	0.0176924	1.89965
PD630_LPD01611	Chr	1648361	1649839	1479	-	Glimmer	COG0454KR			GI111022061(2e-109)	GI356664013(2e-117)	PF07690;	sp|P46105|ACT22_STRCO	5e-46	471	Probable actinorhodin transporter	1.58533	5.32385	4.76691	1.74132	1.58223	-0.159098
PD630_LPD01613	Chr	1650439	1650858	420	+	Glimmer	-			GI111022062(3e-94)	GI356664012(2e-95)		-	-	-	hypothetical protein	3.79208	7.25737	10.4532	0.934643	1.46047	0.525824
PD630_LPD01614	Chr	1650874	1652319	1446	-	Glimmer	COG0477GEPR			GI111022063(0.0)	GI356664011(0.0)	PF07690;	sp|P54585|YHCA_BACSU	2e-30	336	Uncharacterized MFS-type transporter yhcA	1.1682	0.999171	1.30574	-0.223412	0.15929	0.382702
PD630_LPD01615	Chr	1652386	1652586	201	+	Glimmer	-			-	-		-	-	-	hypothetical protein	0.0986575	0.346012	0.178307	1.71214	0.793297	-0.918842
PD630_LPD01616	Chr	1652649	1653473	825	+	Glimmer	COG2227H	EC:2.1.1.51 EC:2.1.1.114		GI111022065(0.0)	GI356664010(0.0)	PF08241;	sp|B8EI29|UBIG_METSB	9e-31	336	3-demethylubiquinone-9 3-methyltransferase	4.43411	2.93514	7.03662	-0.593559	0.665036	1.2586
PD630_LPD01617	Chr	1653470	1654303	834	-	Glimmer	COG1250I	EC:1.1.1.157		GI111022066(0.0)	GI356664009(0.0)	PF02737;PF00725;	sp|O53753|FADB2_MYCTU	4e-80	761	3-hydroxybutyryl-CoA dehydrogenase	1.3966	5.43928	5.36579	1.95386	1.93427	-0.01959
PD630_LPD01618	Chr	1654394	1655554	1161	-	Glimmer	COG1960I	EC:1.3.99.2		GI111022067(0.0)	GI356664008(0.0)	PF00441;PF02771;PF02770;	sp|P63427|ACDP_MYCTU	0	1822	Probable acyl-CoA dehydrogenase fadE25	2.3791	5.75711	10.6399	1.27138	2.1563	0.884913
PD630_LPD01619	Chr	1655726	1656424	699	-	Glimmer	COG1309K			GI111022068(5e-167)	GI356664007(3e-169)	PF00440;	sp|O31500|YERO_BACSU	2e-07	133	Uncharacterized HTH-type transcriptional regulator yerO	1.16613	1.66084	2.26882	0.506524	0.954241	0.447717
PD630_LPD01620	Chr	1656543	1683272	26730	+	Glimmer	COG1020Q	EC:6.2.1 EC:3.1.1.1		GI111022069(0.0)	GI356664003(0.0)	PF00501;PF00501;PF00501;PF00501;PF00501;PF00501;PF00501;PF00668;PF00668;PF00668;PF00668;PF00668;PF00668;PF00668;PF00668;PF00668;PF00668;PF00550;PF00550;PF00550;PF00550;PF00550;PF00550;PF00550;PF00975;	sp|Q70LM5|LGRC_BREPA	0	10515	Linear gramicidin synthase subunit C	0.179161	0.060694	0.280944	-1.41996	0.621124	2.04108
PD630_LPD01621	Chr	1683437	1690429	6993	+	Glimmer	COG1020Q	EC:6.1.1.13		GI111022070(0.0)	GI356664003(0.0)	PF00501;PF00501;PF00668;PF00668;PF00668;PF00550;	sp|P45745|DHBF_BACSU	0	3167	Dimodular nonribosomal peptide synthase	3.09153	0.380795	1.08092	-2.98849	-1.50743	1.48107
PD630_LPD01622	Chr	1690426	1710279	19854	+	Glimmer	COG1020Q	EC:6.1.1.13		GI111022070(0.0)	GI356664003(0.0)	PF00501;PF00501;PF00501;PF00501;PF00501;PF00668;PF00668;PF00668;PF00668;PF00668;PF00668;PF00668;PF00550;PF00550;PF00550;PF00550;PF00550;PF00550;PF00975;	sp|Q70LM5|LGRC_BREPA	0	9436	Linear gramicidin synthase subunit C	1.70616	0.27896	0.870785	-2.57024	-0.962322	1.60792
PD630_LPD01623	Chr	1710286	1710981	696	-	Glimmer	COG0847L	EC:2.7.7.7		GI111022071(6e-154)	GI356664002(6e-171)	PF00929;	sp|Q8Y7G1|DPO3_LISMO	2e-07	133	DNA polymerase III polC-type	0.525595	1.09534	2.2037	1.04528	2.04724	1.00197
PD630_LPD01625	Chr	1711287	1712417	1131	+	Glimmer	-			-	-	PF01544;	sp|O31543|YFJQ_BACSU	5e-36	383	Putative metal ion transporter YfjQ	4.84345	25.1282	29.1382	2.3728	2.58632	0.213526
PD630_LPD01624	Chr	1710978	1711208	231	-	Glimmer	COG0598P			GI111022072(0.0)	GI356664001(0.0)		-	-	-	hypothetical protein	0.458634	5.15712	3.6845	3.46283	2.97885	-0.483981
PD630_LPD01626	Chr	1712464	1713156	693	-	Glimmer	S			GI111022073(1e-158)	GI356664000(2e-161)		-	-	-	hypothetical protein	0.990227	6.53102	3.79118	2.70919	1.92612	-0.783067
PD630_LPD01627	Chr	1713209	1714252	1044	+	Glimmer	COG1793L	EC:6.5.1.1		GI111022074(0.0)	GI356663999(0.0)	PF01068;PF04679;	sp|B8DZX8|DNLI_DICTD	3e-20	246	Probable DNA ligase	5.34192	3.16304	7.16582	-0.754192	0.423087	1.17728
PD630_LPD01628	Chr	1714253	1715281	1029	+	Glimmer	COG3285L	EC:6.5.1.1		GI111022075(0.0)	GI356663998(0.0)	PF01896;	sp|O34398|YKOU_BACSU	2e-23	275	Probable ATP-dependent DNA ligase ykoU	7.35909	3.72256	6.1308	-0.981322	-0.263061	0.718261
PD630_LPD01629	Chr	1715335	1715850	516	+	Glimmer	-			GI111022076(3e-78)	GI356663997(6e-112)		-	-	-	hypothetical protein	13.4365	8.92424	15.4762	-0.589816	0.203751	0.793567
PD630_LPD01630	Chr	1715944	1717149	1206	+	Glimmer	COG1680V			GI111022077(0.0)	GI356663996(0.0)	PF00144;	sp|Q09621|LACT2_CAEEL	1e-26	303	Beta-lactamase domain-containing protein 2	5.58107	1.76305	2.10321	-1.65689	-1.40369	0.253199
PD630_LPD01631	Chr	1717167	1717388	222	+	Glimmer	COG3360S			GI111022078(7e-46)	GI356663995(2e-47)	PF07311;	-	-	-	hypothetical protein	14.2215	4.27749	7.64454	-1.73088	-0.894697	0.836182
PD630_LPD01632	Chr	1717491	1719161	1671	+	Glimmer	COG0493ER	EC:1.18.1.2		GI111022079(0.0)	GI356663994(0.0)	PF07992;PF00037;	sp|P65528|FPRB_MYCTU	1e-150	1368	Probable ferredoxin/ferredoxin--NADP reductase	8.56721	3.73647	3.67858	-1.19498	-1.21744	-0.0224668
PD630_LPD01633	Chr	1719331	1720251	921	+	Glimmer	COG1376S			GI111022080(0.0)	GI356663993(0.0)	PF03734;	sp|P64704|Y493_MYCBO	2e-35	378	Putative L,D-transpeptidase Mb0493	7.11943	45.5756	61.3419	2.67672	3.10525	0.42853
PD630_LPD01634	Chr	1720397	1721281	885	+	Glimmer	COG1175G			GI111022081(0.0)	GI356663992(0.0)	PF00528;	sp|O32155|YURN_BACSU	8e-37	389	Probable ABC transporter permease protein yurN	0.0595553	1.28798	1.19189	4.22196	4.111	-0.110954
PD630_LPD01635	Chr	1721278	1722177	900	+	Glimmer	COG0395G			GI111022082(0.0)	GI356663991(0.0)	PF00528;	sp|O32154|YURM_BACSU	1e-41	430	Probable ABC transporter permease protein yurM	0.047546	0.249661	0.212685	2.17384	1.95222	-0.221626
PD630_LPD01636	Chr	1722196	1723515	1320	+	Glimmer	COG1653G	EC:2.5.1.2		GI111022083(0.0)	GI356663990(0.0)	PF01547;	sp|Q7CPK0|UGPB_SALTY	2e-27	310	sn-glycerol-3-phosphate-binding periplasmic protein ugpB	0.0379524	0.323475	0.451081	2.7979	3.26534	0.467441
PD630_LPD01637	Chr	1723533	1724597	1065	+	Glimmer	COG3839G	EC:3.6.3.20		GI111022084(0.0)	GI356663989(0.0)	PF00005;	sp|O32151|YURJ_BACSU	5e-92	865	Uncharacterized ABC transporter ATP-binding protein YurJ	6.72422	4.50752	10.1301	-0.575978	0.590488	1.16647
PD630_LPD01638	Chr	1724601	1726559	1959	-	Glimmer	COG3590O	EC:3.4.24		GI111022085(0.0)	GI356663988(0.0)	PF05649;PF01431;	sp|Q61391|NEP_MOUSE	3e-86	819	Neprilysin	5.74297	5.89811	9.44597	0.0383901	0.716919	0.678529
PD630_LPD01639	Chr	1726626	1727597	972	-	Glimmer	COG3485Q	EC:1.13.11		GI111022086(2e-172)	GI356663987(0.0)	PF00775;	-	-	-	hypothetical protein	2.54642	1.07225	2.26847	-1.24009	-0.166057	1.07404
PD630_LPD01640	Chr	1727688	1728452	765	-	Glimmer	COG1741R			GI111022087(0.0)	GI356663986(0.0)	PF02678;	sp|P65725|Y187_MYCBO	1e-84	801	Putative quercetin 2,3-dioxygenase Mb0187c	14.0639	6.81935	7.29943	-1.0432	-0.945194	0.0980106
PD630_LPD01641	Chr	1728668	1728976	309	+	Glimmer	-			GI111022088(3e-36)	GI356663984(3e-36)		-	-	-	hypothetical protein	32.7277	3.58931	14.1793	-3.18516	-1.20615	1.97901
PD630_LPD01642	Chr	1729040	1729513	474	-	Glimmer	COG2030I			GI111022089(6e-101)	GI356663983(2e-112)	PF01575;	sp|P96807|ECH1_MYCTU	6e-40	411	Probable enoyl-CoA hydratase 1	31.1809	4.55417	13.3582	-2.7727	-1.22231	1.55039
PD630_LPD01644	Chr	1730433	1731344	912	-	Glimmer	COG2159R	EC:1.1.1.100		GI111022090(0.0)	GI356663982(0.0)	PF00106;	sp|P73574|FABG1_SYNY3	1e-42	439	3-oxoacyl-[acyl-carrier-protein] reductase 1	0.713365	0.586175	0.731804	-0.278988	0.0363134	0.315302
PD630_LPD01643	Chr	1729546	1730436	891	-	Glimmer	COG1028IQR	EC:3.5.2.3 EC:4.1.1.45		GI111022091(0.0)	GI356663981(0.0)	PF04909;	-	-	-	hypothetical protein	0.301549	0.720796	0.864106	1.23001	1.48835	0.258339
PD630_LPD01645	Chr	1731459	1731899	441	+	Glimmer	COG1846K			GI111022092(5e-102)	GI356663980(2e-102)	PF01047;	-	-	-	hypothetical protein	0.562079	4.72967	1.55704	3.0505	1.45376	-1.59674
PD630_LPD01646	Chr	1731906	1732382	477	+	Glimmer	S			GI111022093(2e-104)	GI356663979(3e-108)	PF11578;	sp|P61167|Y1785_RHOPA	4e-27	301	UPF0311 protein RPA1785	1.28328	3.21049	0.802584	1.31624	-0.670448	-1.98669
PD630_LPD01647	Chr	1732389	1733297	909	+	Glimmer	COG0583K			GI111022094(0.0)	GI356663978(0.0)	PF03466;PF00126;	sp|Q04778|ALSR_BACSU	6e-43	442	HTH-type transcriptional regulator AlsR	0.22045	1.67073	1.10756	2.86657	2.27782	-0.588744
PD630_LPD01648	Chr	1733470	1734795	1326	+	Glimmer	COG0477GEPR			GI111022095(0.0)	GI356663977(0.0)	PF00083;	sp|P76350|SHIA_ECOLI	9e-79	752	Shikimate transporter	0.108226	0.110447	0.147428	0.0268532	0.413141	0.386288
PD630_LPD01649	Chr	1734825	1736561	1737	+	Glimmer	COG2936R	EC:3.1.1.3		GI111022096(0.0)	GI356663976(0.0)	PF08530;PF02129;	sp|Q9L9D7|COCE_RHOSM	3e-80	767	Cocaine esterase	0.394464	0.461416	0.183119	0.220988	-1.06652	-1.28751
PD630_LPD01650	Chr	1736605	1737189	585	-	Glimmer	COG0693R			GI111017320(1e-25)	GI356663975(3e-139)	PF01965;	sp|P49322|YCP1_STRLI	1e-08	142	Uncharacterized protein in cpoL 5'region (Fragment)	1.4237	1.05397	1.61028	-0.430286	0.176495	0.606781
PD630_LPD01651	Chr	1737235	1738770	1536	-	Glimmer	COG0318IQ	EC:6.2.1 EC:1.13.12.7		GI111022097(0.0)	GI356663974(0.0)	PF00501;	sp|Q71YZ5|MENE_LISMF	3e-84	800	2-succinylbenzoate--CoA ligase	1.52919	0.608871	2.131	-1.31446	0.476119	1.79058
PD630_LPD01652	Chr	1738826	1740154	1329	-	Glimmer	COG0477GEPR			GI111022098(0.0)	GI356663973(0.0)	PF07690;	sp|P76350|SHIA_ECOLI	5e-70	677	Shikimate transporter	0.254837	0.427709	0.931294	0.724867	1.82954	1.10467
PD630_LPD01653	Chr	1740282	1741448	1167	-	Glimmer	COG1960I	EC:1.3.99.13	yes	GI111022099(0.0)	GI356663972(0.0)	PF00441;PF02771;PF02770;	sp|P79274|ACADL_PIG	6e-96	900	Long-chain specific acyl-CoA dehydrogenase, mitochondrial	22.1957	1.15954	5.93733	-4.24691	-1.90061	2.3463
PD630_LPD01654	Chr	1741565	1741720	156	-	Glimmer	-			GI111025361(3e-13)	GI356663971(3e-24)		-	-	-	hypothetical protein	209.163	6.83953	37.9648	-4.93255	-2.46159	2.47096
PD630_LPD01655	Chr	1741752	1741958	207	-	Glimmer	-			GI111022101(7e-43)	GI356663970(3e-44)		-	-	-	hypothetical protein	192.1	7.95051	30.2599	-4.59293	-2.66598	1.92695
PD630_LPD01657	Chr	1742682	1743572	891	+	Glimmer	-			GI111022102(1e-81)	GI356663969(3e-124)	PF03466;PF00126;	sp|Q04778|ALSR_BACSU	4e-39	408	HTH-type transcriptional regulator AlsR	157.141	3.67493	27.3181	-5.41437	-2.52369	2.89068
PD630_LPD01656	Chr	1742016	1742552	537	-	Glimmer	COG0583K			GI111022103(0.0)	GI356663968(0.0)		-	-	-	hypothetical protein	0.957596	1.13445	1.80277	0.242174	0.905719	0.663544
PD630_LPD01658	Chr	1743698	1745044	1347	+	Glimmer	COG0477GEPR			GI111022104(0.0)	GI356663967(0.0)	PF00083;PF07690;	sp|P76350|SHIA_ECOLI	1e-70	683	Shikimate transporter	0.0406784	0.16135	0.145129	1.75751	1.61403	-0.143479
PD630_LPD01659	Chr	1745069	1746004	936	+	Glimmer	COG0657I	EC:3.1.1.3		GI111022105(0.0)	GI356663966(0.0)	PF07859;	sp|P24484|LIP2_MORS1	9e-30	328	Lipase 2	0.302738	0.159682	0.462964	-0.88212	0.596776	1.4789
PD630_LPD01660	Chr	1746022	1746660	639	+	Glimmer	COG3571R			GI111022106(2e-142)	GI356663965(5e-147)	PF12695;	sp|Q3TUU5|CM027_MOUSE	3e-10	157	Uncharacterized protein C13orf27 homolog	1.14659	0.406055	1.46209	-1.47503	0.347985	1.82302
PD630_LPD01661	Chr	1746702	1747598	897	+	Glimmer	COG0596R	EC:3.1.1.10		GI111022107(0.0)	GI356663964(0.0)	PF12697;	sp|Q59695|ACOC_PSEPU	5e-10	157	Dihydrolipoyllysine-residue acetyltransferase component of acetoin cleaving system	1.31421	2.67867	4.63115	1.02175	1.80935	0.787591
PD630_LPD01662	Chr	1747600	1748187	588	-	Glimmer	COG0135E	EC:5.3.1.24		GI111022108(1e-126)	GI356663963(7e-132)	PF00697;	sp|Q9S3U4|TRPF_ZYMMP	8e-26	291	N-(5'-phosphoribosyl)anthranilate isomerase	6.6775	20.1036	29.7057	1.58863	2.15169	0.563056
PD630_LPD01663	Chr	1748255	1749559	1305	+	Glimmer	COG0627R	EC:3.1.2.12	yes	GI111022109(0.0)	GI356663962(0.0)	PF00756;	sp|P35866|Y967_CORGL	4e-77	738	Uncharacterized protein Cgl0967/cg1104	1.08848	0.897796	1.09978	-0.275067	0.0147687	0.289836
PD630_LPD01664	Chr	1749587	1750312	726	+	Glimmer	COG0834ET			GI111022110(5e-162)	GI356663961(6e-174)	PF00497;	sp|P0AEM9|FLIY_ECOLI	9e-21	249	Cystine-binding periplasmic protein	0.690763	0.299365	0.33883	-1.17962	-1.0064	0.173214
PD630_LPD01665	Chr	1750392	1751630	1239	+	Glimmer	COG1960I	EC:1.3.99.3		GI111022111(0.0)	GI356663960(0.0)	PF00441;PF02770;PF02771;	sp|P45857|ACDB_BACSU	4e-49	496	Acyl-CoA dehydrogenase	1.04496	1.03657	1.19748	-0.011519	0.194819	0.206338
PD630_LPD01666	Chr	1751700	1752077	378	+	Glimmer	COG0346E			GI111022112(5e-86)	GI356663959(2e-87)	PF12681;	-	-	-	hypothetical protein	2.58438	3.55155	2.64294	0.457115	0.0322004	-0.424914
PD630_LPD01667	Chr	1752081	1752869	789	-	Glimmer	COG0596R	EC:3.1.1.10 EC:4.1.2.37 EC:4.2.99.20 EC:3.1.1.3		GI111022113(3e-179)	GI356663958(0.0)	PF12697;	sp|P23974|YTXM_BACSU	1e-17	223	Putative esterase ytxM	1.13563	4.15268	4.36794	1.86138	1.93412	0.0727401
PD630_LPD01668	Chr	1752888	1753901	1014	-	Glimmer	COG0667C	EC:1.1.1.274		GI111022114(0.0)	GI356663957(0.0)	PF00248;	sp|P40691|A115_TOBAC	2e-71	688	Auxin-induced protein PCNT115	1.318	0.898242	1.46079	-0.548103	0.147336	0.695439
PD630_LPD01669	Chr	1753898	1754164	267	-	Glimmer	COG0789K			GI111022115(9e-53)	GI356663956(6e-56)		-	-	-	hypothetical protein	1.83135	1.81335	1.54823	-0.0141715	-0.240852	-0.226681
PD630_LPD01670	Chr	1754265	1755893	1629	+	Glimmer	COG1457F			GI111022116(0.0)	GI356663955(0.0)	PF02133;	sp|P94369|YXLA_BACSU	1e-32	355	Putative purine-cytosine permease yxlA	0.378651	0.602641	1.41707	0.656569	1.87651	1.21994
PD630_LPD01671	Chr	1755858	1757387	1530	-	Glimmer	COG2508TQ			GI111022117(0.0)	GI356663954(0.0)	PF07905;	sp|O32138|PUCR_BACSU	2e-12	180	Purine catabolism regulatory protein	0.365292	0.505485	1.33281	0.457916	1.83917	1.38125
PD630_LPD01672	Chr	1757519	1757971	453	+	Glimmer	COG0590FJ	EC:3.5.4.1		GI111022118(2e-107)	GI356663953(7e-109)	PF00383;	sp|P78594|FCA1_CANAL	4e-32	343	Cytosine deaminase	1.67498	0.452466	2.05163	-1.86531	0.291056	2.15636
PD630_LPD01673	Chr	1757968	1758924	957	+	Glimmer	COG3491R	EC:1.14.11		GI111022119(0.0)	GI356663952(0.0)	PF03171;	sp|Q54RA4|Y3291_DICDI	9e-22	259	Probable iron/ascorbate oxidoreductase DDB_G0283291	1.47066	0.425559	0.681335	-1.7653	-1.09878	0.666518
PD630_LPD01674	Chr	1758957	1760555	1599	-	Glimmer	COG0488R			GI111022120(0.0)	GI356663951(0.0)	PF00005;PF00005;	sp|O05519|YDIF_BACSU	1e-47	485	Uncharacterized ABC transporter ATP-binding protein YdiF	1.28487	2.44157	2.93213	0.9209	1.18405	0.263154
PD630_LPD01675	Chr	1760697	1761263	567	-	Glimmer	S			GI111022121(2e-132)	GI356663950(1e-133)		sp|P64790|Y1296_MYCBO	4e-68	655	Uncharacterized protein Mb1296	0.514483	0.886339	1.19738	0.773148	1.20292	0.429769
PD630_LPD01676	Chr	1761359	1763167	1809	+	Glimmer	COG0768M			GI111022122(0.0)	GI356663949(0.0)	PF00905;PF05223;	sp|A0QNG3|PBPA_MYCS2	2e-16	216	Penicillin-binding protein A	3.41666	4.78946	6.75472	0.486067	0.981225	0.495158
PD630_LPD01677	Chr	1763264	1764943	1680	+	Glimmer	COG0768M			GI111022123(0.0)	GI356663948(0.0)	PF05223;	-	-	-	hypothetical protein	16.859	4.73249	6.29279	-1.83066	-1.42032	0.410344
PD630_LPD01678	Chr	1765096	1765833	738	+	Glimmer	COG0730R			GI111022124(4e-162)	GI356663947(8e-163)	PF01925;	sp|P29942|YCB9_PSEDE	1e-11	171	UPF0721 transmembrane protein ORF9	5.79546	3.19824	2.53743	-0.855629	-1.18837	-0.33274
PD630_LPD01679	Chr	1765912	1767384	1473	-	Glimmer	COG3104E			GI111022125(0.0)	GI356663946(0.0)	PF00854;	sp|P94408|YCLF_BACSU	1e-104	970	Uncharacterized transporter yclF	2.09234	2.67449	2.21468	0.352647	0.0815986	-0.271048
PD630_LPD01680	Chr	1767441	1767821	381	-	Glimmer	S			GI111022126(2e-81)	GI356663945(3e-83)	PF11255;	-	-	-	hypothetical protein	0.668401	1.95794	0.879743	1.53647	0.39125	-1.14522
PD630_LPD01681	Chr	1767928	1768563	636	+	Glimmer	COG1309K			GI111022127(4e-144)	GI356663944(2e-154)	PF00440;	-	-	-	hypothetical protein	2.18256	9.57521	3.44257	2.12819	0.655053	-1.47314
PD630_LPD01682	Chr	1768598	1769581	984	+	Glimmer	COG0392S			GI111022128(0.0)	GI356663943(0.0)	PF03706;	sp|O27329|Y1261_METTH	3e-08	143	UPF0104 membrane protein MTH_1261	0.156978	2.13363	0.975127	3.68233	2.56065	-1.12167
PD630_LPD01683	Chr	1769604	1770158	555	-	Glimmer	COG2353S			GI111022129(5e-130)	GI356663942(3e-131)	PF04264;	sp|Q7N562|Y2095_PHOLL	1e-27	306	UPF0312 protein plu2095	0.225663	1.20734	0.610536	2.36893	1.39679	-0.972142
PD630_LPD01684	Chr	1770307	1770885	579	-	Glimmer	COG1309K			GI111022130(1e-124)	GI356663941(1e-136)	PF00440;	sp|P42105|YXAF_BACSU	3e-21	252	Uncharacterized HTH-type transcriptional regulator yxaF	0.14691	1.23063	0.972099	2.98307	2.64593	-0.337137
PD630_LPD01685	Chr	1770973	1771803	831	+	Glimmer	COG0596R			GI111022131(0.0)	GI356663940(0.0)	PF12697;	sp|Q98C03|DHAA_RHILO	1e-08	145	Haloalkane dehalogenase	0.992826	2.10881	2.05056	1.07918	1.03896	-0.0402191
PD630_LPD01686	Chr	1771825	1773528	1704	-	Glimmer	COG0119E	EC:2.3.3.13		GI111022132(0.0)	GI356663939(0.0)	PF00682;PF08502;	sp|Q5YVA5|LEU1_NOCFA	0	1831	2-isopropylmalate synthase	0.34116	1.86473	0.831985	2.41648	1.26167	-1.15481
PD630_LPD01687	Chr	1773696	1774367	672	+	Glimmer	COG2186K			GI111022133(1e-118)	GI356663938(6e-153)	PF07729;PF00392;	sp|P31460|DGOR_ECOLI	2e-13	185	Galactonate operon transcriptional repressor	1.58728	2.86153	4.13026	0.8462	1.3741	0.527903
PD630_LPD01688	Chr	1774400	1775533	1134	-	Glimmer	COG0392S			GI111022134(0.0)	GI356663937(0.0)	PF03706;	sp|O27329|Y1261_METTH	1e-07	139	UPF0104 membrane protein MTH_1261	2.56091	6.80765	8.57204	1.40699	1.73904	0.332046
PD630_LPD01689	Chr	1775562	1777019	1458	-	Glimmer	COG2114T	EC:4.6.1.1		GI111022135(0.0)	GI356663936(0.0)	PF00672;PF00211;	sp|P0A4Y3|Y1353_MYCBO	5e-89	841	Uncharacterized protein Mb1353c	1.46246	10.5479	7.02469	2.84203	2.25626	-0.58577
PD630_LPD01690	Chr	1777277	1778458	1182	+	Glimmer	COG0628R			GI111022136(0.0)	GI356663935(0.0)	PF01594;	sp|O53656|Y205_MYCTU	2e-98	922	UPF0118 membrane protein Rv0205/MT0215	1.34214	2.84863	2.7196	1.08008	1.01344	-0.0666319
PD630_LPD01691	Chr	1778442	1779644	1203	+	Glimmer	COG4585T	EC:2.7.13.3		GI111022137(0.0)	GI356663934(0.0)	PF02518;PF07730;	sp|O32198|LIAS_BACSU	3e-08	144	Sensor histidine kinase liaS	0.718785	1.34664	1.94561	0.896474	1.42406	0.527582
PD630_LPD01692	Chr	1779637	1780305	669	+	Glimmer	COG2197TK			GI111022138(8e-139)	GI356663933(3e-157)	PF00072;PF00196;	sp|P13800|DEGU_BACSU	6e-32	345	Transcriptional regulatory protein degU	1.649	3.94094	2.95924	1.25188	0.839779	-0.4121
PD630_LPD01693	Chr	1780384	1781034	651	+	Glimmer	S			GI111022139(5e-144)	GI356663932(3e-155)	PF08044;	sp|P71544|Y966_MYCTU	4e-10	156	Uncharacterized protein Rv0966c/MT0994	3.98719	2.33646	5.6123	-0.768499	0.492174	1.26067
PD630_LPD01694	Chr	1781101	1782969	1869	+	Glimmer	S			GI111022140(0.0)	GI356663931(0.0)	PF10101;PF10101;	-	-	-	hypothetical protein	1.20508	1.12905	3.18864	-0.0932168	1.39641	1.48963
PD630_LPD01695	Chr	1782944	1785943	3000	-	Glimmer	COG2409R			GI111022141(0.0)	GI356663930(0.0)	PF03176;PF03176;	sp|O53657|MMPL3_MYCTU	0	1944	Putative membrane protein mmpL3	9.52682	16.4737	23.6944	0.789462	1.31357	0.52411
PD630_LPD01696	Chr	1785954	1786685	732	-	Glimmer	S			GI111022142(4e-172)	GI356663929(1e-173)	PF01936;	-	-	-	hypothetical protein	14.5718	26.1419	49.2706	0.842749	1.75685	0.914106
PD630_LPD01697	Chr	1786682	1787422	741	-	Glimmer	COG0220R	EC:2.1.1.33		GI111022143(4e-178)	GI356663928(0.0)	PF02390;	sp|Q0S679|TRMB_RHOSR	1e-139	1267	tRNA (guanine-N(7)-)-methyltransferase	2.21556	5.81917	6.30744	1.38912	1.50517	0.116051
PD630_LPD01698	Chr	1787581	1788456	876	+	Glimmer	-			GI111022144(2e-136)	GI356663927(0.0)		-	-	-	hypothetical protein	0.995439	2.93793	4.16335	1.55188	2.05338	0.501503
PD630_LPD01699	Chr	1788453	1789073	621	+	Glimmer	-			GI111022145(1e-92)	GI356663926(2e-115)		-	-	-	hypothetical protein	0.638652	1.63522	1.31952	1.34277	1.03539	-0.307373
PD630_LPD01700	Chr	1789061	1789903	843	+	Glimmer	S			GI111022145(6e-175)	GI356663926(0.0)		-	-	-	hypothetical protein	0.388135	1.57823	1.24451	1.99609	1.6558	-0.340293
PD630_LPD01701	Chr	1789991	1790320	330	+	Glimmer	-			GI111022146(8e-71)	GI356663925(3e-67)		-	-	-	hypothetical protein	3.97236	4.4481	27.0081	0.162807	2.76223	2.59942
PD630_LPD01702	Chr	1790595	1792424	1830	+	Glimmer	COG1274C	EC:4.1.1.32		GI111022147(0.0)	GI356663923(0.0)	PF00821;	sp|C0ZRP8|PCKG_RHOE4	0	2856	Phosphoenolpyruvate carboxykinase [GTP]	19.4138	95.4599	69.4745	2.29722	1.83886	-0.458355
PD630_LPD01703	Chr	1792600	1793076	477	+	Glimmer	-			GI111022148(1e-91)	GI356663922(4e-107)		-	-	-	hypothetical protein	2.71207	4.60894	8.8122	0.76286	1.69644	0.933576
PD630_LPD01704	Chr	1793098	1794060	963	-	Glimmer	COG0053P			GI111023282(7e-37)	GI356663921(0.0)	PF01545;	sp|Q5IRJ6|ZNT9_MOUSE	6e-37	390	Zinc transporter 9	1.675	1.95759	2.1924	0.223683	0.386327	0.162643
PD630_LPD01705	Chr	1794132	1795580	1449	-	Glimmer	COG1012C	EC:1.2.1	yes	GI111022149(0.0)	GI356663920(0.0)	PF00171;	sp|O34660|ALDH4_BACSU	1e-103	967	Putative aldehyde dehydrogenase dhaS	0.603958	0.938259	0.29456	0.627141	-1.01141	-1.63855
PD630_LPD01706	Chr	1795610	1796755	1146	-	Glimmer	S			GI111022150(0.0)	GI356663919(0.0)		-	-	-	hypothetical protein	0.285057	0.500384	0.218205	0.790588	-0.370664	-1.16125
PD630_LPD01707	Chr	1796752	1797921	1170	-	Glimmer	COG3173R	EC:2.7.1 EC:1.3.99.3		GI111022151(0.0)	GI356663918(0.0)	PF01636;	sp|Q5ZHT1|ACD11_CHICK	5e-10	159	Acyl-CoA dehydrogenase family member 11	0.47546	1.14342	1.38297	1.2485	1.52074	0.272247
PD630_LPD01708	Chr	1798002	1798889	888	-	Glimmer	COG1940KG	EC:2.7.1.2		GI111022152(5e-176)	GI356663917(2e-148)	PF00480;	sp|P54495|GLK_BACSU	2e-20	247	Glucokinase	0.149267	2.1587	1.10485	3.76732	2.80734	-0.959978
PD630_LPD01709	Chr	1798892	1799647	756	-	Glimmer	COG0500QR	EC:2.1.1.8		GI111022153(0.0)	GI356663916(0.0)	PF08241;	sp|A1T1P0|Y241_MYCVP	2e-82	781	Uncharacterized methyltransferase Mvan_0241	0.318216	5.2194	2.19042	3.99393	2.74506	-1.24887
PD630_LPD01710	Chr	1799821	1801041	1221	+	Glimmer	COG0438M	EC:2.4.1		GI111022154(0.0)	GI356663915(0.0)	PF00534;	sp|A0R043|PIMB_MYCS2	3e-14	195	GDP-mannose-dependent alpha-(1-6)-phosphatidylinositol monomannoside mannosyltransferase	5.15649	7.32569	11.7117	0.505748	1.18193	0.676181
PD630_LPD01711	Chr	1801586	1802701	1116	-	Glimmer	S			GI111022155(7e-126)	GI356663913(8e-105)		-	-	-	hypothetical protein	0.094456	0.58784	0.604699	2.51686	2.55699	0.0401223
PD630_LPD01712	Chr	1802756	1803964	1209	+	Glimmer	COG2244R			GI111022156(0.0)	GI356663912(0.0)		-	-	-	hypothetical protein	0.808883	1.06229	2.30887	0.388962	1.50169	1.11273
PD630_LPD01713	Chr	1803991	1804104	114	+	Glimmer	-			-	-		-	-	-	hypothetical protein	24.4718	82.2133	50.6907	1.74784	1.05029	-0.697543
PD630_LPD01714	Chr	1804101	1805210	1110	-	Glimmer	S			GI111022157(0.0)	GI356663911(0.0)	PF11271;	-	-	-	hypothetical protein	5.48597	74.9784	30.2762	3.77022	2.46222	-1.30801
PD630_LPD01715	Chr	1805266	1806489	1224	-	Glimmer	-			-	-		-	-	-	hypothetical protein	1.26198	8.39798	5.56634	2.72468	2.13224	-0.59244
PD630_LPD01716	Chr	1806546	1810859	4314	-	Glimmer	S			GI111022159(0.0)	GI356663909(0.0)	PF11847;	-	-	-	hypothetical protein	0.345478	2.4952	1.5561	2.81709	2.13934	-0.67775
PD630_LPD01717	Chr	1810906	1811079	174	-	Glimmer	-			GI111022160(3e-35)	GI356663908(5e-35)	PF11021;	-	-	-	hypothetical protein	1.57454	18.5401	16.9695	3.54929	3.42166	-0.12763
PD630_LPD01718	Chr	1811207	1812298	1092	-	Glimmer	COG1169HQ	EC:5.4.4.2		GI111022161(0.0)	GI356663907(0.0)	PF00425;	sp|O05851|MENF_MYCTU	4e-81	772	Putative isochorismate synthase	0.875	2.14981	2.22991	1.28716	1.33969	0.0525344
PD630_LPD01719	Chr	1812328	1812795	468	-	Glimmer	COG0589T			GI111022162(1e-110)	GI356663906(9e-111)	PF00582;	sp|Q57951|Y531_METJA	2e-06	122	Universal stress protein MJ0531	29.5869	22.9928	53.9866	-0.363638	0.867423	1.23106
PD630_LPD01720	Chr	1812887	1814095	1209	+	Glimmer	COG1472G	EC:3.2.1.52 EC:3.2.1.21		GI111022163(0.0)	GI356663905(0.0)	PF00933;	sp|P48823|HEXA_PSEO7	2e-29	328	Beta-hexosaminidase A	2.81426	8.12106	6.15484	1.52557	1.12619	-0.399379
PD630_LPD01721	Chr	1814198	1814797	600	+	Glimmer	COG1309K			GI111022164(4e-143)	GI356663904(4e-143)	PF00440;	-	-	-	hypothetical protein	8.62264	41.9575	31.2239	2.2814	1.85524	-0.42616
PD630_LPD01722	Chr	1814852	1815715	864	-	Glimmer	COG2030I			GI111022165(0.0)	GI356663903(0.0)	PF01575;	sp|P07149|FAS1_YEAST	2e-06	126	Fatty acid synthase subunit beta	6.33342	12.3116	38.4963	0.957857	2.60176	1.6439
PD630_LPD01723	Chr	1815715	1817061	1347	-	Glimmer	COG1028IQR	EC:1.1.1.100 EC:1.5.1.3		GI111022166(0.0)	GI356663902(0.0)	PF00106;	sp|Q9X248|FABG_THEMA	2e-40	422	3-oxoacyl-[acyl-carrier-protein] reductase FabG	1.00689	1.64726	6.44676	0.704641	2.66665	1.96201
PD630_LPD01724	Chr	1817192	1818526	1335	+	Glimmer	COG0183I	EC:2.3.1.9		GI111022167(0.0)	GI356663901(0.0)	PF00108;PF02803;	sp|Q5QXN5|FADI_IDILO	4e-77	739	3-ketoacyl-CoA thiolase	1.58156	1.81385	6.12886	0.196541	1.94752	1.75098
PD630_LPD01725	Chr	1818671	1818829	159	-	Glimmer	-			-	-		-	-	-	hypothetical protein	1210.23	929.491	2533.05	-0.380761	1.06559	1.44635
PD630_LPD01726	Chr	1818857	1821130	2274	+	Glimmer	COG2720V			GI111022168(0.0)	GI356663900(0.0)	PF04294;PF12229;	sp|O34611|YOAR_BACSU	6e-15	204	Uncharacterized protein yoaR	2.08807	5.71954	9.88585	1.44935	2.23776	0.788405
PD630_LPD01727	Chr	1821203	1822186	984	-	Glimmer	S			GI111022169(0.0)	GI356663899(0.0)		sp|Q10526|Y2248_MYCTU	4e-12	176	Uncharacterized protein Rv2248/MT2308	0.292743	0.565095	2.15347	0.925706	2.83719	1.91148
PD630_LPD01728	Chr	1822416	1824251	1836	-	Glimmer	COG1960I	EC:1.3.99.3		GI111022170(0.0)	GI356663898(0.0)	PF12806;PF00441;PF02770;PF12418;	sp|Q06319|ACDS_MEGEL	2e-22	268	Acyl-CoA dehydrogenase, short-chain specific	4.75914	3.87273	28.4522	-0.296661	2.57725	2.87391
PD630_LPD01729	Chr	1824334	1824957	624	-	Glimmer	COG0500QR	EC:2.1.1		GI111022171(4e-140)	GI356663897(4e-148)	PF12847;	sp|P54458|YQEM_BACSU	6e-07	129	Putative methyltransferase yqeM	2.91699	1.67023	6.40991	-0.800757	1.13314	1.9339
PD630_LPD01730	Chr	1824979	1826094	1116	-	Glimmer	S			GI111022172(0.0)	GI356663896(0.0)		-	-	-	hypothetical protein	50.1477	34.4893	42.484	-0.539905	-0.239211	0.300694
PD630_LPD01731	Chr	1826380	1827399	1020	+	Glimmer	COG0332I	EC:2.3.1.180		GI111022173(0.0)	GI356663895(0.0)	PF08541;PF08545;	sp|Q73SP5|FABH_MYCPA	1e-106	989	3-oxoacyl-[acyl-carrier-protein] synthase 3	2.81797	20.5452	17.4886	2.86167	2.6294	-0.232267
PD630_LPD01732	Chr	1827434	1828057	624	+	Glimmer	-			GI111022174(1e-110)	GI356663894(7e-140)	PF11259;	-	-	-	hypothetical protein	2.14509	16.0298	9.40504	2.89584	2.12722	-0.768619
PD630_LPD01733	Chr	1828058	1828819	762	-	Glimmer	S			GI111022175(0.0)	GI356663893(0.0)	PF09352;	-	-	-	hypothetical protein	0.529379	2.00138	0.931587	1.89881	0.803795	-1.09502
PD630_LPD01734	Chr	1828894	1830063	1170	-	Glimmer	COG1524R			GI111022176(0.0)	GI356663892(0.0)	PF01663;	-	-	-	hypothetical protein	0.481704	0.374091	0.579227	-0.35634	0.261032	0.617373
PD630_LPD01735	Chr	1830114	1831487	1374	-	Glimmer	COG2124Q			GI111022177(0.0)	GI356663891(0.0)	PF00067;	sp|P95099|CP136_MYCTU	1e-102	958	Putative cytochrome P450 136	0.372964	0.379631	0.452027	0.0248995	0.270767	0.245868
PD630_LPD01736	Chr	1831575	1832192	618	+	Glimmer	COG1309K		yes	GI111022178(3e-124)	GI356663890(2e-146)	PF00440;	-	-	-	hypothetical protein	6.12029	6.73821	6.81417	0.138549	0.154698	0.0161499
PD630_LPD01737	Chr	1832242	1833171	930	+	Glimmer	COG0596R			GI111022179(0.0)	GI356663889(0.0)	PF12697;	sp|Q9JZR6|PIP_NEIMB	2e-08	145	Proline iminopeptidase	1.78943	2.45203	1.22794	0.45231	-0.539599	-0.991909
PD630_LPD01738	Chr	1833205	1833978	774	-	Glimmer	COG3324R			GI111022180(3e-171)	GI356663888(0.0)	PF12681;PF12681;	sp|P0A5N8|CF30_MYCTU	8e-37	388	27 kDa antigen Cfp30B	1.60734	4.1783	1.35704	1.37274	-0.242571	-1.61531
PD630_LPD01739	Chr	1834090	1835376	1287	+	Glimmer	COG1304C	EC:1.1.3.15		GI111022181(0.0)	GI356663887(0.0)	PF01070;	sp|P21795|LA2M_MYCSM	2e-80	766	Lactate 2-monooxygenase	3.59534	3.41876	6.32358	-0.0724513	0.812885	0.885336
PD630_LPD01740	Chr	1835381	1835677	297	-	Glimmer	COG2197TK			GI111022182(4e-62)	GI356663886(7e-66)	PF00196;	-	-	-	hypothetical protein	25.6074	18.6795	51.5078	-0.45489	1.00795	1.46284
PD630_LPD01741	Chr	1835784	1836878	1095	-	Glimmer	S			GI111022183(0.0)	GI356663885(0.0)	PF09352;PF05901;	-	-	-	hypothetical protein	10.0028	6.11908	11.9521	-0.708099	0.256634	0.964732
PD630_LPD01742	Chr	1837022	1838044	1023	+	Glimmer	COG0627R			GI111022184(0.0)	GI356663884(0.0)	PF00756;	sp|P0C1D6|CSP1_CORGL	2e-36	386	Protein PS1	9.42128	33.2223	23.2143	1.81706	1.30011	-0.516951
PD630_LPD01743	Chr	1838059	1838502	444	+	Glimmer	COG1186J			GI111022185(5e-82)	GI356663883(5e-102)	PF00472;	sp|P40711|YAEJ_ECOLI	1e-15	201	Uncharacterized protein yaeJ	1.75359	4.93192	4.58177	1.48656	1.38054	-0.10602
PD630_LPD01744	Chr	1838628	1839110	483	+	Glimmer	COG1595K			GI111022189(6e-95)	GI356663882(1e-108)	PF04545;	sp|P66811|RPSD_MYCTU	4e-17	214	Probable RNA polymerase sigma-D factor	2.95065	0.49982	3.25731	-2.53785	0.14219	2.68004
PD630_LPD01745	Chr	1839117	1839467	351	-	Glimmer	S			GI111022190(2e-75)	GI356663881(5e-80)	PF12681;	-	-	-	hypothetical protein	7.75633	2.33771	7.39349	-1.72598	-0.0690262	1.65695
PD630_LPD01746	Chr	1839508	1840071	564	-	Glimmer	-			GI111022191(4e-125)	GI356663880(9e-135)	PF08327;	-	-	-	hypothetical protein	0.359	1.33628	1.09905	1.86729	1.58763	-0.279661
PD630_LPD01747	Chr	1840068	1840385	318	-	Glimmer	COG0640K			GI111022192(5e-69)	GI356663879(2e-73)	PF12840;	sp|O32242|SDPR_BACSU	2e-08	137	Transcriptional repressor sdpR	0.311795	1.49204	1.7469	2.22271	2.44882	0.226114
PD630_LPD01748	Chr	1840418	1841035	618	-	Glimmer	-			GI111022193(4e-141)	GI356663878(1e-147)	PF00440;	-	-	-	hypothetical protein	0.934763	4.20989	3.63313	2.15918	1.94715	-0.212029
PD630_LPD01749	Chr	1841161	1842087	927	+	Glimmer	S			GI111022194(0.0)	GI356663877(0.0)	PF11583;	sp|P0A5D6|Y909_MYCBO	2e-28	316	Uncharacterized protein Mb0909	0.424457	0.168446	1.75209	-1.28373	2.02	3.30373
PD630_LPD01750	Chr	1842084	1843895	1812	+	Glimmer	COG2072P	EC:1.14.13.84	yes	GI111022195(0.0)	GI356663876(0.0)	PF00743;	sp|P64746|Y916_MYCBO	5e-94	885	Uncharacterized monooxygenase Mb0916	0.420472	0.180839	1.82552	-1.17356	2.0922	3.26576
PD630_LPD01751	Chr	1843947	1845089	1143	+	Glimmer	COG1975O			GI111022196(0.0)	GI356663875(0.0)	PF02625;PF02625;	sp|O32147|XDHA_BACSU	5e-22	262	Probable xanthine dehydrogenase subunit A	3.02379	0.652353	2.73045	-2.19545	-0.146708	2.04874
PD630_LPD01752	Chr	1845166	1846071	906	+	Glimmer	COG1319C	EC:1.2.99.2		GI111022197(0.0)	GI356663874(0.0)	PF00941;PF03450;	sp|P19914|DCMM_HYDPS	6e-52	519	Carbon monoxide dehydrogenase medium chain	0.873199	0.0826692	0.338042	-3.25258	-1.34348	1.9091
PD630_LPD01753	Chr	1846074	1846658	585	+	Glimmer	COG2080C	EC:1.2.99.2		GI111022198(1e-141)	GI356663873(4e-143)	PF01799;PF00111;	sp|P19921|DCMS_OLICO	4e-44	449	Carbon monoxide dehydrogenase small chain	1.13022	0.133747	0.317461	-2.98771	-1.79992	1.18779
PD630_LPD01754	Chr	1846655	1849057	2403	+	Glimmer	COG1529C	EC:1.2.99.2		GI111022199(0.0)	GI356663872(0.0)	PF02738;PF01315;	sp|P19913|DCML_HYDPS	0	2379	Carbon monoxide dehydrogenase large chain	1.67043	0.247123	0.382355	-2.7083	-2.0986	0.6097
PD630_LPD01755	Chr	1849087	1849980	894	+	Glimmer	COG1975O			GI111022200(0.0)	GI356663871(0.0)	PF02625;	sp|Q46808|YQEB_ECOLI	3e-12	177	Uncharacterized protein yqeB	1.81654	0.102105	0.439613	-4.02618	-2.02235	2.00383
PD630_LPD01756	Chr	1849977	1850864	888	+	Glimmer	COG0714R			GI111022201(0.0)	GI356663870(0.0)	PF07728;	-	-	-	hypothetical protein	1.24291	0.348299	0.585678	-1.80605	-1.07268	0.733367
PD630_LPD01757	Chr	1850877	1851518	642	+	Glimmer	COG3427S			GI111022202(3e-138)	GI356663869(2e-152)	PF06240;	-	-	-	hypothetical protein	2.90917	0.692172	1.5409	-2.05566	-0.912455	1.14321
PD630_LPD01758	Chr	1851515	1852735	1221	+	Glimmer	COG3552R			GI111022203(0.0)	GI356663868(0.0)	PF05762;	-	-	-	hypothetical protein	0.42782	0.242355	0.343226	-0.794884	-0.309743	0.48514
PD630_LPD01759	Chr	1853153	1854124	972	-	Glimmer	COG3285L	EC:6.5.1.1		GI111022204(0.0)	GI356663867(0.0)	PF01896;	sp|O34398|YKOU_BACSU	2e-29	326	Probable ATP-dependent DNA ligase ykoU	4.08726	2.505	3.51709	-0.704098	-0.216179	0.487919
PD630_LPD01760	Chr	1854239	1854622	384	-	Glimmer	-		yes	GI111022205(2e-79)	GI356663866(1e-87)	PF08448;	-	-	-	hypothetical protein	4.13808	4.90667	5.07071	0.245239	0.292587	0.0473486
PD630_LPD01761	Chr	1854848	1855336	489	+	Glimmer	-			GI111022206(1e-115)	GI356663865(9e-118)	PF07299;	-	-	-	hypothetical protein	0.0373509	0.592152	0.249858	3.66866	2.45626	-1.2124
PD630_LPD01762	Chr	1855543	1856661	1119	-	Glimmer	COG3180R			GI111022207(0.0)	GI356663864(0.0)	PF05145;	sp|P75747|ABRB_ECOLI	1e-18	233	Protein AbrB	0.730305	4.90615	1.14756	2.73134	0.644894	-2.08644
PD630_LPD01763	Chr	1856755	1857453	699	+	Glimmer	COG1802K			GI111022208(6e-137)	GI356663863(4e-167)	PF07729;PF00392;	sp|Q8FHD1|YDFH_ECOL6	6e-16	207	Uncharacterized HTH-type transcriptional regulator ydfH	1.47072	5.16093	2.89982	1.80412	0.974628	-0.829492
PD630_LPD01764	Chr	1857463	1858836	1374	-	Glimmer	-			GI111022209(3e-169)	GI356663862(0.0)	PF01970;	-	-	-	hypothetical protein	0.267	0.698181	0.464772	1.35423	0.777351	-0.576881
PD630_LPD01765	Chr	1858839	1859318	480	-	Glimmer	-			-	GI356663861(2e-112)		-	-	-	hypothetical protein	0.0761025	0.192958	0.0288482	1.23705	-1.14821	-2.38526
PD630_LPD01766	Chr	1859350	1860318	969	-	Glimmer	COG0119E	EC:4.1.3.4		GI111022045(1e-47)	GI356663860(0.0)	PF00682;	sp|O81027|HMGCL_ARATH	8e-81	768	Hydroxymethylglutaryl-CoA lyase, mitochondrial	0.0183104	0.0496893	0.0327832	1.07614	0.595714	-0.480426
PD630_LPD01767	Chr	1860320	1861594	1275	-	Glimmer	COG1257I	EC:1.1.1.34 EC:1.1.1.88		-	GI356663859(0.0)	PF00368;	sp|O28538|HMDH_ARCFU	1e-124	1142	3-hydroxy-3-methylglutaryl-coenzyme A reductase	0	0.276935	0.521623	4.84265	5.73233	0.889681
PD630_LPD01768	Chr	1861745	1863655	1911	-	Glimmer	COG2508TQ			GI111022210(1e-56)	GI356663858(0.0)	PF01590;	-	-	-	hypothetical protein	0.445658	0.37951	1.51293	-0.226293	1.74082	1.96711
PD630_LPD01769	Chr	1863755	1864858	1104	+	Glimmer	COG1609K			GI111022215(0.0)	GI356663857(0.0)	PF00532;PF00356;	sp|P37947|DEGA_BACSU	1e-32	353	HTH-type transcriptional regulator degA	1.17604	2.47565	1.68293	1.06747	0.513368	-0.554098
PD630_LPD01770	Chr	1864872	1866056	1185	-	Glimmer	COG0654HC	EC:1.14.13		GI111022216(2e-34)	GI356663856(0.0)	PF01494;	sp|Q9F131|3HBH1_PSEAC	2e-24	284	3-hydroxybenzoate 6-hydroxylase 1	0.121104	0.262697	0.322722	1.05659	1.34361	0.287017
PD630_LPD01771	Chr	1866330	1867508	1179	+	Glimmer	COG0673R	EC:1.1.1.18		GI111022218(0.0)	GI356663855(0.0)	PF01408;PF02894;	sp|O05389|YRBE_BACSU	3e-16	213	Uncharacterized oxidoreductase yrbE	0.227505	0.272258	0.0994855	0.249057	-1.11722	-1.36628
PD630_LPD01772	Chr	1867559	1868560	1002	+	Glimmer	COG1082G	EC:5.3.1.5		GI111022219(0.0)	GI356663854(0.0)	PF01261;	sp|P54724|YFIH_BACSU	2e-47	480	Uncharacterized protein yfiH	0.214051	0.466846	0	1.0897	-4.48575	-5.57545
PD630_LPD01773	Chr	1868637	1869536	900	-	Glimmer	COG0583K			GI111022220(0.0)	GI356663853(0.0)	PF03466;PF00126;	sp|P20668|GLTC_BACSU	5e-14	192	HTH-type transcriptional regulator gltC	0.234251	0.275296	0.173768	0.224095	-0.410478	-0.634573
PD630_LPD01774	Chr	1869602	1870510	909	+	Glimmer	COG5006R			GI111022221(0.0)	GI356663852(0.0)	PF00892;PF00892;	sp|P0AA67|RHTA_ECOLI	1e-25	293	Inner membrane transporter rhtA	1.1631	0.464583	0.780934	-1.3056	-0.568699	0.736897
PD630_LPD01775	Chr	1870553	1871137	585	+	Glimmer	COG1268R			GI111022222(3e-125)	GI356663851(3e-126)	PF02632;	sp|D5ARG8|BIOY_RHOCB	2e-30	331	Biotin transporter BioY	1.34877	5.47162	2.09761	2.0123	0.633304	-1.379
PD630_LPD01776	Chr	1871134	1872255	1122	+	Glimmer	COG0318IQ	EC:6.2.1		GI111022223(0.0)	GI356663850(0.0)	PF00501;PF00501;	sp|O07619|YHFT_BACSU	3e-31	342	Uncharacterized acyl--CoA ligase YhfT	0.56231	4.20314	1.20402	2.88003	1.08492	-1.7951
PD630_LPD01777	Chr	1872273	1873379	1107	+	Glimmer	COG0183I	EC:2.3.1.9		GI111022224(0.0)	GI356663849(0.0)	PF00108;PF02803;	sp|Q6GJ93|VRAB_STAAR	8e-65	632	Putative acetyl-CoA C-acetyltransferase vraB	0.828731	2.96007	2.34538	1.82422	1.48968	-0.334537
PD630_LPD01778	Chr	1873376	1874056	681	+	Glimmer	COG1122P			GI111022225(4e-157)	GI356663848(1e-159)	PF00005;	sp|Q7N0N3|Y3849_PHOLL	3e-64	624	Putative ABC transporter ATP-binding protein plu3849	1.46975	6.33334	4.72037	2.09989	1.6766	-0.42329
PD630_LPD01779	Chr	1874053	1874655	603	+	Glimmer	COG0619P			GI111022226(3e-131)	GI356663847(2e-133)	PF02361;	sp|D5ARG9|BION_RHOCB	7e-15	197	Energy-coupling factor transporter transmembrane protein BioN	0.535693	2.1781	1.8398	2.00352	1.76121	-0.24231
PD630_LPD01780	Chr	1874648	1876042	1395	+	Glimmer	COG0318IQ	EC:6.2.1		GI111022227(0.0)	GI356663846(0.0)	PF00501;	sp|O07619|YHFT_BACSU	1e-47	485	Uncharacterized acyl--CoA ligase YhfT	0.715995	3.4918	1.8965	2.27007	1.39289	-0.877171
PD630_LPD01781	Chr	1876047	1876367	321	-	Glimmer	-			GI111022228(1e-65)	GI356663845(2e-72)		-	-	-	hypothetical protein	0.209714	1.46455	0.747294	2.74658	1.78523	-0.96135
PD630_LPD01782	Chr	1876364	1877698	1335	-	Glimmer	S			GI111022229(0.0)	GI356663844(0.0)	PF07287;	-	-	-	hypothetical protein	0.093815	0.115463	0.0292867	0.273249	-1.4019	-1.67515
PD630_LPD01783	Chr	1877805	1879115	1311	-	Glimmer	COG2851C			GI111022230(0.0)	GI356663843(0.0)	PF03600;	sp|P42308|CITN_BACSU	1e-117	1088	Citrate transporter	0.076426	0.195877	0.264057	1.25224	1.66494	0.412695
PD630_LPD01784	Chr	1879239	1880159	921	+	Glimmer	COG0583K			GI111022231(0.0)	GI356663842(0.0)	PF03466;PF00126;	sp|P52696|YBHD_ECOLI	1e-35	378	Uncharacterized HTH-type transcriptional regulator ybhD	0.0543944	0.327106	0.474926	2.3882	2.91276	0.52456
PD630_LPD01785	Chr	1880169	1880534	366	+	Glimmer	COG3324R			GI111022232(1e-80)	GI356663841(1e-84)	PF12681;	sp|A0R6Q0|Y6630_MYCS2	4e-06	118	Uncharacterized protein MSMEG_6630	0.978105	1.76319	1.59569	0.843615	0.700459	-0.143155
PD630_LPD01786	Chr	1880619	1880999	381	+	Glimmer	S			GI111020823(1e-82)	GI356663840(5e-88)	PF12681;	-	-	-	hypothetical protein	1.95316	2.95753	4.50027	0.596087	1.20004	0.603951
PD630_LPD01787	Chr	1881023	1882066	1044	-	Glimmer	COG1609K			GI111022233(0.0)	GI356663839(0.0)	PF00532;PF00356;	sp|P0ACP0|CYTR_SHIFL	6e-32	347	HTH-type transcriptional repressor CytR	3.77039	3.42054	6.81629	-0.140098	0.852567	0.992666
PD630_LPD01788	Chr	1882202	1883257	1056	+	Glimmer	COG0673R	EC:1.1.1.18		GI111022234(0.0)	GI356663838(0.0)	PF01408;	sp|P40332|YISS_BACSU	7e-52	520	Uncharacterized oxidoreductase yisS	2.83556	0.0620606	10.0568	-5.30336	1.82281	7.12617
PD630_LPD01789	Chr	1883263	1884045	783	+	Glimmer	COG3622G	EC:5.3.1.5 EC:5.3.1.22		GI111022235(0.0)	GI356663837(0.0)	PF01261;	sp|Q5T013|HYI_HUMAN	3e-18	227	Putative hydroxypyruvate isomerase	49.1415	0.561122	117.208	-6.42729	1.25389	7.68118
PD630_LPD01790	Chr	1884073	1884501	429	-	Glimmer	-			-	GI356663836(7e-98)		-	-	-	hypothetical protein	36.4137	0.389706	93.3253	-6.50979	1.35755	7.86734
PD630_LPD01791	Chr	1884683	1885858	1176	+	Glimmer	COG4585T	EC:2.7.13.3		GI111022238(0.0)	GI356663835(0.0)	PF07730;	sp|P94438|YFIJ_BACSU	6e-20	245	Sensor histidine kinase yfiJ	10.6237	2.30247	27.278	-2.20114	1.35962	3.56076
PD630_LPD01792	Chr	1885876	1886544	669	+	Glimmer	COG2197TK			GI111022239(2e-144)	GI356663834(7e-155)	PF00072;PF00196;	sp|P54662|DEGU_BREBE	1e-38	402	Transcriptional regulatory protein degU	5.71066	1.91624	12.9382	-1.5704	1.1785	2.7489
PD630_LPD01793	Chr	1886599	1886754	156	+	Glimmer	-			GI111019955(1e-12)	GI356663833(7e-25)		-	-	-	hypothetical protein	9.71771	6.85025	14.5259	-0.50384	0.57945	1.08329
PD630_LPD01794	Chr	1887018	1888034	1017	+	Glimmer	-			-	-		-	-	-	hypothetical protein	3.79711	0.601664	5.35536	-2.63788	0.49498	3.13286
PD630_LPD01795	Chr	1888159	1888593	435	+	Glimmer	COG0735P			GI111022241(5e-102)	GI356663830(1e-102)	PF01475;	sp|P0A582|FUR_MYCTU	3e-66	636	Ferric uptake regulation protein	23.4111	7.55055	6.7953	-1.63124	-1.78308	-0.151833
PD630_LPD01797	Chr	1888774	1890858	2085	+	Glimmer	-	EC:1.11.1.6 EC:1.11.1.7 EC:1.11.1.21		-	-	PF00141;PF00141;	sp|Q0S5Y0|KATG_RHOSR	0	3395	Catalase-peroxidase	122.184	25.5218	17.5748	-2.25881	-2.79678	-0.53797
PD630_LPD01796	Chr	1888567	1888782	216	-	Glimmer	COG0376P			GI111022242(0.0)	GI356663829(0.0)		-	-	-	hypothetical protein	69.4408	17.7879	12.9252	-1.96429	-2.42469	-0.460406
PD630_LPD01798	Chr	1890952	1891332	381	-	Glimmer	-		yes	GI111022243(7e-63)	GI356663828(2e-74)		-	-	-	hypothetical protein	31.2738	23.6988	17.2635	-0.39999	-0.856855	-0.456865
PD630_LPD01799	Chr	1891590	1891742	153	+	Glimmer	-		yes	GI111022244(4e-27)	GI356663827(3e-29)		-	-	-	hypothetical protein	19.2469	15.2607	36.9417	-0.33461	0.940263	1.27487
PD630_LPD01800	Chr	1891767	1892000	234	-	Glimmer	-			GI111022245(2e-42)	GI356663826(5e-47)		-	-	-	hypothetical protein	50.4317	44.991	74.2569	-0.164661	0.558102	0.722763
PD630_LPD01801	Chr	1892094	1892873	780	-	Glimmer	COG1028IQR	EC:1.1.1.304 EC:1.1.1.100		GI111022246(0.0)	GI356663825(0.0)	PF00106;	sp|Q48436|BUDC_KLEPN	5e-78	743	Diacetyl reductase [(S)-acetoin forming]	2.64201	1.25173	5.11905	-1.07168	0.951605	2.02328
PD630_LPD01802	Chr	1893142	1894257	1116	+	Glimmer	COG3284QK			GI111022662(0.0)	GI356663824(0.0)		sp|P46372|YTH3_RHOER	5e-31	340	Uncharacterized 47.3 kDa protein in thcA 5'region	1.60809	2.07691	3.82125	0.367079	1.24352	0.876443
PD630_LPD01803	Chr	1894312	1895328	1017	-	Glimmer	COG0320H	EC:2.8.1.8		GI111018167(0.0)	GI356663823(0.0)	PF04055;	sp|Q5YZ59|LIPA_NOCFA	1e-163	1481	Lipoyl synthase	0.465916	4.45001	4.43711	3.22827	3.22409	-0.00418089
PD630_LPD01804	Chr	1895397	1896806	1410	-	Glimmer	COG1249C	EC:1.8.1.4		GI111019133(4e-107)	GI356663822(0.0)	PF07992;PF02852;	sp|O05940|DLDH_RHIEC	1e-147	1346	Dihydrolipoyl dehydrogenase	0.0355299	0.159358	1.1727	1.89519	4.69913	2.80394
PD630_LPD01805	Chr	1896816	1898351	1536	-	Glimmer	COG0508C	EC:2.3.1.12		GI111026856(2e-42)	GI356663821(0.0)	PF00198;PF02817;PF02817;PF00364;	sp|Q92HK7|ODP2_RICCN	2e-69	673	Dihydrolipoyllysine-residue acetyltransferase component of pyruvate dehydrogenase complex	0.0815384	0.0835919	1.01287	0.0320053	3.4821	3.45009
PD630_LPD01806	Chr	1898354	1899385	1032	-	Glimmer	COG0022C	EC:1.1.1 EC:1.2.4.1		GI111026857(2e-86)	GI356663820(0.0)	PF02779;PF02780;	sp|P27746|ACOB_CUPNH	1e-105	980	Acetoin:2,6-dichlorophenolindophenol oxidoreductase subunit beta	0.090514	0.0311039	1.02922	-1.29005	3.37004	4.66008
PD630_LPD01807	Chr	1899400	1900365	966	-	Glimmer	COG1071C	EC:1.1.1 EC:1.2.4.1		GI111025405(2e-53)	GI356663819(0.0)	PF00676;	sp|O31404|ACOA_BACSU	1e-100	934	Acetoin:2,6-dichlorophenolindophenol oxidoreductase subunit alpha	0.0518605	0.0332291	0.787976	-0.517016	3.68926	4.20627
PD630_LPD01808	Chr	1900824	1901651	828	+	Glimmer	-		yes	GI111022247(0.0)	GI356663818(0.0)		-	-	-	hypothetical protein	1.01218	0.876301	2.89958	-0.20578	1.50916	1.71494
PD630_LPD01809	Chr	1901639	1902121	483	-	Glimmer	-		yes	GI111022248(3e-47)	GI356663817(2e-114)	PF00392;	-	-	-	hypothetical protein	10.4477	2.51918	17.096	-2.04783	0.709934	2.75776
PD630_LPD01810	Chr	1902109	1902309	201	-	Glimmer	-			-	-		-	-	-	hypothetical protein	1.28255	0.329377	3.02311	-1.92926	1.23058	3.15984
PD630_LPD01811	Chr	1902474	1902707	234	+	Glimmer	COG3801S			GI111024116(1e-08)	GI356663816(6e-51)		sp|P65014|Y2600_MYCBO	3e-07	128	Uncharacterized protein Mb2600	0.40365	1.43035	1.31753	1.79994	1.68226	-0.117673
PD630_LPD01812	Chr	1902715	1902858	144	-	Glimmer	-			GI111018873(3e-09)	GI356663815(5e-27)		-	-	-	hypothetical protein	0	0.413315	1.47918	5.40366	7.21837	1.81471
PD630_LPD01813	Chr	1903011	1903658	648	-	Glimmer	COG0745TK			GI111022251(1e-103)	GI356663814(6e-154)	PF00486;	sp|Q50136|PRRA_MYCLE	3e-27	304	Transcriptional regulatory protein prrA	0.0620095	0.198144	0.404755	1.53132	2.526	0.994679
PD630_LPD01814	Chr	1904005	1904883	879	+	Glimmer	COG0329EM	EC:4.2.1.52		GI111022252(0.0)	GI356663813(0.0)	PF00701;	sp|Q8TUZ4|DAPA_METKA	2e-44	454	Dihydrodipicolinate synthase	0.17098	0.57782	0.0667198	1.69954	-1.23816	-2.9377
PD630_LPD01815	Chr	1905006	1905224	219	+	Glimmer	-			-	-		-	-	-	hypothetical protein	0.571886	0.578654	0.0892644	0.0166835	-2.55139	-2.56807
PD630_LPD01816	Chr	1905244	1906677	1434	-	Glimmer	COG0531E			GI111022254(0.0)	GI356663812(0.0)	PF00324;	sp|Q9C0Z0|YKM2_SCHPO	3e-20	248	Uncharacterized amino-acid permease PB24D3.02c	0.154661	0.662672	0.599827	2.0304	1.8889	-0.141505
PD630_LPD01817	Chr	1907022	1908068	1047	-	Glimmer	COG3938E	EC:5.1.1.4		GI111022255(0.0)	GI356663811(0.0)	PF05544;	sp|B0CJW8|Y368_BRUSI	3e-94	885	Uncharacterized protein BSUIS_A0368	0.119621	0.429536	0.224056	1.76168	0.852557	-0.909127
PD630_LPD01818	Chr	1908152	1909648	1497	-	Glimmer	COG1012C	EC:1.2.1.3		GI111022256(0.0)	GI356663810(0.0)	PF00171;	sp|A8GHZ8|ABDH_SERP5	1e-122	1124	Gamma-aminobutyraldehyde dehydrogenase	0.0669302	0.485134	0.0957639	2.6862	0.459227	-2.22697
PD630_LPD01819	Chr	1909740	1911221	1482	-	Glimmer	COG1012C	EC:1.2.1.21 EC:1.2.1.3		GI111022257(0.0)	GI356663809(0.0)	PF00171;	sp|Q6D6Y7|ABDH_ERWCT	1e-114	1055	Gamma-aminobutyraldehyde dehydrogenase	0.176061	0.40837	0.24678	1.169	0.464751	-0.704251
PD630_LPD01820	Chr	1911267	1911692	426	-	Glimmer	-			GI111022258(5e-87)	GI356663808(6e-99)		-	-	-	hypothetical protein	0.117599	0.214278	0	0.813668	-3.67355	-4.48721
PD630_LPD01821	Chr	1911689	1913329	1641	-	Glimmer	COG2303E			GI111022259(0.0)	GI356663807(0.0)	PF05199;PF00732;	sp|O34214|GADH1_PECCY	5e-27	307	Gluconate 2-dehydrogenase flavoprotein	0.356801	0.685851	0.409006	0.923778	0.191971	-0.731807
PD630_LPD01822	Chr	1913543	1914295	753	-	Glimmer	COG2186K			GI111022260(0.0)	GI356663806(0.0)	PF07729;PF00392;	sp|P42239|YCBG_BACSU	7e-17	216	Uncharacterized HTH-type transcriptional regulator ycbG	3.61896	9.77348	6.66774	1.43079	0.879802	-0.550987
PD630_LPD01823	Chr	1914554	1915339	786	-	Glimmer	COG1028IQR	EC:1.1.1.100 EC:1.3.1.n1		GI111022261(0.0)	GI356663805(0.0)	PF00106;	sp|Q9X248|FABG_THEMA	3e-41	426	3-oxoacyl-[acyl-carrier-protein] reductase FabG	0.0318685	0.224613	0.106221	2.48635	1.47294	-1.01341
PD630_LPD01824	Chr	1915320	1915445	126	-	Glimmer	-			GI111022262(1e-20)	-		-	-	-	hypothetical protein	0	0.559933	0	5.83272	0	-5.83272
PD630_LPD01825	Chr	1915908	1916093	186	+	Glimmer	-			-	-		-	-	-	hypothetical protein	0.810825	0.551886	0.676592	-0.546798	-0.257623	0.289175
PD630_LPD01826	Chr	1916132	1917241	1110	+	Glimmer	-	EC:3.5.2.15		GI111022263(0.0)	GI356663804(0.0)	PF09663;	sp|Q8RSQ2|BAR_RHOER	0	1783	Barbiturase	7.63212	1.77817	5.59022	-2.09549	-0.448488	1.647
PD630_LPD01827	Chr	1917403	1918905	1503	+	Glimmer	COG0154J	EC:3.5.1 EC:6.3.5.6 EC:6.3.5.7	yes	GI111022264(0.0)	GI356663803(0.0)	PF01425;	sp|O28325|Y1954_ARCFU	4e-48	489	Putative amidase AF_1954	0.826343	0.195548	0.795299	-2.02462	-0.0545711	1.97005
PD630_LPD01828	Chr	1918955	1920676	1722	+	Glimmer	COG2508TQ			GI111022265(0.0)	GI356663802(0.0)	PF07905;	sp|O32138|PUCR_BACSU	2e-43	450	Purine catabolism regulatory protein	2.16224	1.41475	2.89534	-0.608472	0.419528	1.028
PD630_LPD01829	Chr	1920681	1920908	228	-	Glimmer	-			-	-		-	-	-	hypothetical protein	1.07116	1.30814	2.43647	0.285926	1.17812	0.892197
PD630_LPD01830	Chr	1921464	1921745	282	+	Glimmer	-		yes	GI111022268(3e-57)	GI356663799(2e-58)		-	-	-	hypothetical protein	0	0	0.0693223	0	2.98773	2.98773
PD630_LPD01831	Chr	1922163	1922360	198	+	Glimmer	-			GI111017091(6e-07)	GI356663798(7e-45)		-	-	-	hypothetical protein	0	0.222912	0.493659	4.54171	5.65438	1.11266
PD630_LPD01832	Chr	1922690	1923046	357	-	Glimmer	-		yes	GI111020874(2e-48)	GI356663797(1e-77)	PF00582;	-	-	-	hypothetical protein	0.0701642	0.0280981	0.0547588	-1.07324	-0.307881	0.765358
PD630_LPD01833	Chr	1923075	1924490	1416	-	Glimmer	COG0477GEPR		yes	GI111020875(0.0)	GI356663796(0.0)	PF00083;	sp|O34718|IOLT_BACSU	1e-126	1159	Major myo-inositol transporter iolT	0.177265	0.243219	0.897372	0.435302	2.27661	1.84131
PD630_LPD01834	Chr	1924668	1926590	1923	-	Glimmer	COG1012C	EC:1.2.1.18 EC:1.2.1.27		GI111021440(0.0)	GI356663795(0.0)	PF00171;	sp|Q5KYR4|IOLA2_GEOKA	1e-105	981	Methylmalonate semialdehyde dehydrogenase [acylating] 2	0.0911806	0.0985888	0.213483	0.101943	1.14323	1.04129
PD630_LPD01836	Chr	1926942	1927274	333	-	Glimmer	-	EC:1.6.99.3		GI111020024(1e-10)	GI356663794(1e-73)		-	-	-	hypothetical protein	0.0795194	0.152854	0	0.863304	-3.1622	-4.0255
PD630_LPD01835	Chr	1926583	1926897	315	-	Glimmer	COG1252C			GI111024223(2e-28)	GI356663793(4e-75)		-	-	-	hypothetical protein	0.0548487	0.299224	0.117411	2.2535	0.974338	-1.27916
PD630_LPD01837	Chr	1927826	1928860	1035	+	Glimmer	COG1879G			GI111018375(0.0)	GI356663792(0.0)	PF00356;	-	-	-	hypothetical protein	1.53932	3.78497	3.83698	1.29246	1.31209	0.0196372
PD630_LPD01838	Chr	1928946	1929761	816	-	Glimmer	COG1129G			GI111018355(0.0)	GI356662351(0.0)	PF00005;	sp|Q2SJ99|RBSA_HAHCH	1e-39	412	Ribose import ATP-binding protein RbsA	3.37857	3.64403	6.24678	0.108813	0.884745	0.775932
PD630_LPD01839	Chr	1930074	1930826	753	-	Glimmer	COG1172G			GI111018356(1e-166)	GI356662352(2e-166)	PF02653;	sp|P37772|YJFF_ECOLI	4e-09	148	Inner membrane ABC transporter permease protein yjfF	0.13306	0.0843689	0.700416	-0.60024	2.31204	2.91228
PD630_LPD01840	Chr	1930888	1931916	1029	-	Glimmer	COG1879G			GI111018357(8e-153)	GI356663789(0.0)	PF00532;	-	-	-	hypothetical protein	0.351954	0.170271	0.788415	-1.00564	1.14133	2.14697
PD630_LPD01841	Chr	1932064	1933044	981	-	Glimmer	COG0673R	EC:1.1.1.179 EC:1.3.1.20		GI111019466(2e-13)	GI356663788(0.0)	PF01408;	sp|Q9TV69|DHDH_PIG	3e-25	290	Trans-1,2-dihydrobenzene-1,2-diol dehydrogenase	0.522378	1.07025	0.947388	1.02084	0.846652	-0.174188
PD630_LPD01842	Chr	1933041	1933823	783	-	Glimmer	COG1082G	EC:4.2.1.44 EC:5.3.1.5		GI111018373(2e-127)	GI356663787(0.0)	PF01261;	sp|A4IPB5|IOLE_GEOTN	1e-26	301	Inosose dehydratase	0.677134	0.588453	0.721953	-0.199354	0.09116	0.290514
PD630_LPD01843	Chr	1933901	1934908	1008	-	Glimmer	COG0673R	EC:1.1.1.18	yes	GI111019981(7e-62)	GI356663786(0.0)	PF01408;PF02894;	sp|O05389|YRBE_BACSU	2e-61	603	Uncharacterized oxidoreductase yrbE	0.323565	0.721146	0.606055	1.13219	0.885089	-0.2471
PD630_LPD01844	Chr	1934908	1935720	813	-	Glimmer	COG1028IQR	EC:1.1.1.100		GI111026246(2e-34)	GI356663785(0.0)	PF00106;	sp|Q9WYG0|Y325_THEMA	3e-30	332	Uncharacterized oxidoreductase TM_0325	0.315162	0.830778	0.461371	1.37057	0.535706	-0.834862
PD630_LPD01845	Chr	1936150	1936989	840	-	Glimmer	COG1082G	EC:5.3.1.5	yes	GI111019982(5e-70)	GI356663784(0.0)	PF01261;	-	-	-	hypothetical protein	0.675294	1.68816	2.25743	1.30918	1.72627	0.417089
PD630_LPD01846	Chr	1937046	1937951	906	-	Glimmer	COG1038C	EC:6.4.1.1		GI111023476(2e-170)	GI356663783(0.0)	PF02786;PF00289;	sp|Q9KWU4|PYC_BACSU	1e-70	680	Pyruvate carboxylase	0.379001	4.37187	1.0856	3.4937	1.49388	-1.99983
PD630_LPD01847	Chr	1938023	1938997	975	-	Glimmer	COG0673R	EC:1.1.1.18		GI111018365(3e-50)	GI356663782(0.0)	PF01408;PF02894;	sp|A1R674|IOLG2_ARTAT	5e-78	744	Inositol 2-dehydrogenase 2	0.179836	0.181073	0.418547	0.00936768	1.1747	1.16533
PD630_LPD01848	Chr	1939012	1939944	933	-	Glimmer	COG0111HE	EC:1.1.1.95		GI111023450(4e-48)	GI356663781(0.0)	PF02826;PF00389;	sp|P35136|SERA_BACSU	4e-47	478	D-3-phosphoglycerate dehydrogenase	0	0.124357	0.146669	3.748	3.96965	0.221645
PD630_LPD01849	Chr	1939984	1941198	1215	-	Glimmer	COG0673R	EC:1.1.1.18		GI111020808(1e-92)	GI356663780(0.0)	PF01408;PF02894;	sp|P74041|Y816_SYNY3	2e-21	258	Uncharacterized oxidoreductase sll0816	0.0412323	0.105401	0.0160896	1.17154	-0.973577	-2.14511
PD630_LPD01850	Chr	1941254	1942039	786	-	Glimmer	COG3836G	EC:4.1.2.-		GI111026206(8e-35)	GI356663779(0.0)	PF03328;	sp|A9MH59|HPCH_SALAR	1e-32	352	4-hydroxy-2-oxo-heptane-1,7-dioate aldolase	0.0763515	0.129323	0.0746141	0.690138	-0.0293232	-0.719461
PD630_LPD01851	Chr	1942036	1944012	1977	-	Glimmer	COG3962E	EC:3.7.1.n2 EC:3.7.1.-		GI111018363(1e-170)	GI356663778(0.0)	PF02776;PF02775;PF00205;	sp|B2V4K0|IOLD_CLOBA	1e-139	1274	3D-(3,5/4)-trihydroxycyclohexane-1,2-dione hydrolase	0.0720607	0.0547977	0.286757	-0.340749	1.85452	2.19527
PD630_LPD01852	Chr	1944036	1945634	1599	-	Glimmer	COG1012C	EC:1.2.1.9 EC:1.2.1.3		GI111020273(1e-76)	GI356663777(0.0)	PF00171;	sp|A4FW36|LADH_METM5	2e-89	846	Lactaldehyde dehydrogenase	0.0900747	0.150559	0.146708	0.68203	0.647005	-0.0350247
PD630_LPD01853	Chr	1946474	1947322	849	+	Glimmer	COG2084I	EC:1.1.1.31		GI111019900(2e-121)	GI356663776(3e-122)	PF03446;PF07729;	sp|P77161|GLXR_ECOLI	5e-17	218	2-hydroxy-3-oxopropionate reductase	2.67377	5.10491	0.968522	0.930449	-1.45558	-2.38603
PD630_LPD01854	Chr	1947581	1948705	1125	+	Glimmer	COG1879G			GI111019899(0.0)	GI356663775(0.0)	PF00532;	-	-	-	hypothetical protein	0.319602	1.76665	0.21359	2.43036	-0.559869	-2.99023
PD630_LPD01855	Chr	1948709	1950289	1581	+	Glimmer	COG1129G	EC:3.6.3		GI111019898(0.0)	GI356663774(0.0)	PF00005;PF00005;	sp|Q1AVD3|RBSA2_RUBXD	2e-81	777	Ribose import ATP-binding protein RbsA 2	0.294095	1.38802	0.234933	2.20079	-0.312137	-2.51292
PD630_LPD01856	Chr	1950318	1951370	1053	+	Glimmer	COG1172G			GI111019897(0.0)	GI356663773(0.0)	PF02653;	sp|P36948|RBSC_BACSU	2e-32	352	Ribose transport system permease protein rbsC	0.208144	1.26888	0.27306	2.55153	0.375827	-2.17571
PD630_LPD01857	Chr	1951391	1952107	717	+	Glimmer	COG1028IQR	EC:1.1.1.63 EC:1.1.1.100		GI111019896(2e-170)	GI356663772(4e-175)	PF00106;	sp|Q9X248|FABG_THEMA	5e-35	372	3-oxoacyl-[acyl-carrier-protein] reductase FabG	0.98765	1.46198	2.1596	0.561155	1.12083	0.55967
PD630_LPD01858	Chr	1952163	1953350	1188	+	Glimmer	COG3970R			GI111019895(0.0)	GI356663771(0.0)	PF01557;	-	-	-	hypothetical protein	0.357561	0.749794	0.834421	1.04762	1.19998	0.152355
PD630_LPD01859	Chr	1953343	1954302	960	+	Glimmer	COG0111HE	EC:1.1.1.95		GI111019894(0.0)	GI356663770(0.0)	PF02826;PF00389;	sp|O27051|SERA_METTH	5e-41	425	D-3-phosphoglycerate dehydrogenase	0.0695795	0.210721	0.239695	1.47176	1.6497	0.17794
[truncated: 7,109 more rows]

## Sheet: Table S3
Table S3. Detailed information of tRNA and rRNAs of R. opacus PD630. Total 51 tRNA and 12 rRNA predicted in R. opacus PD630 chromosome.
[truncated: 64 more rows]

## Sheet: Table S4
Table S4. Predicted repeat sequences of R. opacus PD630. These sequences were detected by mapping of collected elements of Isfinder database with e-value cutoff 1E-4. It took whole genome of R. opacus PD630 as query sequences and all collected elements of Isfinder as subjected sequences. The hitted length summed up to 32,026 bp achieving a 0.3823% of R. opacus PD630 genome.
[truncated: 185 more rows]

[truncated: 8 more sheets: Table S5, Table S6, Table S7, Table S8, Table S9, Table S10, Table S11, Table S12]
